# Supplementary material for: In-Depth Transcriptome Analysis of the Red Swamp Crayfish Procambarus clarkii
Source: PLoS One. 2014 Oct 22;9(10):e110548. doi: 10.1371/journal.pone.0110548 (PMC4206422; doi:10.1371/journal.pone.0110548)
Supplement: File S1 — Tables S1–S11. Table S1, Statistics for P. clarkii sequencing data. Table S2, Summary of BLASTX search results for the P. clarkii transcriptome. Table S3, Number of transcripts (genes) for each KEGG functional group. Table S4, Annotation and FPKM values for transcripts with ORFs in 4 tissue types. Table S5, Annotation and FPKM values of transcripts without ORFs in 4 tissue types. Table S6, Transcripts identified in the fatty acid metabolism pathway (ko00071) and differential expression analysis between the hepatopancreas and muscle tissue. Table S7, Transcripts identified in the peroxisome pathway (ko04146) and differential expression analysis between the hepatopancreas and muscle tissue. Table S8, Transcripts identified in the insect hormone biosynthesis pathway (ko00981). Table S9, Transcripts identified in the DNA replication pathway (ko03030) and differential expression analysis between the ovary and the hepatopancreas and between the testis and the hepatopancreas. Table S10, Transcripts encoding vitellogenin and the vitellogenin receptor identified from the P. clarkii transcriptome. Table S11, Information on the 20 transcript sequences selected for RT-PCR. (XLSX) [file pone.0110548.s003.xlsx]

## Sheet: S1
Table S1. Statistics for P. clarkii sequencing data
Tissue	Raw reads	Raw reads base pair	≥Q20(%)	High quality reads	High quality base pair	≥Q20(%)
hepatopancreas	120459362	12045936200	92.56	109548610	9389706072	98.85
muscle	83513510	8351351000	93.72	80217166	7617322584	98.46
ovary	84936238	8493623800	94.24	82054602	7819161534	98.58
testis	36060538	3606053800	97.07	34909572	3422995704	99.41

## Sheet: S2
Table S2. Summary of BLASTX search results for the P. clarkii transcriptome
Database	Total hits	Unique protein
NR	30779	10862
GO	15457	5890
COG	6034	2386
KEGG	14596	5414
total	31763	11222

## Sheet: S3
Table S3. Number of transcripts (genes) for each KEGG functional group
KEGG functional group	isogenes (unigenes)
Metabolism	7821(824)
--Amino acid metabolism	633(160)
--Biosynthesis of other secondary metabolites	81(19)
--Carbohydrate metabolism	1007(174)
--Energy metabolism	300(141)
--Global and overview maps	3083(661)
--Glycan biosynthesis and metabolism	574(106)
--Lipid metabolism	785(124)
--Metabolism of cofactors and vitamins	280(82)
--Metabolism of other amino acids	237(59)
--Metabolism of terpenoids and polyketides	72(29)
--Nucleotide metabolism	533(120)
--Xenobiotics biodegradation and metabolism	236(43)
Genetic Information Processing	2481(826)
--Folding, sorting and degradation	800(304)
--Replication and repair	400(122)
--Transcription	429(154)
--Translation	852(290)
Environmental Information Processing	3460(411)
--Membrane transport	159(24)
--Signal transduction	2947(340)
--Signaling molecules and interaction	354(79)
Cellular Processes	3420(483)
--Cell communication	1245(119)
--Cell growth and death	789(143)
--Cell motility	315(57)
--Transport and catabolism	1071(244)
Organismal Systems	7179(523)
--Circulatory system	313(45)
--Development	507(73)
--Digestive system	1135(107)
--Endocrine system	1552(167)
--Environmental adaptation	230(44)
--Excretory system	350(57)
--Immune system	1381(154)
--Nervous system	1541(145)
--Sensory system	170(22)
Human Diseases	7597(660)
--Cancers: Overview	1398(228)
--Cancers: Specific types	1139(122)
--Cardiovascular diseases	463(38)
--Endocrine and metabolic diseases	60(17)
--Immune diseases	107(32)
--Infectious diseases: Bacterial	1147(130)
--Infectious diseases: Parasitic	721(66)
--Infectious diseases: Viral	1428(244)
--Neurodegenerative diseases	645(155)
--Substance dependence	489(65)

## Sheet: S4
Table S4. Annotation and FPKM values for transcripts with ORFs in 4 tissue types
transcript_id	hepatopancreas_fpkm	muscle_fpkm	ovary_fpkm	testis_fpkm	Qeury_length	ORF	NR_tophit_name	NR_tophit_description	NR_topHSP_%-Simil	GOs	COG	KOG	NOG	KO/Gene_ID	KEGG_GENE_NAME
comp100013_c0_seq1	0.33	0	1.19	0.22	113	2-340(+)	_	_	_	_	_	_	_	None	_
comp100061_c0_seq1	0.14	0.05	0.66	0.54	164	175-669(+)	gi|334348579|ref|XP_003342079.1|	PREDICTED: ankyrin repeat domain-containing protein 7-like [Monodelphis domestica]	0.68	_	_	_	_	None	_
comp1000740_c0_seq1	0	0.5	0.89	0	131	3-398(+)	gi|31322756|gb|AAP34175.1|	C4-specific pyruvate orthophosphate dikinase [Miscanthus x giganteus]	1	GO:0005634;GO:0016310;GO:0005524;GO:0006090;GO:0016301;GO:0009416;GO:0019252;GO:0015976;GO:0046872;GO:0005829;GO:0015979;GO:0009570;GO:0050242;GO:0008610	_	_	_	K01006	ppdK
comp100083_c0_seq1	0.04	0.94	0.21	0.23	361	2-1087(+)	_	_	_	_	_	_	_	None	_
comp100104_c0_seq1	0.93	0.41	0.64	0	133	3-401(+)	_	_	_	_	_	_	_	None	_
comp100105_c0_seq1	0	0.37	0.23	1.31	140	259-678(-)	_	_	_	_	_	_	_	None	_
comp100131_c0_seq1	0	0.65	0.27	0.3	203	1-609(-)	_	_	_	_	_	_	_	None	_
comp1001431_c0_seq1	0.12	0.19	0.22	0.73	134	1-402(-)	_	_	_	_	_	_	_	None	_
comp10020_c0_seq1	0	0.49	0.11	0.74	132	3-401(+)	gi|123480790|ref|XP_001323413.1|	ankyrin repeat protein [Trichomonas vaginalis G3]	0.5	_	_	_	_	None	_
comp100230_c0_seq1	0	0	1.14	0	140	3-422(-)	_	_	_	_	_	_	_	None	_
comp100236_c0_seq1	0	0	0.13	2.01	117	3-353(-)	gi|118026887|tpe|CAK26782.1|	TPA: transposase domain-containing protein [Danio rerio]	0.79	_	_	_	_	None	_
comp100265_c0_seq1	0	1.23	0	0	128	2-388(+)	gi|91081495|ref|XP_974508.1|	PREDICTED: similar to GA15514-PA [Tribolium castaneum]	0.83	_	_	_	_	K09435	ERG
comp100297_c0_seq1	0	0.1	0.56	1.75	72	177-395(+)	_	_	_	_	_	_	_	None	_
comp100323_c0_seq1	1.3	0	0	0	119	223-579(+)	_	_	_	_	_	_	_	None	_
comp100325_c0_seq1	0.09	0	0.25	0	63	320-508(-)	_	_	_	_	_	_	_	None	_
comp1003880_c0_seq1	0	0.61	0.23	0	129	2-388(-)	_	_	_	_	_	_	_	None	_
comp100409_c0_seq1	0	0	0.51	0.28	119	3-359(-)	_	_	_	_	_	_	_	None	_
comp100410_c0_seq1	0.1	0.08	0.45	0	53	311-469(-)	_	_	_	_	_	_	_	None	_
comp1004163_c0_seq1	0	0	1.2	0	59	255-431(-)	_	_	_	_	_	_	_	None	_
comp1004209_c0_seq1	0.08	0.65	0.36	0	79	329-565(-)	_	_	_	_	_	_	_	None	_
comp1004685_c0_seq1	0.8	0	0.18	0	60	303-482(-)	_	_	_	_	_	_	_	None	_
comp1004701_c0_seq1	0	0	0.56	0.25	131	2-397(+)	gi|270014966|gb|EFA11414.1|	hypothetical protein TcasGA2_TC013590 [Tribolium castaneum]	0.83	GO:0005543	_	_	_	None	_
comp100481_c0_seq1	0.08	0.06	0.88	0.3	200	3-605(+)	_	_	_	_	_	_	_	None	_
comp100523_c0_seq1	0.66	0.11	0	1.32	125	2-376(-)	gi|493623621|ref|WP_006575816.1|	nickel/cobalt efflux system RcnA [Salmonella enterica]	0.65	_	_	_	_	K09815	znuA
comp1005471_c0_seq1	0	0	0	2.47	102	3-308(+)	gi|189234051|ref|XP_001809969.1|	PREDICTED: similar to Na-K-Cl cotransporter [Tribolium castaneum]	0.72	GO:0006810	_	_	_	K14428	SLC12A8, CCC9
comp100571_c0_seq1	0.09	0.11	0.67	0.96	132	581-979(+)	_	_	_	_	_	_	_	None	_
comp100576_c0_seq1	0	0.13	0.93	0.56	288	2-865(+)	gi|322801819|gb|EFZ22396.1|	hypothetical protein SINV_01802 [Solenopsis invicta]	0.55	_	_	_	_	None	_
comp1005832_c0_seq1	0.13	0	0.71	0.26	59	118-294(-)	_	_	_	_	_	_	_	None	_
comp1005887_c0_seq1	0.06	0.05	0.42	1.53	249	1-750(+)	gi|125820946|ref|XP_697114.2|	PREDICTED: tubby protein homolog [Danio rerio]	0.77	_	_	KOG2502	_	None	_
comp1005918_c0_seq1	0.5	0.13	0	0.49	56	1-168(+)	_	_	_	_	_	_	_	None	_
comp1006052_c0_seq1	0	0	1.31	0	98	1-294(-)	gi|164698713|gb|ABY66909.1|	chloroplast ribulose-1,5-bisphosphate carboxylase/oxygenase small subunit [Miscanthus x giganteus]	1	GO:0048046;GO:0009535;GO:0009637;GO:0055114;GO:0031977;GO:0010218;GO:0005507;GO:0009941;GO:0010114;GO:0009573;GO:0009409;GO:0016984;GO:0005618;GO:0019253;GO:0046487;GO:0004497;GO:0009853;GO:0022626	_	_	_	K01602	rbcS
comp1006102_c0_seq1	0	0	1.12	0.21	57	287-457(-)	_	_	_	_	_	_	_	None	_
comp100621_c0_seq1	0	0.54	1.09	0	76	120-347(-)	_	_	_	_	_	_	_	None	_
comp1006371_c0_seq1	0	0.24	0.55	0	55	299-463(-)	_	_	_	_	_	_	_	None	_
comp100662_c0_seq1	0.04	0.65	0.49	0.09	66	355-552(-)	_	_	_	_	_	_	_	None	_
comp10070_c0_seq1	0	0	1.03	0.21	151	3-458(+)	gi|321468692|gb|EFX79676.1|	hypothetical protein DAPPUDRAFT_304481 [Daphnia pulex]	0.75	GO:0019752;GO:0016829	_	_	_	K01590	E4.1.1.22, HDC
comp1007171_c0_seq1	0	0	0.73	0.3	203	2-610(-)	_	_	_	_	_	_	_	None	_
comp100718_c0_seq1	0	0	0.65	0	54	3-164(+)	_	_	_	_	_	_	_	None	_
comp1007216_c0_seq1	0	0	0.25	1.81	188	83-649(+)	_	_	_	_	_	_	_	None	_
comp1007455_c0_seq1	0	0	0.67	1.32	185	3-560(+)	gi|321457051|gb|EFX68145.1|	hypothetical protein DAPPUDRAFT_301543 [Daphnia pulex]	0.8	_	_	_	_	None	_
comp1007756_c0_seq1	0	0.77	0	0	52	494-652(+)	_	_	_	_	_	_	_	None	_
comp1007758_c0_seq1	0.26	0.1	0.94	0	60	164-343(+)	_	_	_	_	_	_	_	None	_
comp1007861_c0_seq1	0	0	0.31	0.68	86	166-423(-)	_	_	_	_	_	_	_	None	_
comp100787_c0_seq1	0.7	0.69	0.59	1.95	355	690-1754(-)	_	_	_	_	_	_	_	None	_
comp100787_c0_seq2	0	0	1.31	0.36	343	690-1718(-)	_	_	_	_	_	_	_	None	_
comp100802_c0_seq1	0.23	0	0.51	0	142	2-427(-)	gi|499023660|ref|XP_004562592.1|	PREDICTED: zinc finger protein 513-like [Maylandia zebra]	0.56	GO:0060041;GO:0005634;GO:0044212	_	_	_	K09228	KRAB
comp1008069_c0_seq1	0.13	0	0.36	1.33	88	110-373(-)	_	_	_	_	_	_	_	None	_
comp100808_c0_seq1	1.11	0.18	0.2	0	69	231-440(+)	_	_	_	_	_	_	_	None	_
comp1008696_c0_seq1	0.13	0.22	0.61	0.27	122	3-371(+)	_	_	_	_	_	_	_	None	_
comp1008765_c0_seq1	0	0	1.16	0	58	181-357(+)	_	_	_	_	_	_	_	None	_
comp1008809_c0_seq1	0.53	0	0	0	73	3-221(+)	_	_	_	_	_	_	_	None	_
comp100889_c0_seq1	0	0.1	0.06	2.01	235	2-706(-)	_	_	_	_	_	_	_	None	_
comp100898_c0_seq1	0.08	0.19	1.25	0.16	364	3-1094(-)	_	_	_	_	_	_	_	None	_
comp1009087_c0_seq1	0	0	0.39	0.43	146	3-440(-)	gi|328697756|ref|XP_003240428.1|	PREDICTED: probable G-protein coupled receptor 21-like [Acyrthosiphon pisum]	0.56	_	_	_	NOG262770	None	_
comp100928_c0_seq1	0	0	0.12	4.1	114	24-365(-)	_	_	_	_	_	_	_	None	_
comp1009489_c0_seq1	0	0.21	0	1.05	126	2-379(-)	_	_	_	_	_	_	_	None	_
comp1009524_c0_seq1	0	0.53	0.6	0.27	72	2-217(-)	_	_	_	_	_	_	_	None	_
comp100979_c0_seq1	0.4	0.19	0.35	0.62	195	1-585(-)	_	_	_	_	_	_	_	None	_
comp100996_c0_seq1	0	0.1	1.31	0	83	155-406(+)	_	_	_	_	_	_	_	None	_
comp101000_c0_seq1	1.1	0	0	0	160	1-483(+)	_	_	_	_	_	_	_	None	_
comp101053_c0_seq1	0.22	0.09	0.49	0	146	3-443(+)	gi|4507669|ref|NP_003286.1|	translationally-controlled tumor protein [Homo sapiens]	1	GO:0045298;GO:0005615;GO:0043066;GO:0006816;GO:0019827;GO:0005667;GO:0005509;GO:0005771;GO:0009615;GO:0006874;GO:0008134;GO:2000384	_	KOG1727	_	None	_
comp1010755_c0_seq1	0.13	0.43	0.48	0	92	3-278(+)	_	_	_	_	_	_	_	None	_
comp1010918_c0_seq1	0	0	1	0	191	3-578(+)	_	_	_	_	_	_	_	None	_
comp1011189_c0_seq1	0	0	0.58	0.57	192	56-631(-)	_	_	_	_	_	_	_	None	_
comp101119_c0_seq1	0.1	0	0.46	1.02	80	1-240(+)	_	_	_	_	_	_	_	None	_
comp101127_c0_seq1	0	0	0.28	2.92	152	1-456(-)	_	_	_	_	_	_	_	None	_
comp101136_c0_seq1	0.19	0.3	0.25	0.19	117	145-495(-)	_	_	_	_	_	_	_	None	_
comp1011530_c0_seq1	0.15	0.07	0.71	0.28	307	2-925(+)	gi|405957597|gb|EKC23797.1|	Reelin [Crassostrea gigas]	0.63	_	_	_	_	K06249	RELN
comp1011591_c0_seq1	0	0.11	0.5	0	52	2-157(-)	_	_	_	_	_	_	_	None	_
comp101163_c0_seq1	0.27	0.56	0.55	1.24	89	94-360(+)	_	_	_	_	_	_	_	None	_
comp101176_c0_seq1	0	0.06	1.26	0	194	2-586(+)	gi|242000082|ref|XP_002434684.1|	Na/Pi-cotransporter, putative [Ixodes scapularis]	0.6	GO:0006817;GO:0016324;GO:0015321	_	_	_	K14683	SLC34A, NPT, nptA
comp101187_c0_seq1	0	0.07	0.63	1.97	307	1-921(-)	gi|321465975|gb|EFX76973.1|	hypothetical protein DAPPUDRAFT_306022 [Daphnia pulex]	0.82	GO:0016020;GO:0008241;GO:0006508;GO:0008237	_	_	_	K01283	E3.4.15.1, ACE
comp1011973_c0_seq1	0	0.17	1.05	0	56	3-170(-)	_	_	_	_	_	_	_	None	_
comp1012175_c0_seq1	0.14	0.11	0.89	0	119	1-360(+)	gi|348568233|ref|XP_003469903.1|	PREDICTED: reelin-like [Cavia porcellus]	0.53	GO:0050731;GO:0044421;GO:0016477;GO:0010468;GO:0065008;GO:0016358;GO:0035418;GO:0021766;GO:0006725;GO:0072657;GO:0035556;GO:0031346;GO:0007416;GO:0006807;GO:1901360;GO:0048812;GO:0021987;GO:0045860;GO:0007611;GO:0010469;GO:0050806;GO:0070325;GO:1900449;GO:0048667;GO:0043005;GO:0001941;GO:0009967;GO:0032412;GO:0051094;GO:0010975	_	_	_	K06249	RELN
comp101226_c0_seq1	0.73	0.06	0	0.47	70	373-582(-)	_	_	_	_	_	_	_	None	_
comp1012433_c0_seq1	0.37	0	0.41	0.36	68	106-309(-)	_	_	_	_	_	_	_	None	_
comp101248_c0_seq1	0.1	0.07	0.84	0.19	127	1-381(+)	_	_	_	_	_	_	_	None	_
comp101255_c0_seq1	0	0.51	0.08	0.36	171	1-516(+)	_	_	_	_	_	_	_	None	_
comp101259_c0_seq1	0	0.18	1.43	0	321	3-965(-)	_	_	_	_	_	_	_	None	_
comp101259_c1_seq1	0	0.21	1.39	0.26	128	2-388(+)	_	_	_	_	_	_	_	None	_
comp10127_c0_seq1	0.12	0	0.43	0	60	230-412(+)	_	_	_	_	_	_	_	None	_
comp101275_c0_seq1	0.25	0.2	0.66	0.73	57	101-271(+)	_	_	_	_	_	_	_	None	_
comp1012751_c0_seq1	0.12	0	0.73	0.23	53	260-421(+)	_	_	_	_	_	_	_	None	_
comp101286_c0_seq1	0.14	0.07	0.88	0.36	52	800-955(-)	_	_	_	_	_	_	_	None	_
comp101302_c0_seq1	0.93	0	0	0.23	139	2-421(+)	gi|291392713|ref|XP_002712879.1|	PREDICTED: von Willebrand factor [Oryctolagus cuniculus]	0.51	GO:0044699;GO:0005515	_	_	_	K13908	MUC5B, MG1
comp1013124_c0_seq1	1.03	0	0	0	141	3-428(+)	_	_	_	_	_	_	_	None	_
comp1013219_c0_seq1	0.36	0.21	0.24	0	56	2-169(-)	_	_	_	_	_	_	_	None	_
comp1013247_c0_seq1	0	0	0.73	0	110	1-330(-)	gi|328715292|ref|XP_001943367.2|	PREDICTED: glycine receptor subunit beta-type 4-like [Acyrthosiphon pisum]	0.78	GO:0016020	_	_	_	K05397	GLRN
comp1013251_c0_seq1	0	0	0.75	1.04	152	1-459(+)	_	_	_	_	_	_	_	None	_
comp101360_c0_seq1	0.33	0.05	0.17	1.51	234	3-707(+)	gi|391345200|ref|XP_003746878.1|	PREDICTED: transmembrane and TPR repeat-containing protein 1-like [Metaseiulus occidentalis]	0.62	_	_	_	_	None	_
comp101382_c0_seq1	0	0.11	0.76	0	82	387-632(-)	_	_	_	_	_	_	_	None	_
comp1013850_c0_seq1	0	0.56	0.25	0.28	60	161-340(+)	_	_	_	_	_	_	_	None	_
comp101419_c0_seq1	0	0.11	1.25	0	64	1-192(+)	_	_	_	_	_	_	_	None	_
comp1014298_c0_seq1	0	0	1.25	0	50	1-150(+)	_	_	_	_	_	_	_	None	_
comp101464_c0_seq1	0	0.49	0.44	0.24	134	1-405(+)	gi|246372819|gb|ABL10360.2|	voltage-gated sodium channel [Cancer borealis]	0.96	GO:0035725;GO:0005509;GO:0005248;GO:0001518;GO:0034765	_	_	_	K05388	SCNAN
comp1014802_c0_seq1	0.11	0.37	0.31	0	107	2-322(+)	_	_	_	_	_	_	_	None	_
comp1014811_c0_seq1	0.05	0.08	0.87	0.31	281	2-847(+)	gi|432855371|ref|XP_004068188.1|	PREDICTED: protein O-linked-mannose beta-1,2-N-acetylglucosaminyltransferase 1-like [Oryzias latipes]	0.61	_	_	_	_	K09666	POMGNT1
comp1015005_c0_seq1	0	0	0.22	2.43	61	1-183(-)	_	_	_	_	_	_	_	None	_
comp101508_c0_seq1	0.16	0.12	0.54	0.7	288	2-865(-)	_	_	_	_	_	_	_	None	_
comp1015122_c0_seq1	0	0	0.13	2.22	79	126-365(+)	gi|499049296|ref|XP_004575186.1|	PREDICTED: mucin-2-like [Maylandia zebra]	0.47	_	_	_	_	None	_
comp1015147_c0_seq1	0.2	0	0.09	0	162	3-488(-)	_	_	_	_	_	_	_	None	_
comp1015290_c0_seq1	0	0	0.43	0.95	219	1-657(-)	gi|410930462|ref|XP_003978617.1|	PREDICTED: DNA polymerase nu-like [Takifugu rubripes]	0.71	GO:0003824	_	_	_	K02335	DPO1, polA
comp1015323_c0_seq1	0.13	0.43	0.37	0	90	99-371(+)	_	_	_	_	_	_	_	None	_
comp101543_c0_seq1	0.12	0.2	0	0.25	131	2-397(+)	_	_	_	_	_	_	_	None	_
comp101543_c0_seq2	0	0	1.14	0	117	100-453(+)	_	_	_	_	_	_	_	None	_
comp1015516_c0_seq1	0.14	0.11	0.5	0.83	68	124-327(+)	_	_	_	_	_	_	_	None	_
comp101570_c0_seq1	0	0	0.24	2.88	126	2-382(+)	_	_	_	_	_	_	_	None	_
comp1016487_c0_seq1	0.53	0	0.12	0	123	3-374(+)	gi|322797613|gb|EFZ19648.1|	hypothetical protein SINV_07033 [Solenopsis invicta]	0.62	GO:0005488	_	_	_	K00106	XDH
comp1016522_c0_seq1	0	0.07	0.08	1.48	116	155-502(-)	_	_	_	_	_	_	_	None	_
comp1016720_c0_seq1	0.19	0.07	0.89	0.36	69	307-516(+)	_	_	_	_	_	_	_	None	_
comp1017183_c0_seq1	0	0.26	0.44	0.16	64	3-194(+)	_	_	_	_	_	_	_	None	_
comp101733_c0_seq1	0	0	1.38	0	125	242-616(-)	_	_	_	_	_	_	_	None	_
comp1017595_c0_seq1	0.11	0.09	0.41	0.45	82	183-431(+)	_	_	_	_	_	_	_	None	_
comp101767_c0_seq1	0	0	0.81	0.4	120	312-671(-)	_	_	_	_	_	_	_	None	_
comp1018173_c0_seq1	0	0.13	0.83	0	183	1-552(+)	gi|225712202|gb|ACO11947.1|	Kallikrein-5 precursor [Lepeophtheirus salmonis]	0.8	GO:0004252;GO:0006508	_	_	_	None	_
comp1018344_c0_seq1	0.13	0.21	0	1.05	116	32-379(-)	gi|242025086|ref|XP_002432957.1|	B-cell lymphoma/leukemia, putative [Pediculus humanus corporis]	0.82	GO:0005622;GO:0008270;GO:0003676	_	KOG1721	_	None	_
comp101835_c0_seq1	0	0	1.06	0	247	1-741(-)	gi|383853528|ref|XP_003702274.1|	PREDICTED: Down syndrome cell adhesion molecule-like protein Dscam2-like [Megachile rotundata]	0.6	_	_	_	_	None	_
comp101837_c0_seq1	0.66	0	0.13	0	211	2-637(+)	_	_	_	_	_	_	_	None	_
comp1018401_c0_seq1	0	0.06	1.11	0.31	196	1-588(-)	_	_	_	_	_	_	_	None	_
comp101849_c0_seq1	0.31	0.14	0.69	0.24	67	133-333(-)	_	_	_	_	_	_	_	None	_
comp1018560_c0_seq1	0	0.15	0.26	1.74	161	3-488(+)	_	_	_	_	_	_	_	None	_
comp101901_c0_seq1	0.44	0	0.59	0.65	57	270-443(+)	_	_	_	_	_	_	_	None	_
comp101915_c0_seq1	0.11	0.54	0.61	0.23	141	3-425(-)	_	_	_	_	_	_	_	None	_
comp1019352_c0_seq1	0	0	0.25	0.55	115	1-345(+)	_	_	_	_	_	_	_	None	_
comp1019413_c0_seq1	0	0.04	0.94	0.3	86	477-734(-)	_	_	_	_	_	_	_	None	_
comp1019552_c0_seq1	0.67	0	0.49	0	58	1-174(-)	_	_	_	_	_	_	_	None	_
comp1020178_c0_seq1	0	0.52	0.51	0	50	1-150(+)	_	_	_	_	_	_	_	None	_
comp102034_c0_seq1	0.19	0.07	0.17	1.66	61	323-505(-)	_	_	_	_	_	_	_	None	_
comp1020493_c0_seq1	0.16	0.19	0.14	0.95	163	85-573(-)	gi|242019659|ref|XP_002430277.1|	Dipeptidase 1 precursor, putative [Pediculus humanus corporis]	0.77	GO:0008238	_	_	_	K01273	E3.4.13.19, DPEP1
comp1020761_c0_seq1	0	0	0	2.72	137	45-455(-)	gi|242018474|ref|XP_002429700.1|	ammonium transporter, putative [Pediculus humanus corporis]	0.6	_	_	_	_	None	_
comp1020766_c0_seq1	0	0	0.99	0	66	275-472(-)	_	_	_	_	_	_	_	None	_
comp1021823_c0_seq1	0	0	0.99	0	94	85-369(+)	_	_	_	_	_	_	_	None	_
comp1021885_c0_seq1	0.81	0	0	0	57	31-201(+)	_	_	_	_	_	_	_	None	_
comp102220_c0_seq1	0	0	1.29	0.24	58	109-282(+)	_	_	_	_	_	_	_	None	_
comp1022613_c0_seq1	0	0.09	0.41	0	50	218-367(+)	_	_	_	_	_	_	_	None	_
comp102272_c0_seq1	0.91	0	0	0	180	27-569(+)	_	_	_	_	_	_	_	None	_
comp102299_c0_seq1	0.15	0.46	0.6	0.57	88	421-684(-)	_	_	_	_	_	_	_	None	_
comp1023334_c0_seq1	0.31	0.4	0.09	0.81	52	151-306(+)	_	_	_	_	_	_	_	None	_
comp102347_c0_seq1	0	0.17	0.49	0.22	147	2-442(-)	gi|383853796|ref|XP_003702408.1|	PREDICTED: BTB/POZ domain-containing protein KCTD15-like [Megachile rotundata]	0.62	GO:0051260	_	_	_	None	_
comp102360_c0_seq1	0	0.23	0.62	0.44	256	390-1157(-)	_	_	_	_	_	_	_	None	_
comp1023755_c0_seq1	0	0.17	0.85	0	75	3-227(+)	_	_	_	_	_	_	_	None	_
comp1024570_c0_seq1	0	0.21	1.19	0	51	217-369(+)	_	_	_	_	_	_	_	None	_
comp1024795_c0_seq1	0	0	0	2.94	133	1-399(-)	_	_	_	_	_	_	_	None	_
comp102481_c0_seq1	0.22	0.5	0.69	0	214	1-645(+)	gi|147899736|ref|NP_001082978.1|	D-beta-hydroxybutyrate dehydrogenase, mitochondrial [Danio rerio]	0.72	_	_	_	_	K00019	E1.1.1.30, bdh
comp1025115_c0_seq1	0.23	0	0.31	0	140	2-424(+)	gi|405975168|gb|EKC39753.1|	Sacsin [Crassostrea gigas]	0.72	GO:0043231;GO:0005515;GO:0005737	_	_	_	None	_
comp1025916_c0_seq1	0	0	0.75	0	136	2-409(-)	_	_	_	_	_	_	_	None	_
comp102642_c0_seq1	0	0.11	0.75	0.56	53	1-159(+)	_	_	_	_	_	_	_	None	_
comp102671_c0_seq1	1.07	0	0.11	0.61	242	2-730(+)	gi|405969876|gb|EKC34821.1|	hypothetical protein CGI_10022523 [Crassostrea gigas]	0.45	_	_	_	_	None	_
comp102769_c0_seq1	0.27	0.44	0	0	91	3-275(+)	_	_	_	_	_	_	_	None	_
comp102770_c0_seq1	0	0.09	0.83	0.23	252	3-761(+)	_	_	_	_	_	_	_	None	_
comp1027728_c0_seq1	0	0	0	1.58	126	1-381(+)	gi|47209132|emb|CAF89665.1|	unnamed protein product [Tetraodon nigroviridis]	0.97	_	_	_	_	K03231	EEF1A
comp102798_c0_seq1	0	0.36	0.71	0	64	118-309(+)	_	_	_	_	_	_	_	None	_
comp1028097_c0_seq1	0	0.15	0.94	0.57	65	297-491(-)	_	_	_	_	_	_	_	None	_
comp102885_c0_seq1	0.63	0.11	0.73	0.09	293	2-880(+)	gi|347963183|ref|XP_311043.5|	AGAP000107-PA [Anopheles gambiae str. PEST]	0.57	_	_	_	_	None	_
comp1029060_c0_seq1	0	0	0.12	1.3	127	2-385(+)	_	_	_	_	_	_	_	None	_
comp1029360_c0_seq1	0	0	0	2.06	153	3-461(-)	gi|27529694|dbj|BAC53788.1|	carboxypeptidase A1 [Paralichthys olivaceus]	0.96	GO:0006508;GO:0008270;GO:0004181	COG2866	KOG2650	_	K08779	CPA1
comp1029516_c0_seq1	0.23	0.18	0	0.89	143	3-434(+)	_	_	_	_	_	_	_	None	_
comp1029535_c0_seq1	0.17	0.2	0.3	0.5	85	295-549(-)	_	_	_	_	_	_	_	None	_
comp102956_c0_seq1	1.19	0	0	0	137	2-412(-)	_	_	_	_	_	_	_	None	_
comp1029729_c0_seq1	0.54	0.21	0.32	0	174	3-527(+)	_	_	_	_	_	_	_	None	_
comp102979_c0_seq1	0	1.25	0	0	118	2-358(+)	gi|449466570|ref|XP_004150999.1|	PREDICTED: uncharacterized protein LOC101211209 [Cucumis sativus]	0.75	_	_	_	_	None	_
comp1029928_c0_seq1	0	0.3	0.5	0.19	69	201-407(-)	_	_	_	_	_	_	_	None	_
comp10300_c0_seq1	0	0.24	0.54	0	200	2-604(+)	gi|334323217|ref|XP_001371683.2|	PREDICTED: procollagen C-endopeptidase enhancer 1 [Monodelphis domestica]	0.44	_	_	_	_	None	_
comp1030957_c0_seq1	0.45	0	0.6	0	143	3-431(-)	_	_	_	_	_	_	_	None	_
comp103103_c0_seq1	0.04	0.03	0.11	2.67	58	369-542(+)	_	_	_	_	_	_	_	None	_
comp1031535_c0_seq1	0	0	0.92	0	79	1-237(+)	_	_	_	_	_	_	_	None	_
comp1031567_c0_seq1	0.12	0.38	0.75	0	113	68-409(+)	_	_	_	_	_	_	_	None	_
comp10317_c0_seq1	0	0	0.74	0	170	2-514(+)	gi|321466278|gb|EFX77274.1|	notch 2 [Daphnia pulex]	0.7	_	_	_	_	None	_
comp103200_c0_seq1	0	0.73	0.37	0	206	2-619(+)	_	_	_	_	_	_	_	None	_
comp1032192_c0_seq1	0.8	0.12	0.07	0	196	2-592(+)	gi|242020859|ref|XP_002430868.1|	conserved hypothetical protein [Pediculus humanus corporis]	0.64	GO:0003677	_	KOG3755	_	None	_
comp103221_c0_seq1	0	0.79	0.13	0	60	179-358(-)	_	_	_	_	_	_	_	None	_
comp10326_c0_seq1	0.24	0.09	0.21	0.24	137	3-413(-)	gi|478257956|gb|ENN78094.1|	hypothetical protein YQE_05248, partial [Dendroctonus ponderosae]	0.64	GO:0009653;GO:0007165;GO:0048513;GO:0000166;GO:0006139;GO:0044767;GO:0001501	_	_	_	K04632	GNAS
comp1032703_c0_seq1	0	0.27	0	0	62	1-186(-)	_	_	_	_	_	_	_	None	_
comp103311_c0_seq1	0	0	0.56	1.55	170	2-511(+)	_	_	_	_	_	_	_	None	_
comp103314_c0_seq1	0.83	0	0.15	0.45	256	3-770(-)	gi|14279722|gb|AAK58707.1|	Dac protein [Porcellio scaber]	0.87	GO:0005634;GO:0000166	_	KOG3915	_	None	_
comp1033860_c0_seq1	1	0	0	0	80	154-393(-)	_	_	_	_	_	_	_	None	_
comp103401_c0_seq1	0	0	1.11	0.46	195	3-587(-)	_	_	_	_	_	_	_	None	_
comp1034079_c0_seq1	0.67	0.32	0.24	0	122	3-368(-)	_	_	_	_	_	_	_	None	_
comp103426_c0_seq1	0	0	1.09	0	187	3-563(-)	gi|345493675|ref|XP_001604414.2|	PREDICTED: A disintegrin and metalloproteinase with thrombospondin motifs 18-like isoform 1 [Nasonia vitripennis]	0.85	GO:0006508;GO:0004222;GO:0007229	_	KOG3538	_	None	_
comp103443_c0_seq1	0	1.31	0.08	0.52	178	1-534(-)	_	_	_	_	_	_	_	None	_
comp103459_c0_seq1	22.28	0	0.03	0.54	342	39-1064(+)	gi|321454165|gb|EFX65347.1|	hypothetical protein DAPPUDRAFT_333266 [Daphnia pulex]	0.68	_	_	_	_	None	_
comp103459_c0_seq2	1.07	0	0	0	342	116-1141(+)	gi|321454165|gb|EFX65347.1|	hypothetical protein DAPPUDRAFT_333266 [Daphnia pulex]	0.68	_	_	_	_	None	_
comp1034725_c0_seq1	0	0.88	0	0.82	122	1-369(+)	gi|414985|gb|AAA17371.1|	fast myosin heavy chain [Homarus americanus]	0.88	GO:0003779;GO:0005524;GO:0003774;GO:0016459	_	_	_	K10352	MYH
comp103478_c0_seq1	0.14	0	0.73	1.22	218	3-659(+)	gi|499030239|ref|XP_004565833.1|	PREDICTED: zinc finger protein 536-like [Maylandia zebra]	0.51	GO:0005488	_	_	_	None	_
comp1035031_c0_seq1	0.09	0	0.65	1.27	72	1-216(+)	_	_	_	_	_	_	_	None	_
comp10356_c0_seq1	0	0.19	0.52	0	53	258-416(-)	_	_	_	_	_	_	_	None	_
comp103593_c0_seq1	0	0.09	1.02	0	116	76-423(-)	_	_	_	_	_	_	_	None	_
comp103614_c1_seq1	0	0	1.17	0	68	182-385(+)	_	_	_	_	_	_	_	None	_
comp103641_c0_seq1	0.23	0.65	0.07	1.04	202	3-608(-)	gi|449281119|gb|EMC88282.1|	Elongation factor 1-delta, partial [Columba livia]	0.86	GO:0005840;GO:0043123;GO:0006448;GO:0003746;GO:0004871;GO:0005853	COG2092	_	_	K15410	EEF1D
comp103646_c1_seq1	0.27	0.22	0.12	0	52	2-157(+)	_	_	_	_	_	_	_	None	_
comp103687_c0_seq1	0.13	0.16	0.58	0.26	73	316-534(+)	_	_	_	_	_	_	_	None	_
comp103718_c0_seq1	0	0	0.9	0	118	1-354(-)	_	_	_	_	_	_	_	None	_
comp1037724_c0_seq1	0	0.13	0.8	0	65	175-369(+)	_	_	_	_	_	_	_	None	_
comp103801_c0_seq1	0	0.64	0.32	0	108	196-519(-)	_	_	_	_	_	_	_	None	_
comp1038278_c0_seq1	0.1	0.16	0	1.58	159	1-480(+)	_	_	_	_	_	_	_	None	_
comp103859_c0_seq1	0.13	0	0.12	1.6	71	161-376(+)	_	_	_	_	_	_	_	None	_
comp1038697_c0_seq1	0	0.23	0.63	0	57	186-356(-)	_	_	_	_	_	_	_	None	_
comp103886_c0_seq1	0.19	0.15	0.33	1.67	132	109-504(-)	_	_	_	_	_	_	_	None	_
comp1039190_c0_seq1	0	0.07	1.09	0.52	177	2-532(-)	_	_	_	_	_	_	_	None	_
comp103931_c0_seq1	0.27	0.63	0.71	0.66	144	1-432(+)	_	_	_	_	_	_	_	None	_
comp1039400_c0_seq1	0.09	0	0.16	1.29	169	1-510(+)	gi|270001551|gb|EEZ97998.1|	hypothetical protein TcasGA2_TC000396 [Tribolium castaneum]	0.69	_	_	KOG1124	_	None	_
comp103962_c0_seq1	0.07	0.75	0.06	0	222	1-666(-)	_	_	_	_	_	_	_	None	_
comp103991_c0_seq1	0	0.1	0.34	2.01	130	1-393(+)	_	_	_	_	_	_	_	None	_
comp1040356_c0_seq1	0	0	0.85	0.42	115	1-345(-)	_	_	_	_	_	_	_	None	_
comp1040545_c0_seq1	0.29	0.44	0.15	0.55	262	2-790(+)	gi|242021897|ref|XP_002431379.1|	conserved hypothetical protein [Pediculus humanus corporis]	0.89	GO:0035335;GO:0004725;GO:0006570	COG5599	KOG0793	_	K07817	PTPRN
comp10406_c0_seq1	0	0	0.44	0.25	120	3-362(+)	_	_	_	_	_	_	_	None	_
comp1040621_c0_seq1	0.17	0.07	0.66	0.16	186	1-558(-)	_	_	_	_	_	_	_	None	_
comp104086_c0_seq1	0	0.04	0.85	0.6	159	389-865(-)	gi|350421382|ref|XP_003492824.1|	PREDICTED: hypothetical protein LOC100743396 [Bombus impatiens]	0.64	_	_	_	_	None	_
comp1040886_c0_seq1	0.09	0.35	0.48	0.53	174	1-522(-)	_	_	_	_	_	_	_	None	_
comp1041025_c0_seq1	0	0	0.67	0.85	51	3-155(+)	_	_	_	_	_	_	_	None	_
comp1041687_c0_seq1	0	0	0.87	0	64	253-444(-)	_	_	_	_	_	_	_	None	_
comp1042080_c0_seq1	0	0.37	0	0.23	140	1-420(+)	gi|148236509|ref|NP_001084952.1|	karyopherin alpha 4 (importin alpha 3) [Xenopus laevis]	0.63	GO:0005654;GO:0006607;GO:0005829;GO:0019221	_	_	_	None	_
comp1042287_c0_seq1	0	0	0.98	0	64	323-514(-)	_	_	_	_	_	_	_	None	_
comp1042574_c0_seq1	0	0	0.6	0	68	170-373(-)	_	_	_	_	_	_	_	None	_
comp104287_c0_seq1	0	0.18	1.3	0	69	127-333(+)	_	_	_	_	_	_	_	None	_
comp104317_c0_seq1	0	0	0.63	0	57	1-171(+)	_	_	_	_	_	_	_	None	_
comp104319_c0_seq1	0.7	0	0.2	0.9	201	1-603(-)	_	_	_	_	_	_	_	None	_
comp104321_c0_seq1	0	0	0	1.73	220	110-769(-)	_	_	_	_	_	_	_	None	_
comp104321_c0_seq2	0	0	0.62	1.95	275	110-934(-)	gi|148234358|ref|NP_001079317.1|	ventral anterior homeobox 1b [Xenopus laevis]	0.64	GO:0007399;GO:0003677;GO:0030154;GO:0044767	_	_	_	K09318	VAX
comp104352_c0_seq1	0.22	0.11	1.3	1.11	120	2-361(+)	gi|260948946|ref|XP_002618770.1|	hypothetical protein CLUG_02229 [Clavispora lusitaniae ATCC 42720]	0.69	GO:0005488	_	_	_	None	_
comp104364_c0_seq1	0.35	0.1	0.41	1.76	84	1-252(+)	_	_	_	_	_	_	_	None	_
comp1043917_c0_seq1	0.19	0.15	0.43	0	70	2-211(+)	_	_	_	_	_	_	_	None	_
comp104423_c0_seq2	0	0	0.55	0	122	97-465(+)	_	_	_	_	_	_	_	None	_
comp104509_c0_seq1	0.52	0.23	0.52	0.87	133	163-561(+)	_	_	_	_	_	_	_	None	_
comp104520_c0_seq1	0.13	1.12	0.44	0.73	66	413-610(+)	_	_	_	_	_	_	_	None	_
comp1045373_c0_seq1	0	1.14	0	0	200	2-604(+)	_	_	_	_	_	_	_	None	_
comp104543_c0_seq1	0	0.37	0.84	0.23	55	1-165(-)	_	_	_	_	_	_	_	None	_
comp104562_c0_seq1	0	0.33	0.37	0.54	106	50-367(-)	_	_	_	_	_	_	_	None	_
comp104600_c0_seq1	0	0	1.87	0.58	208	1-624(-)	gi|321465919|gb|EFX76918.1|	hypothetical protein DAPPUDRAFT_225937 [Daphnia pulex]	0.75	_	COG0697	KOG2766	_	K15287	SLC35F1_2
comp104651_c0_seq1	0.02	0.08	1.35	0.1	818	22-2475(-)	gi|170031215|ref|XP_001843482.1|	conserved hypothetical protein [Culex quinquefasciatus]	0.66	GO:0008233	_	_	_	None	_
comp1046846_c0_seq1	0	0.11	0.88	0.28	90	92-361(-)	_	_	_	_	_	_	_	None	_
comp104711_c0_seq1	0	0	1.72	0	202	3-608(-)	gi|83583697|gb|ABC24708.1|	G protein-coupled receptor [Spodoptera frugiperda]	0.47	_	_	_	_	None	_
comp104711_c0_seq2	1.1	0.32	22.29	17.18	307	171-1091(+)	gi|114053255|ref|NP_001039741.1|	dnaJ homolog subfamily C member 17 [Bos taurus]	0.6	_	COG2214	KOG0691	_	K09537	DNAJC17
comp104722_c0_seq1	0	0	1.57	0	92	117-392(-)	_	_	_	_	_	_	_	None	_
comp104748_c0_seq1	0.74	0.19	0.63	0.31	361	2-1084(-)	gi|242016107|ref|XP_002428677.1|	set and mynd domain-containing protein, putative [Pediculus humanus corporis]	0.48	_	_	_	_	None	_
comp104753_c0_seq1	0.26	0	0.15	1.69	181	1-543(-)	_	_	_	_	_	_	_	None	_
comp104782_c0_seq1	0	0	0.05	3.87	243	2-733(+)	gi|67606222|ref|XP_666735.1|	hypothetical protein [Cryptosporidium hominis TU502]	0.65	_	_	_	_	None	_
comp104862_c0_seq1	0.14	0.45	0.25	0	55	2-166(+)	_	_	_	_	_	_	_	None	_
comp1048766_c0_seq1	0.09	0	0.56	0.72	165	3-497(+)	gi|321475824|gb|EFX86786.1|	hypothetical protein DAPPUDRAFT_207948 [Daphnia pulex]	0.78	_	_	KOG0637	_	K15378	SLC45A1_2_4
comp104926_c0_seq1	0	0.11	0.52	0	117	1-351(-)	_	_	_	_	_	_	_	None	_
comp104971_c0_seq1	0	0.14	2.08	0	179	1-540(+)	_	_	_	_	_	_	_	None	_
comp104994_c0_seq1	0	0.19	0.42	0	51	75-227(+)	_	_	_	_	_	_	_	None	_
comp105007_c0_seq1	0.7	0.18	0	0.15	199	3-602(+)	gi|154247115|ref|YP_001418073.1|	acyl-CoA dehydrogenase domain-containing protein [Xanthobacter autotrophicus Py2]	0.74	GO:0016627;GO:0008152	_	_	_	K00249	E1.3.99.3, ACADM, acd
comp105007_c1_seq1	1.62	0.08	0	0	157	2-475(+)	gi|488697788|ref|WP_002621820.1|	Acyl-CoA dehydrogenase, short-chain specific [Cystobacter fuscus]	0.79	GO:0016627;GO:0008152	_	_	_	None	_
comp105048_c0_seq1	0.41	0.33	0.37	0.28	121	2-364(-)	gi|405951880|gb|EKC19752.1|	hypothetical protein CGI_10007687 [Crassostrea gigas]	0.64	_	_	_	_	None	_
comp105115_c0_seq1	0	0.1	0.89	1.7	843	1-2532(+)	_	_	_	_	_	_	_	None	_
comp1051199_c0_seq1	0.26	0.1	0.24	0.78	71	166-381(+)	_	_	_	_	_	_	_	None	_
comp105137_c0_seq1	0.49	0	0.17	0	163	1-492(+)	gi|156388954|ref|XP_001634757.1|	predicted protein [Nematostella predicted protein [Nematostella vectensis]	0.55	GO:0016787	_	_	_	None	_
comp105137_c1_seq1	0.8	0.09	0.31	0.23	112	1-336(-)	_	_	_	_	_	_	_	None	_
comp105149_c1_seq1	0	0.23	0.91	0.29	60	322-501(-)	_	_	_	_	_	_	_	None	_
comp1051507_c0_seq1	0	0.11	0.62	0	52	84-239(-)	_	_	_	_	_	_	_	None	_
comp1051513_c0_seq1	0.4	0.08	0.09	0.4	69	3-209(+)	_	_	_	_	_	_	_	None	_
comp10518_c0_seq1	0	0.1	0.65	0	71	3-215(+)	_	_	_	_	_	_	_	None	_
comp105191_c0_seq1	0	0.18	0.41	2.51	73	30-248(-)	_	_	_	_	_	_	_	None	_
comp105262_c0_seq1	0	0.43	0.85	0	82	93-338(-)	_	_	_	_	_	_	_	None	_
comp105270_c0_seq1	0	0.1	1	0	231	1-693(-)	gi|338533029|ref|YP_004666363.1|	hypothetical protein LILAB_16910 [Myxococcus fulvus HW-1]	0.5	_	_	_	_	None	_
comp1052927_c0_seq1	0.08	0	0.52	1.48	185	3-560(+)	_	_	_	_	_	_	_	None	_
comp105312_c0_seq1	0	3.85	0	0	246	1-738(+)	gi|110755589|ref|XP_001120217.1|	PREDICTED: hypothetical protein LOC724382 [Apis mellifera]	0.64	_	_	_	_	None	_
comp105330_c0_seq1	0.12	0.29	0.69	0.24	247	1-744(+)	_	_	_	_	_	_	_	None	_
comp1053332_c0_seq1	0	0.11	0.06	1.63	194	3-584(-)	gi|291237696|ref|XP_002738771.1|	PREDICTED: hairy/enhancer-of-split related with YRPW motif 2-like [Saccoglossus kowalevskii]	0.55	_	_	_	_	None	_
comp1053357_c0_seq1	0.26	0	0	0	110	1-330(-)	gi|444726308|gb|ELW66845.1|	hypothetical protein TREES_T100007546 [Tupaia chinensis]	0.49	_	_	_	_	None	_
comp1053448_c0_seq1	0	0.45	0.64	0.28	112	20-355(-)	_	_	_	_	_	_	_	None	_
comp105349_c0_seq1	0.05	0.86	1.8	0.1	65	468-662(-)	_	_	_	_	_	_	_	None	_
comp105425_c0_seq1	2.55	0.54	0.66	0	431	1-1293(+)	gi|224224|prf||1012287A	antitrypsin alpha1 mutant	1	GO:0005615;GO:0010951;GO:0034097;GO:0032496;GO:0030168;GO:0002576;GO:0032355;GO:0030162;GO:0002020;GO:0004867;GO:0046687;GO:0006953;GO:0001666;GO:0005578;GO:0031093;GO:0034014;GO:0033986;GO:0010288	COG4826	KOG2392	_	K03984	SERPINA1, AAT
comp105446_c0_seq1	0	0	1.16	1.34	311	2-934(+)	gi|189239711|ref|XP_966387.2|	PREDICTED: similar to AGAP005721-PA [Tribolium castaneum]	0.52	_	_	_	_	None	_
comp105517_c1_seq1	0	0.12	0.78	0	62	142-327(+)	_	_	_	_	_	_	_	None	_
comp105524_c0_seq1	0	0	0.23	0	261	50-832(-)	gi|260831318|ref|XP_002610606.1|	hypothetical protein BRAFLDRAFT_202308 [Branchiostoma floridae]	0.64	_	_	_	_	None	_
comp105524_c0_seq2	0.17	0.04	0	2.1	263	2-790(-)	gi|260831318|ref|XP_002610606.1|	hypothetical protein BRAFLDRAFT_202308 [Branchiostoma floridae]	0.63	_	_	_	_	None	_
comp105553_c0_seq1	0.09	0.13	0.3	1.16	52	207-362(+)	_	_	_	_	_	_	_	None	_
comp105575_c0_seq1	0	0	0.65	1.66	67	58-258(-)	_	_	_	_	_	_	_	None	_
comp1056279_c0_seq1	0.2	0.23	0.35	0.39	115	143-487(-)	gi|512935217|ref|XP_004933220.1|	PREDICTED: coiled-coil domain-containing protein AGAP005037-like [Bombyx mori]	0.73	_	_	_	_	None	_
comp105726_c0_seq1	0.07	0	1.81	0.12	426	65-1342(-)	gi|195493105|ref|XP_002094276.1|	GE21735 [Drosophila yakuba]	0.62	_	_	_	_	None	_
comp1057548_c0_seq1	0	0.37	0.52	0.23	139	1-417(-)	_	_	_	_	_	_	_	None	_
comp105769_c0_seq1	0	0.33	0.5	0	85	94-348(+)	_	_	_	_	_	_	_	None	_
comp1058303_c0_seq1	0	0	0.31	0	101	121-423(-)	_	_	_	_	_	_	_	None	_
comp105831_c0_seq1	0.2	0.15	1.48	0.19	60	155-334(+)	_	_	_	_	_	_	_	None	_
comp105849_c0_seq1	0	0.41	0	0	130	1-390(-)	_	_	_	_	_	_	_	None	_
comp105849_c1_seq1	0	0.55	0.18	0	159	3-482(+)	_	_	_	_	_	_	_	None	_
comp105869_c0_seq1	0.07	1.22	0.06	0.13	232	3-698(-)	gi|395850337|ref|XP_003797747.1|	PREDICTED: brother of CDO [Otolemur garnettii]	0.58	_	_	_	_	None	_
comp1058763_c0_seq1	0	0.25	0.74	0	54	2-163(+)	_	_	_	_	_	_	_	None	_
comp1059010_c0_seq1	0.26	0.11	0	0	54	217-378(-)	_	_	_	_	_	_	_	None	_
comp105903_c0_seq1	0	1.72	0.81	0	84	2-253(+)	_	_	_	_	_	_	_	None	_
comp105907_c0_seq1	0.85	0	0.33	0	123	2-370(+)	gi|167887493|gb|ACA05941.1|	apolipoprotein C-III precursor variant 1 [Homo sapiens]	1	GO:0051005;GO:0010897;GO:0033344;GO:0034379;GO:0070328;GO:0034361;GO:0034382;GO:0042157;GO:0042493;GO:0033700;GO:0032489;GO:0043691;GO:0010916;GO:0006642;GO:0010903;GO:0008203;GO:0015485;GO:0055102;GO:0070653;GO:0060621;GO:0034363;GO:0042627;GO:0042632;GO:0007584;GO:0042953;GO:0007186;GO:0010989;GO:0048261;GO:0043434;GO:0034366;GO:0005543;GO:0006954;GO:0010987;GO:0034375;GO:0045717	_	_	NOG39866	K08759	APOC3
comp105962_c0_seq1	0.08	0.97	0.07	0.82	697	1-2091(-)	_	_	_	_	_	_	_	None	_
comp106037_c0_seq1	0	0.11	0.36	0.26	124	3-374(-)	_	_	_	_	_	_	_	None	_
comp106062_c0_seq1	1.69	0.39	0	0	160	3-485(+)	_	_	_	_	_	_	_	None	_
comp106071_c0_seq1	0	0.08	0.92	0.41	89	1-267(-)	gi|158289765|ref|XP_311421.4|	AGAP010704-PA [Anopheles gambiae str. PEST]	0.51	_	_	_	_	None	_
comp1061209_c0_seq1	0	0.09	0.94	0	62	233-421(+)	_	_	_	_	_	_	_	None	_
comp1061338_c0_seq1	0.08	0.35	0.26	0.73	205	2-616(-)	_	_	_	_	_	_	_	None	_
comp106145_c0_seq1	0	0	0.57	0.42	70	3-212(-)	_	_	_	_	_	_	_	None	_
comp106197_c0_seq1	0	0.1	0.82	0	69	2-208(-)	_	_	_	_	_	_	_	None	_
comp106263_c0_seq1	1.02	0.28	0.55	0.44	120	87-446(+)	_	_	_	_	_	_	_	None	_
comp106268_c0_seq1	0.19	0	0	3.75	166	2-499(-)	_	_	_	_	_	_	_	None	_
comp106273_c0_seq1	0.17	0.39	1.29	0.32	69	304-510(+)	_	_	_	_	_	_	_	None	_
comp106297_c0_seq1	43.31	0.18	0.38	0.64	1539	2-4618(+)	gi|321465953|gb|EFX76951.1|	hypothetical protein DAPPUDRAFT_306008 [Daphnia pulex]	0.75	GO:0016758	COG1215	_	_	K00698	CHS1
comp1063039_c0_seq1	0.1	0	0.42	1.12	107	181-501(-)	_	_	_	_	_	_	_	None	_
comp106318_c0_seq1	0	0.09	0.83	1.15	57	2-172(+)	_	_	_	_	_	_	_	None	_
comp1063617_c0_seq1	0	0	0.61	0.27	123	3-371(-)	gi|383859445|ref|XP_003705205.1|	PREDICTED: nephrin-like [Megachile rotundata]	0.59	_	_	_	_	None	_
comp10640_c0_seq1	0	0	0.6	0	99	2-298(-)	_	_	_	_	_	_	_	None	_
comp106412_c0_seq1	0.27	0.75	0	0	74	43-264(+)	_	_	_	_	_	_	_	None	_
comp1064149_c0_seq1	0	0.12	0.78	0.58	117	2-355(+)	_	_	_	_	_	_	_	None	_
comp106504_c0_seq1	0	19.8	0.09	8.68	130	88-480(+)	_	_	_	_	_	_	_	None	_
comp106516_c0_seq1	0.17	0.07	0.67	0	50	283-432(+)	_	_	_	_	_	_	_	None	_
comp106517_c0_seq1	0	0	0	0.61	62	217-405(+)	_	_	_	_	_	_	_	None	_
comp106517_c0_seq2	0	0	0	3.11	156	2-472(+)	_	_	_	_	_	_	_	None	_
comp106552_c0_seq1	0.95	0.93	0	0	319	303-1262(+)	gi|321464448|gb|EFX75456.1|	hypothetical protein DAPPUDRAFT_250490 [Daphnia pulex]	0.57	_	_	_	_	None	_
comp106572_c0_seq1	0	0	10	42.1	190	191-760(+)	gi|357628625|gb|EHJ77897.1|	putative phosphatidylethanolamine-binding protein [Danaus plexippus]	0.53	_	_	_	_	None	_
comp106572_c0_seq2	0	0	0	14.69	190	64-633(+)	gi|357628625|gb|EHJ77897.1|	putative phosphatidylethanolamine-binding protein [Danaus plexippus]	0.53	_	_	_	_	None	_
comp106591_c0_seq1	0.53	0	0.15	1.38	178	1-534(-)	_	_	_	_	_	_	_	None	_
comp106600_c0_seq1	0	0	0.34	0.51	63	3-191(+)	_	_	_	_	_	_	_	None	_
comp106624_c0_seq1	0.33	0.29	4.48	1.14	449	100-1446(+)	_	_	_	_	_	_	_	None	_
comp1066768_c0_seq1	0.63	0.1	0.23	0	95	2-286(+)	gi|455970|gb|AAB29423.1|	vitamin D-binding protein/group specific component [Homo sapiens]	1	GO:0043687;GO:0005615;GO:0007596;GO:0043407;GO:0032715;GO:0035307;GO:0071356;GO:0005102;GO:0050728;GO:0023021;GO:0051183;GO:0005829;GO:0043202;GO:0005975;GO:0016021;GO:0004348;GO:0007040;GO:0005765;GO:0046512;GO:0008219;GO:0005499;GO:0003779;GO:0051180;GO:0006644;GO:0008488;GO:0006680;GO:0005789;GO:0042359;GO:0046513;GO:0017187	_	_	_	K12258	GC
comp106784_c0_seq1	0	0.39	0.05	0.54	109	97-423(-)	_	_	_	_	_	_	_	None	_
comp106784_c0_seq2	0.46	0.18	0.19	0	109	278-604(-)	_	_	_	_	_	_	_	None	_
comp106793_c0_seq1	0.11	0	1.4	0	144	1-435(+)	_	_	_	_	_	_	_	None	_
comp1068540_c0_seq1	0.24	0.31	0.49	0	194	2-583(-)	gi|241998240|ref|XP_002433763.1|	cyclic-nucleotide-gated cation channel, putative [Ixodes scapularis]	0.69	GO:0006810	_	_	_	None	_
comp106890_c0_seq1	0.04	0.24	1.42	0.99	76	458-685(-)	_	_	_	_	_	_	_	None	_
comp106944_c0_seq1	0.13	0	0.33	0.61	204	107-718(-)	_	_	_	_	_	_	_	None	_
comp107008_c0_seq1	0	0.08	0.46	2.66	116	116-463(-)	gi|260797683|ref|XP_002593831.1|	hypothetical protein BRAFLDRAFT_75710 [Branchiostoma floridae]	0.66	_	_	_	_	None	_
comp107027_c0_seq1	1.43	0	0	0	147	1-441(-)	gi|193615603|ref|XP_001951239.1|	PREDICTED: hypothetical protein LOC100159027 [Acyrthosiphon pisum]	0.75	_	_	_	_	None	_
comp107052_c0_seq1	0	0	0.35	1.38	156	1-468(+)	gi|157116290|ref|XP_001652808.1|	hypothetical protein AaeL_AAEL007531 [Aedes aegypti]	0.57	_	_	_	_	None	_
comp107053_c0_seq1	1.19	0.45	23.86	8.58	543	88-1716(+)	gi|91076528|ref|XP_973650.1|	PREDICTED: similar to U3 small nucleolar RNA-associated protein, putative [Tribolium castaneum]	0.63	_	_	_	_	K14549	UTP15
comp107087_c0_seq1	0	0.27	0.66	0	108	156-479(-)	_	_	_	_	_	_	_	None	_
comp107114_c0_seq1	0.08	0.07	0.67	0.5	185	2-556(-)	_	_	_	_	_	_	_	None	_
comp1071835_c0_seq1	0	0.07	0.16	1.58	175	2-526(-)	_	_	_	_	_	_	_	None	_
comp1072678_c0_seq1	0.26	0.07	0.68	0	66	345-545(+)	_	_	_	_	_	_	_	None	_
comp107284_c0_seq1	0	0	0.09	0.79	113	141-479(-)	_	_	_	_	_	_	_	None	_
comp107285_c0_seq1	0.76	0.07	0.5	0	115	1-345(+)	_	_	_	_	_	_	_	None	_
comp10732_c0_seq1	0.28	0	0.25	0	78	3-236(-)	_	_	_	_	_	_	_	None	_
comp107327_c0_seq1	0	0.25	0.85	0.42	151	1-456(+)	_	_	_	_	_	_	_	None	_
comp107471_c0_seq1	0.77	0.08	0	0	92	155-430(-)	_	_	_	_	_	_	_	None	_
comp107619_c0_seq1	0.31	0.16	0.28	1.23	103	1-309(+)	_	_	_	_	_	_	_	None	_
comp107664_c0_seq1	0	0.8	0.78	0.29	50	165-314(+)	_	_	_	_	_	_	_	None	_
comp107699_c0_seq1	0	0.1	0.45	2.36	237	1-711(-)	_	_	_	_	_	_	_	None	_
comp107716_c0_seq1	0.13	0.3	3.85	0	112	11-346(+)	_	_	_	_	_	_	_	None	_
comp107754_c0_seq1	0	0.05	1.23	1.19	181	50-592(+)	_	_	_	_	_	_	_	None	_
comp107887_c0_seq1	0	0.18	0.72	0.69	104	3-314(+)	_	_	_	_	_	_	_	None	_
comp107913_c0_seq1	0	0	1.65	0	54	248-409(+)	_	_	_	_	_	_	_	None	_
comp107921_c0_seq1	0	0	0.97	0.54	50	89-238(+)	_	_	_	_	_	_	_	None	_
comp107944_c0_seq1	3.96	0.53	10.77	3.91	546	22-1659(+)	gi|321476493|gb|EFX87454.1|	hypothetical protein DAPPUDRAFT_192475 [Daphnia pulex]	0.75	GO:0016746;GO:0044237;GO:0071704	COG0508	KOG0558	_	K09699	E2.3.1.168, bkdB
comp107972_c0_seq1	0	0	0.93	1.93	203	1-612(+)	gi|61162128|dbj|BAD91053.1|	Fc2-cadherin [Folsomia candida]	0.66	GO:0016020;GO:0044763	_	_	_	None	_
comp107990_c0_seq1	0.43	0.42	0.1	0.42	60	272-451(-)	_	_	_	_	_	_	_	None	_
comp108011_c0_seq1	0.14	0.21	0.65	0.4	120	3-362(+)	_	_	_	_	_	_	_	None	_
comp108031_c0_seq1	0	0.49	0.54	0	220	2-661(-)	_	_	_	_	_	_	_	None	_
comp108113_c0_seq1	0.25	0.26	0.59	0	74	251-472(-)	_	_	_	_	_	_	_	None	_
comp108142_c0_seq1	0	0.08	1.12	1.23	297	2-895(+)	gi|157822465|ref|NP_001101513.1|	DNA mismatch repair protein Mlh3 [Rattus norvegicus]	0.64	GO:0043566;GO:0007127;GO:0032300;GO:0000794;GO:0044454;GO:0006259;GO:0006974	_	_	_	K08739	MLH3
comp10822_c0_seq1	1	0	0.13	0	116	3-353(+)	_	_	_	_	_	_	_	None	_
comp108251_c0_seq1	0.13	0	0.45	1.25	81	128-370(-)	_	_	_	_	_	_	_	None	_
comp108289_c0_seq1	0	0.85	1.34	0	150	1-450(-)	gi|23306662|gb|AAN15222.1|	putative C4 phosphoenolpyruvate carboxylase [Saccharum hybrid cultivar]	1	GO:0019643;GO:0006094;GO:0008964;GO:0005737;GO:0015979	_	_	_	K01595	ppc
comp108350_c0_seq1	0.11	0	0.69	0	145	2-439(+)	gi|270004449|gb|EFA00897.1|	hypothetical protein TcasGA2_TC003802 [Tribolium castaneum]	0.82	GO:0030054;GO:0006811;GO:0035235;GO:0005234;GO:0004970;GO:0016021;GO:0007268;GO:0030288;GO:0005886;GO:0045211	_	_	_	K05210	GRIN2B
comp1083914_c0_seq1	0.19	0.08	0.94	0	164	2-496(+)	_	_	_	_	_	_	_	None	_
comp108408_c0_seq1	0.42	0.32	0.13	1.19	50	90-239(-)	_	_	_	_	_	_	_	None	_
comp108493_c0_seq1	0	0	0.44	0.49	77	328-558(-)	_	_	_	_	_	_	_	None	_
comp108545_c0_seq1	0	0.18	1.1	0.13	89	300-566(-)	_	_	_	_	_	_	_	None	_
comp1085943_c0_seq1	0.12	0	0.21	0.47	126	34-411(-)	_	_	_	_	_	_	_	None	_
comp108596_c0_seq1	0.52	0.05	0.27	2.3	300	477-1376(-)	gi|321459817|gb|EFX70866.1|	hypothetical protein DAPPUDRAFT_60765 [Daphnia pulex]	0.67	GO:0008233	_	_	_	None	_
comp108600_c0_seq1	0.07	0.22	0.18	1.23	208	31-654(-)	gi|242006258|ref|XP_002423969.1|	tryptophan transporter, putative [Pediculus humanus corporis]	0.7	GO:0006810;GO:0016020;GO:0015293	_	_	_	K05037	SLC6A4
comp10863_c0_seq1	0	0.38	0	0	136	3-413(+)	gi|68249817|ref|YP_248929.1|	HMW2A, high molecular weight adhesin 2 [Haemophilus influenzae 86-028NP]	0.84	_	_	_	_	None	_
comp108640_c0_seq1	0.73	0	0.58	0.21	270	3-812(-)	_	_	_	_	_	_	_	None	_
comp108643_c0_seq1	0.64	0	0.12	0	93	86-364(-)	_	_	_	_	_	_	_	None	_
comp108674_c0_seq1	0	0	0	1.98	185	3-557(-)	gi|260786461|ref|XP_002588276.1|	hypothetical protein BRAFLDRAFT_124709 [Branchiostoma floridae]	0.72	GO:0000166;GO:0004672;GO:0009987	_	_	_	K08857	NEK
comp108674_c0_seq2	0.3	0.08	0.27	0	158	3-476(-)	gi|260786461|ref|XP_002588276.1|	hypothetical protein BRAFLDRAFT_124709 [Branchiostoma floridae]	0.72	GO:0000166;GO:0004672;GO:0009987	_	_	_	K08857	NEK
comp108704_c0_seq1	0	0	0	4.63	91	79-351(-)	_	_	_	_	_	_	_	None	_
comp108705_c0_seq1	0.23	0	0.92	0.23	141	1-426(+)	gi|497986180|ref|WP_010300336.1|	hypothetical protein [Kurthia sp. JC8E]	0.6	_	_	_	_	None	_
comp108705_c1_seq1	0	0.14	1.13	0	171	3-515(-)	_	_	_	_	_	_	_	None	_
comp1087233_c0_seq1	0	0.38	0.74	0	101	75-377(+)	_	_	_	_	_	_	_	None	_
comp108764_c0_seq1	16.96	2.13	8.65	3.04	186	246-803(-)	_	_	_	_	_	_	_	None	_
comp108774_c0_seq1	0.52	0.68	11.18	4.02	320	1-960(-)	gi|56684214|gb|AAW22143.1|	SERCA [Panulirus argus]	0.91	GO:0046872;GO:0005524;GO:0005388;GO:0016021;GO:0006816;GO:0016529	_	_	_	K05853	ATP2A
comp1088132_c0_seq1	0	0.11	0.51	0.56	58	1-174(-)	_	_	_	_	_	_	_	None	_
comp108895_c0_seq1	0	0	0.67	0.49	59	2-178(+)	_	_	_	_	_	_	_	None	_
comp108918_c0_seq1	0	0.41	1	0	75	154-378(+)	_	_	_	_	_	_	_	None	_
comp108959_c0_seq1	0	0.37	0.31	0.92	77	19-249(+)	_	_	_	_	_	_	_	None	_
comp109123_c0_seq1	0.26	0.28	20.52	5.67	496	170-1657(+)	gi|158291707|ref|XP_313242.4|	Anopheles gambiae str. PEST AGAP012481-PA [Anopheles gambiae str. PEST]	0.75	GO:0008168;GO:0032259	COG2940	KOG1085	_	K11428	SETD8
comp109124_c0_seq1	0.02	0	70.1	0.04	652	2059-4014(-)	gi|321473270|gb|EFX84238.1|	hypothetical protein DAPPUDRAFT_315076 [Daphnia pulex]	0.73	GO:0016020	_	_	_	None	_
comp10924_c0_seq1	0.47	0.2	0.31	0	268	1-804(-)	gi|358382064|gb|EHK19737.1|	hypothetical protein TRIVIDRAFT_132539, partial [Trichoderma virens Gv29-8]	0.52	_	_	_	_	None	_
comp109242_c0_seq1	0	0	0.42	1.09	82	196-441(-)	_	_	_	_	_	_	_	None	_
comp109261_c0_seq1	0.41	0.45	0.14	0.16	190	1-570(-)	_	_	_	_	_	_	_	None	_
comp109268_c0_seq1	0	0.86	0	0	326	19-996(-)	_	_	_	_	_	_	_	None	_
comp109342_c0_seq1	0	0	0.93	0.21	153	3-461(-)	gi|498982611|ref|XP_004529905.1|	PREDICTED: aquaporin-12A-like [Ceratitis capitata]	0.65	_	_	_	_	K09884	AQPN
comp109451_c0_seq1	0.06	0	0.54	1.56	244	3-734(-)	gi|338172707|gb|AEI83216.1|	partner of drosha-like protein [Litopenaeus vannamei]	0.97	GO:0003725	_	_	_	None	_
comp109455_c0_seq1	0	1.03	0.06	0.52	174	2-523(+)	_	_	_	_	_	_	_	None	_
comp109461_c0_seq1	0	0	0.95	0.12	224	41-712(-)	_	_	_	_	_	_	_	None	_
comp109468_c1_seq1	0	0.31	0.81	0	52	162-317(-)	_	_	_	_	_	_	_	None	_
comp109483_c0_seq1	0.06	0	0.22	2.12	236	1-708(-)	_	_	_	_	_	_	_	None	_
comp1095358_c0_seq1	0.14	0	0.52	0	86	3-260(-)	_	_	_	_	_	_	_	None	_
comp109561_c0_seq1	0.09	0.14	0.71	0.53	52	281-436(-)	_	_	_	_	_	_	_	None	_
comp109573_c0_seq1	0.05	0.08	1.37	0	50	1-150(-)	_	_	_	_	_	_	_	None	_
comp109582_c0_seq1	0.37	0	0	3.41	63	30-218(-)	_	_	_	_	_	_	_	None	_
comp109619_c0_seq1	0	0	0	4.06	116	40-387(-)	_	_	_	_	_	_	_	None	_
comp109679_c0_seq1	0.25	0.06	0.22	1.44	65	46-240(-)	_	_	_	_	_	_	_	None	_
comp109702_c0_seq1	0	0.11	0.74	0	57	196-369(+)	_	_	_	_	_	_	_	None	_
comp109705_c0_seq1	0.14	0	0.39	4	51	201-353(-)	_	_	_	_	_	_	_	None	_
comp109714_c0_seq1	0.47	0.31	1.37	0.46	53	2-160(+)	_	_	_	_	_	_	_	None	_
comp109829_c0_seq1	0.54	0	0.19	0.43	55	1-165(+)	_	_	_	_	_	_	_	None	_
comp1098526_c0_seq1	0	0	1.03	0	88	125-391(+)	_	_	_	_	_	_	_	None	_
comp109863_c0_seq1	0	0.24	0.82	0	155	2-466(-)	_	_	_	_	_	_	_	None	_
comp109962_c0_seq1	0.36	0	0.57	0	332	1-999(+)	gi|321452058|gb|EFX63536.1|	hypothetical protein DAPPUDRAFT_268273 [Daphnia pulex]	0.59	_	_	_	_	None	_
comp110035_c0_seq1	0	0	0.57	0.74	273	1-822(+)	_	_	_	_	_	_	_	None	_
comp1100445_c0_seq1	0	0	0.22	0.73	62	217-402(-)	_	_	_	_	_	_	_	None	_
comp110051_c0_seq1	0	0.09	0.31	3.01	139	3-419(-)	_	_	_	_	_	_	_	None	_
comp110077_c0_seq1	0	0.1	0	1.34	212	91-726(-)	_	_	_	_	_	_	_	None	_
comp110077_c0_seq2	0	0	1.02	0	234	101-802(-)	_	_	_	_	_	_	_	None	_
comp11010_c0_seq1	0	0.34	0.19	0.84	88	2-265(+)	_	_	_	_	_	_	_	None	_
comp110121_c0_seq1	0	0	1.21	0	80	23-262(-)	_	_	_	_	_	_	_	None	_
comp110147_c0_seq1	0.39	0.11	0.6	1.85	64	184-375(-)	_	_	_	_	_	_	_	None	_
comp110205_c1_seq1	0	0.09	1.49	0.71	65	1-195(-)	_	_	_	_	_	_	_	None	_
comp110263_c0_seq1	0	0.09	1.42	1.8	69	221-430(+)	_	_	_	_	_	_	_	None	_
comp1102941_c0_seq1	0	0.38	0	0.94	137	3-416(+)	_	_	_	_	_	_	_	None	_
comp110307_c0_seq1	0.58	0.09	0.15	1.22	70	238-447(-)	_	_	_	_	_	_	_	None	_
comp110327_c0_seq1	0.1	0	0	7.68	74	141-362(-)	_	_	_	_	_	_	_	None	_
comp110358_c0_seq1	0	0.21	0.77	0.11	237	59-769(+)	gi|322795498|gb|EFZ18213.1|	hypothetical protein SINV_00290 [Solenopsis invicta]	0.88	_	_	_	NOG77587	None	_
comp11037_c0_seq1	0	0.11	0.26	0	117	1-351(-)	gi|91093987|ref|XP_969515.1|	PREDICTED: similar to GH28553p [Tribolium castaneum]	0.79	GO:0005856	_	_	_	None	_
comp110391_c0_seq1	3.55	1.06	9.5	13.26	247	51-791(+)	gi|1280392|gb|AAB41818.1|	autoantigen [Rhipicephalus appendiculatus]	0.78	_	_	KOG4470	_	K06698	PSME3
comp110427_c0_seq1	0.19	0.58	0.33	0	171	1-513(-)	_	_	_	_	_	_	_	None	_
comp110475_c0_seq1	0	0	0.33	0.96	292	1-876(+)	gi|332030064|gb|EGI69889.1|	hypothetical protein G5I_01432 [Acromyrmex echinatior]	0.63	_	_	_	_	K14313	NUP35, NUP53
comp110475_c0_seq2	0	0.13	1.04	0	278	3-836(+)	gi|332030064|gb|EGI69889.1|	hypothetical protein G5I_01432 [Acromyrmex echinatior]	0.63	_	_	_	_	K14313	NUP35, NUP53
comp1104869_c0_seq1	0	0.98	0	0	133	2-403(+)	_	_	_	_	_	_	_	None	_
comp110504_c0_seq1	0	0	1.7	0.1	288	1-867(+)	gi|260825333|ref|XP_002607621.1|	hypothetical protein BRAFLDRAFT_208010 [Branchiostoma floridae]	0.48	_	_	_	_	K07820	B3GALT2
comp110540_c0_seq1	0.7	0	0.13	0	119	1-360(+)	_	_	_	_	_	_	_	None	_
comp110546_c0_seq1	0	0	2.07	0	60	437-616(+)	_	_	_	_	_	_	_	None	_
comp110590_c0_seq1	0	0	0.9	0	109	28-354(-)	gi|443695506|gb|ELT96396.1|	hypothetical protein CAPTEDRAFT_188179 [Capitella teleta]	0.61	_	_	_	_	None	_
comp110610_c0_seq1	0	0.23	0.39	1.72	117	3-353(-)	_	_	_	_	_	_	_	None	_
comp11064_c0_seq1	0	0.11	0.63	0	119	3-359(-)	gi|6562910|emb|CAB62547.1|	LacIq protein [Shuttle vector pXMJ19]	1	GO:0003677;GO:0005667;GO:0006355;GO:0005829;GO:0045449;GO:0003700	_	_	_	None	_
comp110666_c0_seq1	0.89	0.1	0	0	125	3-377(+)	gi|512914020|ref|XP_004928037.1|	PREDICTED: potassium channel subfamily K member 18-like [Bombyx mori]	0.71	GO:0005267;GO:0016021;GO:0071805	_	_	_	None	_
comp110686_c0_seq1	0.38	0.21	0.37	0.31	68	442-645(+)	_	_	_	_	_	_	_	None	_
comp110698_c0_seq1	0	0	0	2.9	123	117-485(-)	_	_	_	_	_	_	_	None	_
comp110698_c0_seq2	0	0	0	0	123	48-416(-)	_	_	_	_	_	_	_	None	_
comp1107128_c0_seq1	0	0.16	0.44	0.4	114	134-475(-)	_	_	_	_	_	_	_	None	_
comp1107199_c0_seq1	0.19	0.34	0.44	0.12	72	2-217(+)	_	_	_	_	_	_	_	None	_
comp110745_c0_seq1	0.14	0	0.78	0	111	1-333(+)	_	_	_	_	_	_	_	None	_
comp110755_c0_seq1	0.29	0.37	0.25	0	166	2-499(-)	gi|242023044|ref|XP_002431946.1|	Bestrophin-2, putative [Pediculus humanus corporis]	0.72	_	_	_	_	None	_
comp110757_c0_seq1	0.21	0.22	0.24	2.59	58	283-456(+)	_	_	_	_	_	_	_	None	_
comp11076_c0_seq1	0	0.4	0.23	0.25	130	2-394(+)	gi|270013391|gb|EFA09839.1|	hypothetical protein TcasGA2_TC011986 [Tribolium castaneum]	0.69	_	_	_	_	None	_
comp1107866_c0_seq1	0	0.23	0.51	0.42	149	191-640(+)	_	_	_	_	_	_	_	None	_
comp110787_c0_seq1	0.16	0.25	1.33	0.62	51	430-585(+)	_	_	_	_	_	_	_	None	_
comp1107938_c0_seq1	0.13	0	0.12	1.33	101	1-303(+)	_	_	_	_	_	_	_	None	_
comp110821_c0_seq1	0	0	0.5	1.66	120	3-362(-)	gi|242022930|ref|XP_002431890.1|	Regulator of G-protein signaling, putative [Pediculus humanus corporis]	0.78	GO:0007186	_	_	_	None	_
comp110858_c0_seq1	0	0.66	0.07	0.66	76	1-228(-)	_	_	_	_	_	_	_	None	_
comp110890_c0_seq1	0	0.84	0.06	0	59	360-536(-)	_	_	_	_	_	_	_	None	_
comp1109497_c0_seq1	0	0.34	0.64	0.28	90	88-357(-)	_	_	_	_	_	_	_	None	_
comp1109723_c0_seq1	0	0	0.88	0	101	3-305(+)	gi|40950477|gb|AAR97872.1|	tenebrin [Tenebrio molitor]	0.59	_	_	_	_	None	_
comp110974_c0_seq1	0	0	0.36	2.68	124	2-373(-)	gi|405953333|gb|EKC21017.1|	Endothelin-converting enzyme 2 [Crassostrea gigas]	0.94	_	_	_	_	None	_
comp1109756_c0_seq1	0.3	0	0.18	0.39	66	3-200(-)	_	_	_	_	_	_	_	None	_
comp110985_c0_seq1	0.25	0.7	0.79	0.5	73	173-394(+)	_	_	_	_	_	_	_	None	_
comp1110031_c0_seq1	0	0	0.71	0	69	172-378(-)	_	_	_	_	_	_	_	None	_
comp111019_c0_seq1	0	0.09	0.82	0.45	53	78-236(-)	_	_	_	_	_	_	_	None	_
comp111033_c0_seq1	0	0	0	3.33	57	311-484(+)	_	_	_	_	_	_	_	None	_
comp111054_c0_seq1	0	0	0	64.29	216	1-651(+)	_	_	_	_	_	_	_	None	_
comp111080_c0_seq1	0	0.13	0.7	1.11	68	536-739(+)	_	_	_	_	_	_	_	None	_
comp111081_c0_seq1	0.3	0.28	1.81	0.23	101	109-411(+)	_	_	_	_	_	_	_	None	_
comp1110970_c0_seq1	0	0.13	0.71	0.16	94	231-512(+)	_	_	_	_	_	_	_	None	_
comp1111100_c0_seq1	0	0	0.12	0.54	57	2-172(+)	_	_	_	_	_	_	_	None	_
comp1111391_c0_seq1	0	0.22	0.37	0	53	90-248(-)	_	_	_	_	_	_	_	None	_
comp111150_c0_seq1	0	0	1.26	0	167	1-501(-)	gi|321463196|gb|EFX74213.1|	hypothetical protein DAPPUDRAFT_57291 [Daphnia pulex]	0.7	_	_	_	_	None	_
comp111150_c1_seq1	0	0	1.04	0.38	162	2-490(+)	gi|478264314|gb|ENN82208.1|	hypothetical protein YQE_01416, partial [Dendroctonus ponderosae]	0.45	_	_	_	_	None	_
comp1111756_c0_seq1	0	0.05	0.49	0.49	239	2-718(-)	gi|22450696|gb|AAL04106.2|AF405439_1	alpha tubulin IV [Homarus americanus]	0.91	GO:0042552;GO:0005881;GO:0006184;GO:0005200;GO:0003924;GO:0021782;GO:0051258;GO:0019904;GO:0007017;GO:0005525	COG5023	KOG1376	_	K07374	TUBA
comp111187_c0_seq1	0.08	0	0	4.01	189	3-572(+)	gi|242020553|ref|XP_002430717.1|	conserved hypothetical protein [Pediculus humanus corporis]	0.46	_	_	_	_	None	_
comp1111884_c0_seq1	0.14	0.12	0.26	0	116	3-353(+)	gi|13529281|gb|AAH05395.1|	HPX protein [Homo sapiens]	1	GO:0020027;GO:0015232;GO:0006879;GO:0005615;GO:0060335;GO:0015886;GO:0002639;GO:0046872;GO:0005515;GO:0042168;GO:0042511;GO:0019048;GO:0002925	_	_	_	None	_
comp1111885_c0_seq1	0	0.07	0.82	0.36	170	2-511(-)	gi|241758144|ref|XP_002401744.1|	conserved hypothetical protein [Ixodes scapularis]	0.79	GO:0005509;GO:0007156;GO:0016021;GO:0007218;GO:0005886;GO:0004930	_	_	_	K04600	CELSR1
comp1112038_c0_seq1	0	0	0	1.72	118	1-354(-)	_	_	_	_	_	_	_	None	_
comp1112096_c0_seq1	0	0	0	1.69	81	161-403(-)	_	_	_	_	_	_	_	None	_
comp1112441_c0_seq1	0.08	0.06	0.85	0.29	205	2-616(-)	gi|328782029|ref|XP_001122017.2|	PREDICTED: adenylate cyclase type 8-like [Apis mellifera]	0.73	GO:0000166;GO:0004016;GO:0006144;GO:0016021;GO:0035556;GO:0006171	_	_	_	K08048	ADCY8
comp1112545_c0_seq1	0	0.23	0.09	0.59	159	3-479(-)	_	_	_	_	_	_	_	None	_
comp1112669_c0_seq1	0	0	0.77	0.43	141	1-423(-)	_	_	_	_	_	_	_	None	_
comp111273_c0_seq1	0.08	0.06	0.68	0	73	358-576(-)	_	_	_	_	_	_	_	None	_
comp1112809_c0_seq1	0.16	0.18	0.89	0	73	54-272(-)	_	_	_	_	_	_	_	None	_
comp1112923_c0_seq1	0	0.64	0.27	0.2	156	1-471(+)	_	_	_	_	_	_	_	None	_
comp1113196_c0_seq1	0.06	0.05	0.64	0.71	247	2-745(+)	_	_	_	_	_	_	_	None	_
comp1113273_c0_seq1	0	0	0.59	0.26	51	5-157(-)	_	_	_	_	_	_	_	None	_
comp1113294_c0_seq1	0	0	0.24	1.58	125	1-375(-)	_	_	_	_	_	_	_	None	_
comp111372_c0_seq1	0.17	0.07	1.22	1.36	162	1-486(-)	gi|443687676|gb|ELT90576.1|	hypothetical protein CAPTEDRAFT_2729 [Capitella teleta]	0.65	_	_	_	_	K00681	ggt
comp1114135_c0_seq1	0	0.07	0.73	0.72	71	160-372(-)	_	_	_	_	_	_	_	None	_
comp1114225_c0_seq1	0	0.41	0	0.83	153	2-463(+)	gi|483517332|gb|EOB03880.1|	Canalicular multispecific organic anion transporter 2, partial [Anas platyrhynchos]	0.79	GO:0016020;GO:0043231;GO:0006810;GO:0000166;GO:0009987;GO:0005215;GO:0016887	_	_	_	K05667	ABCC3
comp1114296_c0_seq1	0	0	1.05	0	52	196-354(+)	_	_	_	_	_	_	_	None	_
comp1114414_c0_seq1	0.4	0.08	0.36	0	72	83-298(+)	_	_	_	_	_	_	_	None	_
comp1114428_c0_seq1	0	0	1	0	179	2-541(+)	gi|328721261|ref|XP_001949781.2|	PREDICTED: otoferlin-like [Acyrthosiphon pisum]	0.58	GO:0016021	_	_	_	None	_
comp1114578_c0_seq1	0.27	0	0.12	0	123	1-369(-)	gi|179644|gb|AAA51851.1|	human complement C1r [Homo sapiens]	1	GO:0006958;GO:0004252;GO:0006508;GO:0005515;GO:0005509;GO:0005576;GO:0045087	_	_	_	K01330	C1R
comp111479_c0_seq1	0.1	0	0.34	0.96	50	84-233(-)	_	_	_	_	_	_	_	None	_
comp111527_c0_seq1	6.11	1.02	5.07	1.33	61	668-850(-)	_	_	_	_	_	_	_	None	_
comp1115321_c0_seq1	0	1.04	0	0	127	3-383(-)	gi|410509310|dbj|BAM65721.1|	myosin heavy chain type 1 [Litopenaeus vannamei]	0.87	GO:0003779;GO:0005524;GO:0003774;GO:0016459	_	_	_	K10352	MYH
comp111541_c0_seq1	0	0.11	0.12	1.87	124	1-372(-)	_	_	_	_	_	_	_	None	_
comp111591_c0_seq1	0	0	0	46.63	321	211-1173(-)	gi|326435075|gb|EGD80645.1|	hypothetical protein PTSG_11695 [Salpingoeca sp. ATCC 50818]	0.75	GO:0043170;GO:0005975	_	_	_	None	_
comp111623_c0_seq1	0	0.19	0.59	0.09	54	570-731(-)	_	_	_	_	_	_	_	None	_
comp111641_c0_seq1	0	0.62	0.7	0	73	65-283(+)	_	_	_	_	_	_	_	None	_
comp1116538_c0_seq1	0	0	0	2.53	90	3-272(-)	_	_	_	_	_	_	_	None	_
comp1116639_c0_seq1	0.11	0	0.48	1.5	148	3-449(+)	_	_	_	_	_	_	_	None	_
comp1116755_c0_seq1	0.28	0.23	0	1.14	67	133-333(+)	_	_	_	_	_	_	_	None	_
comp111676_c0_seq1	0.09	0.48	0.93	2.07	178	1-534(-)	gi|291222415|ref|XP_002731212.1|	PREDICTED: zinc finger protein 474-like [Saccoglossus kowalevskii]	0.56	_	_	_	_	None	_
comp1116767_c0_seq1	0	0.1	0.93	0	127	2-382(-)	_	_	_	_	_	_	_	None	_
comp111681_c0_seq1	0	0.18	0.92	0.46	85	2-256(-)	_	_	_	_	_	_	_	None	_
comp1116847_c0_seq1	0.21	0.33	0.09	0	154	2-463(-)	_	_	_	_	_	_	_	None	_
comp1117423_c0_seq1	0	0	0.98	0	182	3-548(-)	gi|241858175|ref|XP_002416143.1|	cyclic nucleotide-gated channel 2B, putative [Ixodes scapularis]	0.95	GO:0016310;GO:0055085;GO:0005216;GO:0009069;GO:0016021;GO:0004692;GO:0006811	_	_	_	K05326	CNGN
comp111792_c0_seq1	0	0.85	0.24	0.18	93	3-281(-)	_	_	_	_	_	_	_	None	_
comp111816_c0_seq1	0	0.17	0.56	1.25	142	2-427(+)	gi|125991240|ref|NP_001075043.1|	pecanex-like protein 4 [Danio PCX4_DANRE RecName: Full=Pecanex-like protein 4 Zgc:158219 [Danio rerio]	0.75	GO:0016020	_	_	_	None	_
comp1118289_c0_seq1	0	0.05	0.7	0.91	228	1-687(+)	gi|13506775|gb|AAK28328.1|	PC2-like protein [Orconectes limosus]	1	GO:0004252;GO:0006508	COG1404	KOG3526	_	K01360	PCSK2
comp1118389_c0_seq1	0	0.1	0.69	0	128	1-384(-)	_	_	_	_	_	_	_	None	_
comp1118912_c0_seq1	0	0	0.86	0	135	3-410(+)	_	_	_	_	_	_	_	None	_
comp111934_c0_seq1	0.11	0.17	0.1	0.87	116	95-445(+)	_	_	_	_	_	_	_	None	_
comp111951_c0_seq1	0.16	0.48	0.94	0.15	95	210-494(+)	_	_	_	_	_	_	_	None	_
comp1119548_c0_seq1	0	0.1	0.35	1.04	57	35-205(-)	_	_	_	_	_	_	_	None	_
comp1119597_c0_seq1	0.92	0	0	0	202	2-610(+)	gi|443710368|gb|ELU04621.1|	hypothetical protein CAPTEDRAFT_222921 [Capitella teleta]	0.61	_	_	_	_	None	_
comp1119778_c0_seq1	0.1	0.08	0.62	0.39	61	1-183(+)	_	_	_	_	_	_	_	None	_
comp112020_c0_seq1	0	0	0.74	0.18	93	92-370(-)	_	_	_	_	_	_	_	None	_
comp1120528_c0_seq1	0	0.61	0	0.76	129	3-389(-)	gi|195054806|ref|XP_001994314.1|	GH23873 [Drosophila grimshawi]	0.63	_	_	_	_	None	_
comp1120594_c0_seq1	0	0.2	0.67	0	145	117-551(-)	_	_	_	_	_	_	_	None	_
comp1120760_c0_seq1	0	0.22	0.49	0.54	123	1-372(+)	gi|241590022|ref|XP_002403824.1|	hypothetical protein IscW_ISCW009780 [Ixodes scapularis]	0.62	GO:0043231;GO:0016020;GO:0044763;GO:0048522;GO:0071840;GO:0051234	_	_	_	K10423	CLIP3_4
comp112090_c0_seq1	0	0	0.1	3.03	147	1-441(-)	_	_	_	_	_	_	_	None	_
comp1121261_c0_seq1	0	0	0.11	1.46	52	199-354(+)	_	_	_	_	_	_	_	None	_
comp1121408_c0_seq1	0	0.34	0.29	0	57	3-173(+)	_	_	_	_	_	_	_	None	_
comp112141_c0_seq1	0	0	0.75	1.11	163	15-503(-)	_	_	_	_	_	_	_	None	_
comp112148_c0_seq1	1.02	0.06	0	0	198	2-598(+)	_	_	_	_	_	_	_	None	_
comp112154_c0_seq1	0	0.14	0.7	1.08	103	2-310(+)	_	_	_	_	_	_	_	None	_
comp1121843_c0_seq1	0	0	1.19	0	109	111-437(-)	_	_	_	_	_	_	_	None	_
comp1121989_c0_seq1	0	0.11	0.78	0	64	439-630(-)	_	_	_	_	_	_	_	None	_
comp1122180_c0_seq1	0	0.09	0.95	0	76	187-417(+)	_	_	_	_	_	_	_	None	_
comp1122398_c0_seq1	0	0.08	0.64	0	94	183-464(-)	_	_	_	_	_	_	_	None	_
comp1122764_c0_seq1	0	0	0.39	1.04	177	3-533(-)	gi|321475824|gb|EFX86786.1|	hypothetical protein DAPPUDRAFT_207948 [Daphnia pulex]	0.82	_	_	KOG0637	_	K15378	SLC45A1_2_4
comp112277_c0_seq1	0.38	0.08	4.32	1.32	425	1-1278(+)	gi|156553982|ref|XP_001603104.1|	PREDICTED: zinc finger protein 235-like [Nasonia vitripennis]	0.74	GO:0005622;GO:0005488	_	_	_	None	_
comp1122786_c0_seq1	0.13	0.21	0.23	0.51	71	173-388(+)	_	_	_	_	_	_	_	None	_
comp112333_c0_seq1	0	0	1.94	0.9	97	2-292(+)	gi|34015141|gb|AAQ56338.1|	putative gag-pol polyprotein [Oryza sativa Japonica Group]	0.67	GO:0005488	_	_	_	None	_
comp1123462_c0_seq1	0	0.18	0.52	0	65	227-421(-)	_	_	_	_	_	_	_	None	_
comp112350_c0_seq1	0	0.26	0.69	0.44	125	62-436(-)	_	_	_	_	_	_	_	None	_
comp1123551_c0_seq1	0	0.22	0.25	0	96	63-350(-)	_	_	_	_	_	_	_	None	_
comp1123645_c0_seq1	0	0.45	0.25	0	117	3-353(+)	_	_	_	_	_	_	_	None	_
comp1123709_c0_seq1	0	0.07	0.47	0.35	176	3-530(-)	_	_	_	_	_	_	_	None	_
comp1123857_c0_seq1	0.48	0	0	0	51	50-202(-)	_	_	_	_	_	_	_	None	_
comp112387_c0_seq1	0	0.13	0.53	0	70	338-550(+)	_	_	_	_	_	_	_	None	_
comp1123880_c0_seq1	0.11	0	0.86	0	149	3-449(-)	gi|432114919|gb|ELK36581.1|	Zinc finger protein 112 like protein [Myotis davidii]	0.59	_	_	_	_	K09228	KRAB
comp112406_c0_seq1	1.6	0.28	7.33	3.12	273	108-926(+)	gi|307190232|gb|EFN74343.1|	Josephin-like protein [Camponotus floridanus]	0.8	GO:0008242	_	KOG2934	NOG227630	K15235	JOSD
comp112406_c0_seq2	0.11	0	0.94	0.55	131	108-500(+)	gi|512885453|ref|XP_004921597.1|	PREDICTED: josephin-like protein-like [Bombyx mori]	0.84	GO:0008242	_	_	_	K15235	JOSD
comp1124272_c0_seq1	0	0	0	1.85	63	189-380(+)	_	_	_	_	_	_	_	None	_
comp1124391_c0_seq1	0	0.16	0	1.17	114	3-344(+)	gi|224809489|ref|NP_001139207.1|	synaptotagmin 1 [Apis mellifera]	0.97	GO:0006810;GO:0016020;GO:0008021;GO:0005215	COG5038	_	_	K15290	SYT1
comp1124470_c0_seq1	0	0.32	0.6	0.26	57	206-379(+)	_	_	_	_	_	_	_	None	_
comp1124907_c0_seq1	0	0	0	2.84	174	1-522(-)	_	_	_	_	_	_	_	None	_
comp1125032_c0_seq1	0.13	0	0.61	0.27	80	1-240(-)	_	_	_	_	_	_	_	None	_
comp112510_c0_seq1	0.15	0.18	0	4.15	202	3-608(-)	_	_	_	_	_	_	_	None	_
comp112519_c0_seq1	0	0	0	2.63	146	1-438(-)	_	_	_	_	_	_	_	None	_
comp1125387_c0_seq1	0	0.63	0.35	0	111	220-552(-)	_	_	_	_	_	_	_	None	_
comp1125708_c0_seq1	0.11	0	0.71	1.13	67	228-431(+)	gi|366039961|ref|NP_001242994.1|	zinc-finger protein 80-like [Mus musculus]	0.71	GO:0003677;GO:0005730;GO:0006355;GO:0008270	_	_	_	K09228	KRAB
comp1125725_c0_seq1	0.14	0	0.76	0	205	2-616(-)	gi|242013797|ref|XP_002427587.1|	forked protein, putative [Pediculus humanus corporis]	0.78	GO:0007171;GO:0005615;GO:0007474;GO:0008407;GO:0030297;GO:0050730;GO:0003705;GO:0042593;GO:0045500;GO:0016319;GO:0005887;GO:0051017;GO:0009749;GO:0009997;GO:0008045;GO:0045470;GO:0045944;GO:0005771;GO:0005118;GO:0055088;GO:0031528;GO:0000980;GO:0008595;GO:0031941;GO:0035289;GO:0004930;GO:0000122;GO:0004091;GO:0005667;GO:0050770;GO:0045467;GO:0007186;GO:0001709;GO:0048800;GO:0035290;GO:0007517;GO:…	COG0666	KOG0504	_	None	_
comp112573_c0_seq1	0	0.11	0.38	1.54	130	131-520(-)	_	_	_	_	_	_	_	None	_
comp1125768_c0_seq1	0.4	0	0.48	0.27	66	165-362(+)	_	_	_	_	_	_	_	None	_
comp1125976_c0_seq1	0.13	0.1	0.47	0	60	3-182(+)	_	_	_	_	_	_	_	None	_
comp112617_c0_seq1	0	0.04	0.79	1.14	278	1-834(-)	gi|242007870|ref|XP_002424741.1|	adenylate cyclase type, putative [Pediculus humanus corporis]	0.87	GO:0006182;GO:0000166;GO:0004016;GO:0006144;GO:0035556;GO:0046039;GO:0006171;GO:0004383	COG2114	KOG3619	_	K08043	ADCY3
comp1126257_c0_seq1	0.56	0.06	0.14	0.31	195	2-586(-)	gi|321469767|gb|EFX80746.1|	hypothetical protein DAPPUDRAFT_303934 [Daphnia pulex]	0.56	_	_	_	_	K14026	SEL1, SEL1L
comp1126310_c0_seq1	0	0.29	0.54	0	136	2-409(-)	_	_	_	_	_	_	_	None	_
comp1126316_c0_seq1	0.11	0.45	0.3	0	143	1-432(+)	_	_	_	_	_	_	_	None	_
comp1126320_c0_seq1	0	0.06	0.63	0.94	193	2-583(+)	_	_	_	_	_	_	_	None	_
comp112633_c0_seq1	0	0.38	0.5	0	191	3-578(+)	gi|242010338|ref|XP_002425925.1|	predicted protein [Pediculus humanus corporis]	0.6	_	_	_	_	None	_
comp112633_c1_seq1	0	0.39	0.44	0.78	159	3-482(+)	gi|270010029|gb|EFA06477.1|	hypothetical protein TcasGA2_TC009369 [Tribolium castaneum]	0.65	_	_	_	_	None	_
comp1126382_c0_seq1	0	0	0.62	0.83	97	2-292(+)	_	_	_	_	_	_	_	None	_
comp1126476_c0_seq1	0	0	0.56	0.25	67	2-202(+)	_	_	_	_	_	_	_	None	_
comp1127047_c0_seq1	0.12	0	0.64	0	90	32-301(+)	_	_	_	_	_	_	_	None	_
comp112722_c0_seq1	0.11	0.25	0.85	0.21	151	2-457(+)	gi|378733253|gb|EHY59712.1|	ankyrin [Exophiala dermatitidis NIH/UT8656]	0.52	_	_	_	_	None	_
comp112731_c0_seq1	0.15	0.06	0.69	0	212	3-638(-)	_	_	_	_	_	_	_	None	_
comp1127352_c0_seq1	0	0.23	0.69	0	70	1-210(-)	_	_	_	_	_	_	_	None	_
comp112796_c0_seq1	1.62	0.39	5.42	1.73	919	124-2880(+)	gi|340716280|ref|XP_003396627.1|	PREDICTED: pyruvate dehydrogenase phosphatase regulatory subunit, mitochondrial-like [Bombus terrestris]	0.74	_	COG0404	KOG2844	_	None	_
comp112806_c0_seq1	0.66	0.23	0.21	1.72	70	2-211(-)	_	_	_	_	_	_	_	None	_
comp1128173_c0_seq1	0.1	0.33	0.28	0.41	57	1-171(+)	_	_	_	_	_	_	_	None	_
comp1128229_c0_seq1	0	0	0	2.5	58	1-174(+)	_	_	_	_	_	_	_	None	_
comp112846_c0_seq1	1.75	0.13	0.21	0.33	59	444-620(+)	_	_	_	_	_	_	_	None	_
comp1128695_c0_seq1	0	0.29	0.86	0	62	3-188(-)	_	_	_	_	_	_	_	None	_
comp1128881_c0_seq1	0	0.11	0.88	0.28	61	43-225(-)	_	_	_	_	_	_	_	None	_
comp1128925_c0_seq1	0	0	0.6	0.19	164	2-493(-)	_	_	_	_	_	_	_	None	_
comp1129039_c0_seq1	0.11	0.08	0.28	0.83	152	3-461(+)	_	_	_	_	_	_	_	None	_
comp1129186_c0_seq1	0	0	1.02	0	113	20-358(-)	_	_	_	_	_	_	_	None	_
comp1129556_c0_seq1	0.08	0	0.65	0.49	74	343-564(-)	_	_	_	_	_	_	_	None	_
comp1129670_c0_seq1	0	0.73	0	0	116	2-349(+)	_	_	_	_	_	_	_	None	_
comp113001_c0_seq1	0	0	0	3	139	3-419(-)	gi|321456795|gb|EFX67895.1|	hypothetical protein DAPPUDRAFT_260927 [Daphnia pulex]	0.72	_	_	_	_	None	_
comp113016_c0_seq1	0	0.06	0.98	0.15	107	300-620(-)	gi|241566260|ref|XP_002402128.1|	hypothetical protein IscW_ISCW019419 [Ixodes scapularis]	0.58	_	_	_	_	None	_
comp1130347_c0_seq1	0	0.71	0.1	0	65	60-254(+)	_	_	_	_	_	_	_	None	_
comp113054_c0_seq1	0.97	0.19	0	0	134	2-403(-)	_	_	_	_	_	_	_	None	_
comp113097_c0_seq1	0	0.06	0	3.03	85	2-256(-)	_	_	_	_	_	_	_	None	_
comp1131018_c0_seq1	0	0	0.23	1.04	127	1-381(-)	gi|295639972|gb|ADG22164.1|	chitinase 2 [Penaeus monodon]	0.91	GO:0006032;GO:0008061;GO:0016998;GO:0005576;GO:0004568;GO:0005975	_	_	_	K01183	E3.2.1.14
comp1131118_c0_seq1	0	0	0.09	2.31	163	1-489(-)	_	_	_	_	_	_	_	None	_
comp113149_c0_seq1	0	2.91	0	0.17	108	220-546(+)	_	_	_	_	_	_	_	None	_
comp1131608_c0_seq1	0.1	0.08	0.17	0.77	141	3-425(+)	_	_	_	_	_	_	_	None	_
comp113192_c0_seq1	1.27	0	0	0	66	71-268(-)	_	_	_	_	_	_	_	None	_
comp113230_c0_seq1	0	0	0.96	0.92	194	196-777(+)	gi|358339805|dbj|GAA47795.1|	large neutral amino acids transporter small subunit 2 [Clonorchis sinensis]	0.73	GO:0055085;GO:0005886	_	_	_	K13780	SLC7A5, LAT1
comp113231_c0_seq1	0.21	0.03	0.94	3.43	327	111-1091(-)	gi|359493650|ref|XP_002282539.2|	PREDICTED: early nodulin-like protein 2-like [Vitis vinifera]	0.49	_	_	_	_	None	_
comp113264_c0_seq1	0	0.07	0.66	0.18	169	1-510(+)	_	_	_	_	_	_	_	None	_
comp113313_c0_seq1	0	0	1.31	0.12	241	1-723(-)	gi|196006840|ref|XP_002113286.1|	hypothetical protein TRIADDRAFT_26822 [Trichoplax adhaerens]	0.74	GO:0030729;GO:0032024;GO:0042493;GO:0014070;GO:0001889;GO:0010243;GO:0045471;GO:0071333;GO:0047760;GO:0000166;GO:0005829;GO:0007584;GO:0034201;GO:0006629	_	_	_	K01907	AACS, acsA
comp113324_c0_seq1	0	0.07	1.19	0	55	160-324(+)	_	_	_	_	_	_	_	None	_
comp1133378_c0_seq1	0.1	0	0.53	0	143	50-478(-)	_	_	_	_	_	_	_	None	_
comp1133407_c0_seq1	0.11	0.18	0.31	1.14	111	2-334(+)	_	_	_	_	_	_	_	None	_
comp113344_c0_seq1	0.85	0	0.44	0	134	2-406(+)	_	_	_	_	_	_	_	None	_
comp1133497_c0_seq1	0	0.09	0.74	0.23	58	154-327(-)	_	_	_	_	_	_	_	None	_
comp113366_c0_seq1	0.1	0	0.54	1.6	157	3-473(-)	_	_	_	_	_	_	_	None	_
comp1133829_c0_seq1	0	0.35	0.23	0	70	166-375(+)	_	_	_	_	_	_	_	None	_
comp113423_c0_seq1	0.1	0.07	0.34	0.56	85	3-257(+)	_	_	_	_	_	_	_	None	_
comp113464_c0_seq1	1.33	0	0	0	80	69-308(+)	_	_	_	_	_	_	_	None	_
comp113495_c0_seq1	0.09	0	0.46	2.22	102	173-478(-)	_	_	_	_	_	_	_	None	_
comp113502_c0_seq1	0	0	0	1.74	135	2-409(+)	_	_	_	_	_	_	_	None	_
comp113502_c0_seq2	0	0	0	1.43	131	2-397(+)	_	_	_	_	_	_	_	None	_
comp1135130_c0_seq1	0	0.57	0.26	0	117	2-355(+)	_	_	_	_	_	_	_	None	_
comp1135684_c0_seq1	0	0.3	0.67	0	50	109-258(+)	_	_	_	_	_	_	_	None	_
comp1135916_c0_seq1	0	0.82	0	0.23	140	3-422(-)	_	_	_	_	_	_	_	None	_
comp1135938_c0_seq1	0	0.32	0.36	0	71	259-471(-)	_	_	_	_	_	_	_	None	_
comp1136235_c0_seq1	0.33	0.45	0	0.38	226	32-709(-)	gi|478258062|gb|ENN78200.1|	hypothetical protein YQE_05352, partial [Dendroctonus ponderosae]	0.93	GO:0005509	_	KOG0027	_	None	_
comp1136460_c0_seq1	0	0	0.46	0.51	54	225-389(+)	_	_	_	_	_	_	_	None	_
comp1136501_c0_seq1	0.29	0	0.65	0	117	2-352(-)	_	_	_	_	_	_	_	None	_
comp113756_c0_seq1	0.6	0	0	1.97	252	3-758(-)	_	_	_	_	_	_	_	None	_
comp1137685_c0_seq1	0	0	0.97	0.22	267	2-805(+)	gi|345482183|ref|XP_001605769.2|	PREDICTED: echinoderm microtubule-associated protein-like CG42247-like [Nasonia vitripennis]	0.74	_	COG2319	_	_	None	_
comp1137730_c0_seq1	0	0.07	1.12	0	173	2-520(-)	_	_	_	_	_	_	_	None	_
comp113778_c0_seq1	0.07	0.11	1.44	0.57	194	3-584(+)	gi|328705594|ref|XP_001942681.2|	PREDICTED: hypothetical protein LOC100167818 [Acyrthosiphon pisum]	0.57	_	_	_	_	K02174	BR-C
comp113786_c0_seq1	0.12	0.1	0.76	0.48	135	1-405(-)	gi|326911196|ref|XP_003201947.1|	PREDICTED: reelin-like, partial [Meleagris gallopavo]	0.61	GO:0006468;GO:0080090;GO:0060255;GO:0023056;GO:0044093;GO:0030900;GO:0040011;GO:0010647;GO:0031323;GO:0007268;GO:0031175;GO:0008104;GO:0009966;GO:0051239	_	_	_	K06249	RELN
comp113790_c0_seq1	0	0.18	1.33	0.74	53	225-383(+)	_	_	_	_	_	_	_	None	_
comp1137935_c0_seq1	0	0.79	0	0	159	3-482(+)	_	_	_	_	_	_	_	None	_
comp1137984_c0_seq1	0.51	0.11	0.44	0	129	1-387(-)	gi|453082261|gb|EMF10309.1|	RNA-binding domain-containing protein [Mycosphaerella populorum SO2202]	0.76	_	_	_	_	None	_
comp1138007_c0_seq1	0.14	0	0.37	0.27	121	3-365(+)	gi|156555592|ref|XP_001605229.1|	PREDICTED: hypothetical protein LOC100121618 [Nasonia vitripennis]	0.78	_	_	_	_	None	_
comp113814_c0_seq1	0.34	0	0.37	0.5	183	1-552(+)	gi|291228932|ref|XP_002734431.1|	PREDICTED: predicted protein-like [Saccoglossus kowalevskii]	0.43	GO:0050794;GO:0051716;GO:0009653;GO:0042221;GO:0031175	_	_	_	K06724	NRP1
comp113851_c0_seq1	0	0	0.85	0.52	54	1-162(+)	_	_	_	_	_	_	_	None	_
comp113857_c0_seq1	0	0	0.63	1.12	119	1-360(+)	_	_	_	_	_	_	_	None	_
comp1138802_c0_seq1	0	0.28	0.43	0.71	137	1-414(+)	_	_	_	_	_	_	_	None	_
comp113894_c0_seq1	0.38	0.13	1.21	0.42	64	3-194(-)	_	_	_	_	_	_	_	None	_
comp1139219_c0_seq1	0	0.16	0.55	0	74	3-224(+)	_	_	_	_	_	_	_	None	_
comp1139552_c0_seq1	0.08	0.06	0.83	0.15	195	2-589(+)	_	_	_	_	_	_	_	None	_
comp113957_c0_seq1	0.24	0.33	0.26	0.12	250	1-753(+)	_	_	_	_	_	_	_	None	_
comp113963_c0_seq1	0	0	0.41	2.52	105	3-317(-)	_	_	_	_	_	_	_	None	_
comp1139800_c0_seq1	0.63	0	0.56	0	130	3-395(+)	_	_	_	_	_	_	_	None	_
comp114007_c0_seq1	0.25	0.2	0.22	0	132	3-401(+)	gi|158300836|ref|XP_320653.4|	AGAP011870-PA [Anopheles gambiae str. PEST]	0.53	GO:0030425;GO:0007426;GO:0007561;GO:0004222;GO:0034769;GO:0002218;GO:0048477;GO:0040037;GO:0046529;GO:0042060;GO:0046331;GO:0046872;GO:0035202;GO:0005886	_	_	_	K07996	MMP16
comp114032_c0_seq1	0.84	0	0	0.73	169	3-512(+)	gi|91079206|ref|XP_969693.1|	PREDICTED: similar to CG34353 CG34353-PA [Tribolium castaneum]	0.59	_	_	_	_	None	_
comp1140590_c0_seq1	0	0.23	0.52	0	117	2-352(-)	gi|242025174|ref|XP_002433001.1|	run and tbc1 domain-containing protein, putative [Pediculus humanus corporis]	0.84	GO:0005097;GO:0032851;GO:0005794	_	_	_	None	_
comp1140680_c0_seq1	0.19	0.29	0.33	0	169	3-512(+)	_	_	_	_	_	_	_	None	_
comp1140990_c0_seq1	0.22	0.17	0.78	0	148	1-444(-)	gi|241997546|ref|XP_002433422.1|	vacuolar protein-sorting protein, putative [Ixodes scapularis]	0.69	_	_	_	_	None	_
comp1141263_c0_seq1	0	0.26	0.97	0	71	231-443(-)	_	_	_	_	_	_	_	None	_
comp1142237_c0_seq1	0	0	0.5	0	120	2-364(+)	gi|306482649|ref|NP_001182357.1|	acidic ribosomal phosphoprotein PO [Macaca mulatta]	1	GO:0005634;GO:0003723;GO:0006415;GO:0000184;GO:0022625;GO:0006414;GO:0006614;GO:0006413;GO:0042254;GO:0005515;GO:0019083;GO:0003735;GO:0019048	COG0244	KOG0815	_	K02941	RP-LP0, RPLP0
comp1142486_c0_seq1	0	0	0.26	1.18	203	3-611(-)	gi|195114654|ref|XP_002001882.1|	GI14569 [Drosophila mojavensis]	0.52	_	_	_	_	None	_
comp114270_c0_seq1	0.06	0.5	0	0.36	243	2-733(+)	_	_	_	_	_	_	_	None	_
comp114270_c0_seq2	0	0.36	0.23	0	243	2-730(+)	_	_	_	_	_	_	_	None	_
comp114296_c0_seq1	0.81	0	0.71	0	158	2-478(+)	gi|113931300|ref|NP_001039097.1|	nudix (nucleoside diphosphate linked moiety X)-type motif 22 [Xenopus (Silurana) tropicalis]	0.51	_	_	_	_	None	_
comp114314_c0_seq1	0	0	0	3.91	120	2-364(+)	_	_	_	_	_	_	_	None	_
comp1143166_c0_seq1	0	0	0.13	1.7	55	135-299(-)	_	_	_	_	_	_	_	None	_
comp114322_c0_seq1	1.08	0.05	0	0	254	3-764(-)	gi|242017014|ref|XP_002428989.1|	limbic system-associated membrane protein precursor, putative [Pediculus humanus corporis]	0.78	_	_	KOG3510	_	None	_
comp114327_c0_seq1	0.11	0.09	0.19	0.37	92	1-276(-)	_	_	_	_	_	_	_	None	_
comp114330_c0_seq1	0	0	0.22	4.8	108	84-407(-)	_	_	_	_	_	_	_	None	_
comp1143481_c0_seq1	0.15	0.29	0.33	0	59	262-438(-)	_	_	_	_	_	_	_	None	_
comp114359_c0_seq1	0.29	0.33	0.56	0	114	1-342(+)	_	_	_	_	_	_	_	None	_
comp114368_c0_seq1	0	0.06	0.7	0.78	194	1-582(-)	gi|195432346|ref|XP_002064184.1|	GK19841 [Drosophila willistoni]	0.61	_	_	_	_	K06839	SLIT2
comp1144804_c0_seq1	0	0.08	0.56	0.21	106	137-454(-)	_	_	_	_	_	_	_	None	_
comp1145100_c0_seq1	0	0.16	0.72	0.4	64	121-312(-)	_	_	_	_	_	_	_	None	_
comp114513_c0_seq1	0	0.25	0.93	0	53	414-572(-)	_	_	_	_	_	_	_	None	_
comp114580_c0_seq1	0	0.22	0.62	0.28	55	201-365(-)	_	_	_	_	_	_	_	None	_
comp114591_c0_seq1	0.26	0.31	0.24	0.26	127	1-384(+)	gi|410909215|ref|XP_003968086.1|	PREDICTED: D-beta-hydroxybutyrate dehydrogenase, mitochondrial-like [Takifugu rubripes]	0.74	GO:0008152	_	_	_	K00019	E1.1.1.30, bdh
comp114594_c0_seq1	0.12	0	0.53	0.95	136	3-410(-)	gi|41350649|gb|AAS00545.1|	zinc finger transcription factor KRAB-HLTR3 [synthetic construct]	0.67	_	_	_	_	None	_
comp1145986_c0_seq1	0	0	0.97	0	135	3-410(+)	gi|242023550|ref|XP_002432195.1|	ABC transporter, putative [Pediculus humanus corporis]	0.76	GO:0016020;GO:0005524;GO:0006200;GO:0016887	_	_	_	None	_
comp114625_c0_seq2	0	0	0	3.42	177	100-630(-)	_	_	_	_	_	_	_	None	_
comp114629_c0_seq1	0.32	0.09	0.29	1.07	68	81-284(+)	_	_	_	_	_	_	_	None	_
comp114657_c0_seq1	0.92	0.09	0.1	1.59	50	66-215(-)	_	_	_	_	_	_	_	None	_
comp114663_c0_seq1	0.09	0	1.02	0.7	78	135-368(+)	_	_	_	_	_	_	_	None	_
comp114685_c0_seq1	0.42	0.23	0.13	0.28	98	62-358(+)	_	_	_	_	_	_	_	None	_
comp114694_c0_seq1	0	0.11	0.5	0	121	1-366(+)	gi|246372819|gb|ABL10360.2|	voltage-gated sodium channel [Cancer borealis]	1	GO:0035725;GO:0005509;GO:0005248;GO:0001518;GO:0034765	COG1226	_	_	K05388	SCNAN
comp114696_c0_seq1	0.15	0.07	0.12	3.41	311	1-936(+)	_	_	_	_	_	_	_	None	_
comp114708_c0_seq1	1.46	0	0	0.06	324	458-1429(-)	gi|328722267|ref|XP_003247524.1|	PREDICTED: FMRFamide receptor-like [Acyrthosiphon pisum]	0.78	GO:0007165;GO:0004871	_	_	_	None	_
comp114720_c0_seq1	0	0.4	0.44	0.14	70	207-416(-)	_	_	_	_	_	_	_	None	_
comp114727_c0_seq1	0	0.08	1.3	0.21	57	68-238(+)	_	_	_	_	_	_	_	None	_
comp114742_c0_seq1	0	0	0.51	2.92	187	3-563(-)	_	_	_	_	_	_	_	None	_
comp114743_c0_seq1	0.06	0	1.08	0.33	265	3-800(+)	_	_	_	_	_	_	_	None	_
comp114778_c0_seq1	0.17	0	0.73	0.65	82	170-415(+)	_	_	_	_	_	_	_	None	_
comp114791_c0_seq1	0	0	0.24	3.22	270	3-812(-)	gi|443726372|gb|ELU13552.1|	hypothetical protein CAPTEDRAFT_146895 [Capitella teleta]	0.55	_	_	_	_	K04830	ACCN3
comp114806_c0_seq1	0.36	0.29	0.54	0.24	136	1-411(+)	_	_	_	_	_	_	_	None	_
comp114818_c0_seq1	0	0	1.21	0.08	345	2-1039(+)	gi|321478551|gb|EFX89508.1|	hypothetical protein DAPPUDRAFT_40739 [Daphnia pulex]	0.83	GO:0005524;GO:0003774;GO:0016459	_	_	_	None	_
comp114855_c0_seq1	0.15	0	0.13	4.99	171	1-513(+)	gi|340725989|ref|XP_003401346.1|	PREDICTED: hypothetical protein LOC100646756 [Bombus terrestris]	0.67	GO:0003824	_	_	_	None	_
comp114889_c0_seq1	0.05	0.07	0.55	1.94	303	1-909(+)	_	_	_	_	_	_	_	None	_
comp114925_c0_seq1	0	0	0.54	1.73	69	180-386(+)	_	_	_	_	_	_	_	None	_
comp114929_c0_seq1	0	0	0.24	0	56	206-373(-)	_	_	_	_	_	_	_	None	_
comp114948_c0_seq1	0.07	0.43	0.36	0.67	106	3-320(+)	_	_	_	_	_	_	_	None	_
comp114981_c0_seq1	0	0	1.65	0.23	141	1-426(+)	_	_	_	_	_	_	_	None	_
comp114982_c0_seq1	0.08	0.12	0.14	1.67	126	221-601(+)	gi|328702386|ref|XP_001951968.2|	PREDICTED: hypothetical protein LOC100160261 [Acyrthosiphon pisum]	0.64	GO:0016787	_	_	_	None	_
comp115060_c0_seq1	0.2	0.16	0	1.19	61	1-183(+)	_	_	_	_	_	_	_	None	_
comp115086_c0_seq1	0	0	1.1	1.55	83	185-436(+)	_	_	_	_	_	_	_	None	_
comp115090_c0_seq1	0	0.38	0	1.16	167	403-906(+)	gi|499041162|ref|XP_004571201.1|	PREDICTED: transforming growth factor-beta-induced protein ig-h3-like [Maylandia zebra]	0.53	_	_	_	_	None	_
comp115112_c0_seq1	0	0.57	0.53	1.55	247	1-741(-)	_	_	_	_	_	_	_	None	_
comp115124_c0_seq1	0	0.36	0.57	0.18	53	61-219(+)	_	_	_	_	_	_	_	None	_
comp115195_c0_seq1	0.11	0.08	0.47	0	59	1-177(+)	_	_	_	_	_	_	_	None	_
comp115203_c0_seq1	0.08	0.06	1.06	0	53	300-458(+)	_	_	_	_	_	_	_	None	_
comp11521_c0_seq1	0	0	0.56	0.25	131	3-395(-)	_	_	_	_	_	_	_	None	_
comp115228_c0_seq1	0	0.26	0.77	0	148	3-449(+)	_	_	_	_	_	_	_	None	_
comp1152815_c0_seq1	0	0.48	0	1.21	135	1-408(+)	gi|321476143|gb|EFX87104.1|	myosin heavy chain isoform 1 [Daphnia pulex]	0.8	GO:0032440;GO:0003779;GO:0005524;GO:0003774;GO:0016459;GO:0055114	_	_	_	K10352	MYH
comp1153313_c0_seq1	0	0	0.47	0.52	96	2-289(+)	_	_	_	_	_	_	_	None	_
comp115348_c0_seq1	0.11	0	0.51	0	105	72-386(+)	_	_	_	_	_	_	_	None	_
comp115358_c0_seq1	0.08	0.13	1.44	0	144	2-433(+)	_	_	_	_	_	_	_	None	_
comp115369_c0_seq1	0	0	1.06	0	159	2-478(-)	_	_	_	_	_	_	_	None	_
comp115391_c0_seq1	0	0	1.14	0	101	208-513(+)	_	_	_	_	_	_	_	None	_
comp115414_c0_seq1	0.22	0.28	0.25	0.97	215	1-648(+)	gi|478261122|gb|ENN80664.1|	hypothetical protein YQE_02914, partial [Dendroctonus ponderosae]	0.5	_	_	_	_	None	_
comp115472_c0_seq1	0	0.56	1.19	0.28	50	182-331(-)	_	_	_	_	_	_	_	None	_
comp115473_c0_seq1	0.19	0.76	0.09	1.71	141	71-496(+)	_	_	_	_	_	_	_	None	_
comp115485_c0_seq1	0.16	0.32	1	1.44	171	2-514(-)	gi|401413372|ref|XP_003886133.1|	putative ATPase, AAA family domain-containing protein [Neospora caninum Liverpool]	0.65	_	_	_	_	K11360	SPT8
comp115485_c1_seq1	0	0.3	0.26	0.95	164	2-493(-)	_	_	_	_	_	_	_	None	_
comp115492_c0_seq1	0.13	0	0.11	3.78	96	2-289(+)	_	_	_	_	_	_	_	None	_
comp115534_c0_seq1	0.29	0.17	0.56	0.28	57	397-567(-)	_	_	_	_	_	_	_	None	_
comp115541_c0_seq1	0	0.08	0.62	2.16	77	45-275(-)	_	_	_	_	_	_	_	None	_
comp1155462_c0_seq1	0	0	0	2.6	53	379-537(+)	_	_	_	_	_	_	_	None	_
comp115582_c0_seq1	0.31	0.16	0.64	0	76	239-466(-)	_	_	_	_	_	_	_	None	_
comp115585_c0_seq1	0.38	0.18	0.47	1.67	132	477-872(-)	gi|260781379|ref|XP_002585791.1|	hypothetical protein BRAFLDRAFT_289738 [Branchiostoma floridae]	0.77	GO:0008152;GO:0016301	_	_	NOG71763	K13273	PMVK
comp115585_c0_seq2	1.93	0.76	1.28	3.54	200	205-804(-)	gi|307173929|gb|EFN64677.1|	Phosphomevalonate kinase [Camponotus floridanus]	0.72	GO:0008299;GO:0016126;GO:0016310;GO:0008203;GO:0000166;GO:0044444;GO:0004631	_	_	_	K13273	PMVK
comp115597_c0_seq1	0	0	0.7	1.25	194	3-584(-)	_	_	_	_	_	_	_	None	_
comp115607_c0_seq1	0.15	0	0.65	0.98	242	161-886(-)	_	_	_	_	_	_	_	None	_
comp115612_c0_seq1	0	0.09	0.29	2.17	111	110-445(+)	gi|157128743|ref|XP_001661501.1|	hypothetical protein AaeL_AAEL011225 [Aedes aegypti]	0.9	GO:0043087;GO:0005622;GO:0016740;GO:0035023;GO:0005543;GO:0005089	_	_	_	K12326	RASGRF2
comp1157126_c0_seq1	0	0.1	0.22	0	100	19-318(-)	_	_	_	_	_	_	_	None	_
comp115748_c0_seq1	0	0	0	3.47	131	2-394(-)	_	_	_	_	_	_	_	None	_
comp1157877_c0_seq1	0	0.09	0.48	0	66	2-199(+)	_	_	_	_	_	_	_	None	_
comp1158100_c0_seq1	0.14	0.11	0.26	1.14	62	44-229(-)	_	_	_	_	_	_	_	None	_
comp115836_c0_seq1	0.09	0.18	0.67	0.61	114	637-978(-)	_	_	_	_	_	_	_	None	_
comp115855_c0_seq1	0	0.42	0.81	0	82	359-607(+)	_	_	_	_	_	_	_	None	_
comp115900_c0_seq1	0.73	0	0.24	0	58	171-344(-)	_	_	_	_	_	_	_	None	_
comp115928_c0_seq2	0	0	0.38	0	91	3-275(+)	_	_	_	_	_	_	_	None	_
comp115930_c0_seq1	0.32	0.21	0.2	0.44	323	1-969(+)	_	_	_	_	_	_	_	None	_
comp1159415_c0_seq1	0.07	0.69	0.19	0	161	3-485(-)	gi|548432|sp|P35356.1|OPSD_PROCL	RecName: Full=Rhodopsin opsin [Procambarus clarkii]	1	GO:0007186;GO:0007602;GO:0016021;GO:0007601;GO:0018298;GO:0009881;GO:0004930	_	KOG3656	_	K04255	OPN4, Rh2_7
comp115943_c0_seq1	0.15	0.12	0.4	0	157	143-616(+)	_	_	_	_	_	_	_	None	_
comp116002_c0_seq1	0	0.38	0	0	290	173-1042(-)	_	_	_	_	_	_	_	None	_
comp116002_c0_seq2	0	0.93	0.09	0	290	345-1214(-)	_	_	_	_	_	_	_	None	_
comp116028_c0_seq1	0.17	0.2	0.37	0.66	51	70-222(+)	_	_	_	_	_	_	_	None	_
comp116070_c1_seq1	0	0.92	0	0	99	156-452(-)	_	_	_	_	_	_	_	None	_
comp116071_c0_seq1	0	0	0.03	3.7	452	2-1360(+)	gi|344258308|gb|EGW14412.1|	Actin-related protein 2 [Cricetulus griseus]	0.55	_	_	_	_	None	_
comp116088_c0_seq1	0.11	0.09	0.69	0.8	442	2-1327(+)	gi|157105369|ref|XP_001648837.1|	protein-(glutamine-N5) methyl transferase, putative [Aedes aegypti]	0.61	_	_	_	_	K00599	E2.1.1.-
comp116170_c0_seq1	0.36	0.14	0.48	0.71	67	42-242(-)	_	_	_	_	_	_	_	None	_
comp116175_c0_seq1	0	0	0.45	2	114	210-551(-)	gi|68394335|ref|XP_696624.1|	PREDICTED: zinc finger protein 513 [Danio rerio]	0.62	GO:0060041	_	_	_	None	_
comp1162130_c0_seq1	0.33	0	0.28	0.63	233	3-704(+)	gi|327264696|ref|XP_003217147.1|	PREDICTED: kinesin-like protein KIF19-like [Anolis carolinensis]	0.64	_	_	_	_	K10401	KIF18_19
comp116223_c0_seq1	0	0.28	1.05	0.14	74	172-393(+)	_	_	_	_	_	_	_	None	_
comp1162248_c0_seq1	0	0.15	0.43	0.96	53	2-160(+)	_	_	_	_	_	_	_	None	_
comp116231_c0_seq1	0.29	0.54	1.23	0.24	123	110-478(-)	_	_	_	_	_	_	_	None	_
comp116249_c0_seq1	0	0.51	0.35	0	128	3-389(+)	gi|242013258|ref|XP_002427329.1|	carbohydrate sulfotransferase, putative [Pediculus humanus corporis]	0.57	GO:0016740	_	_	_	K01017	CHST11
comp1162951_c0_seq1	0	0	1.04	0	100	2-301(-)	_	_	_	_	_	_	_	None	_
comp116326_c0_seq1	0	0.08	0	1.82	132	74-472(+)	_	_	_	_	_	_	_	None	_
comp116326_c0_seq2	0	0	1.35	0	132	103-501(+)	_	_	_	_	_	_	_	None	_
comp116327_c0_seq1	0	0	0.94	0.69	139	2-421(+)	_	_	_	_	_	_	_	None	_
comp1164341_c0_seq1	0.13	0.31	0.34	0.76	128	3-389(+)	_	_	_	_	_	_	_	None	_
comp1164883_c0_seq1	0	0	0	0.8	68	82-285(-)	_	_	_	_	_	_	_	None	_
comp116518_c0_seq1	0	0	0	3.63	126	71-448(-)	gi|319401895|ref|NP_001187965.1|	parvalbumin-2 [Ictalurus parvalbumin-2 [Ictalurus punctatus]	0.94	GO:0005509	_	KOG0027	_	None	_
comp116678_c0_seq1	0	0.17	0.93	0	153	2-463(+)	gi|348509601|ref|XP_003442336.1|	PREDICTED: signal peptide, CUB and EGF-like domain-containing protein 2-like [Oreochromis niloticus]	0.72	_	_	_	_	None	_
comp1166967_c0_seq1	0	0	0.23	1.04	118	3-356(+)	_	_	_	_	_	_	_	None	_
comp1167665_c0_seq1	0	0.29	0.77	0	60	1-180(-)	_	_	_	_	_	_	_	None	_
comp116828_c0_seq1	0	0	0.94	0	181	224-766(+)	_	_	_	_	_	_	_	None	_
comp116897_c0_seq1	0.17	0.26	0.66	0.16	118	150-503(-)	_	_	_	_	_	_	_	None	_
comp11690_c0_seq1	0.08	0.12	0.56	0.16	82	1-246(-)	_	_	_	_	_	_	_	None	_
comp116929_c0_seq1	0.63	0.19	0.43	3.49	76	178-405(-)	_	_	_	_	_	_	_	None	_
comp1169359_c0_seq1	0	0	0.61	0	85	173-427(-)	_	_	_	_	_	_	_	None	_
comp116954_c0_seq1	0.14	0.17	0.68	0.69	142	221-649(+)	gi|341575564|gb|AEK80439.1|	sex peptide receptor [Lygus hesperus]	0.72	GO:0008152;GO:0009987	_	_	_	None	_
comp117057_c0_seq1	0.07	0.05	0.34	2.39	174	1-522(+)	_	_	_	_	_	_	_	None	_
comp117068_c0_seq1	0	1.41	0.43	0	300	2-904(+)	gi|307180736|gb|EFN68626.1|	cGMP-dependent protein kinase, isozyme 1 [Camponotus floridanus]	0.6	GO:0006810;GO:0016301;GO:0000166;GO:0044238;GO:0006796;GO:0016887;GO:0071704	_	_	_	None	_
comp117068_c1_seq1	0.16	1.19	0.14	0	371	1-1116(+)	gi|332020851|gb|EGI61249.1|	ATP-binding cassette transporter sub-family C member 9 [Acromyrmex echinatior]	0.7	GO:0006810;GO:0044710;GO:0000166;GO:0004672;GO:0044238;GO:0006796;GO:0071704;GO:0016491;GO:0016887	_	_	_	None	_
comp117096_c0_seq1	0.14	0	0.25	0.28	52	1-156(+)	_	_	_	_	_	_	_	None	_
comp117108_c0_seq1	0	0.35	0.7	0	55	1-165(-)	_	_	_	_	_	_	_	None	_
comp117110_c0_seq1	0	0.19	0.94	0.23	139	1-420(+)	_	_	_	_	_	_	_	None	_
comp117111_c0_seq1	0.77	0.21	0	0.26	63	2-190(+)	_	_	_	_	_	_	_	None	_
comp117189_c0_seq1	0	0.17	0.45	0.72	104	3-314(+)	_	_	_	_	_	_	_	None	_
comp1173630_c0_seq1	0	0	1.31	0	150	7-456(-)	_	_	_	_	_	_	_	None	_
comp1174022_c0_seq1	0.27	0	0.24	0	124	2-376(+)	gi|105990532|ref|NP_000375.2|	apolipoprotein B-100 precursor [Homo sapiens]	1	GO:0010744;GO:0007596;GO:0034374;GO:0034362;GO:0071356;GO:0033344;GO:0030669;GO:0034379;GO:0009791;GO:0034359;GO:0010886;GO:0034361;GO:0008201;GO:0034360;GO:0030317;GO:0031983;GO:0007165;GO:0009743;GO:0042159;GO:0006898;GO:0005789;GO:0042158;GO:0050750;GO:0019433;GO:0005788;GO:0007399;GO:0010008;GO:0006642;GO:0046982;GO:0032496;GO:0007283;GO:0045540;GO:0034363;GO:0010269;GO:0042632;GO:0031904;GO:…	_	_	_	K14462	APOB
comp117445_c0_seq1	0	0	0	5.52	187	2-562(-)	_	_	_	_	_	_	_	None	_
comp1174703_c0_seq1	0.14	0	0.25	0.56	52	202-357(-)	_	_	_	_	_	_	_	None	_
comp117506_c0_seq1	0	0	0	3.02	60	2-181(+)	_	_	_	_	_	_	_	None	_
comp117535_c0_seq1	0	0.18	1.61	0.13	221	1-663(+)	gi|270010029|gb|EFA06477.1|	hypothetical protein TcasGA2_TC009369 [Tribolium castaneum]	0.75	_	COG2319	_	_	None	_
comp117561_c0_seq1	0.57	0	0.13	0.58	117	1-354(+)	gi|405969876|gb|EKC34821.1|	hypothetical protein CGI_10022523 [Crassostrea gigas]	0.57	_	_	_	_	None	_
comp117563_c0_seq1	0	0	0	2.32	160	2-484(+)	_	_	_	_	_	_	_	None	_
comp117563_c0_seq2	0	0	0.19	0.67	148	2-448(+)	_	_	_	_	_	_	_	None	_
comp117613_c0_seq1	0	0	2.06	1.37	141	1-426(+)	gi|242021909|ref|XP_002431385.1|	hypothetical protein Phum_PHUM524320 [Pediculus humanus corporis]	0.65	_	_	_	_	None	_
comp117697_c0_seq1	0.13	0.29	1	0.72	354	2-1066(+)	gi|321469341|gb|EFX80321.1|	hypothetical protein DAPPUDRAFT_196790 [Daphnia pulex]	0.62	_	_	_	_	None	_
comp117699_c0_seq1	0	0.61	0.8	0	63	128-316(+)	_	_	_	_	_	_	_	None	_
comp117730_c0_seq1	0.53	0.06	0	0.56	138	1-414(-)	gi|321470817|gb|EFX81792.1|	hypothetical protein DAPPUDRAFT_102163 [Daphnia pulex]	0.58	_	_	_	_	K15381	DIRC2, SLC49A3
comp117730_c0_seq2	0.26	0	0.25	2.14	87	237-497(-)	_	_	_	_	_	_	_	None	_
comp1177364_c0_seq1	0	0.79	0	0	129	1-387(-)	gi|194743442|ref|XP_001954209.1|	GF16861 [Drosophila ananassae]	0.49	_	_	_	_	None	_
comp1177411_c0_seq1	0	0.08	0.45	0.2	73	255-476(+)	_	_	_	_	_	_	_	None	_
comp117763_c0_seq1	0	0.07	0.8	0.18	173	1-519(-)	_	_	_	_	_	_	_	None	_
comp117765_c0_seq1	0.33	0.35	0.3	0	68	141-344(-)	_	_	_	_	_	_	_	None	_
comp117783_c0_seq1	0.21	0.08	0.46	0.2	72	2-217(+)	_	_	_	_	_	_	_	None	_
comp117825_c0_seq1	0	0.22	1.5	1.94	121	1-366(+)	gi|443721995|gb|ELU11068.1|	hypothetical protein CAPTEDRAFT_215623 [Capitella teleta]	0.44	_	_	_	_	K09378	ATBF1
comp117825_c1_seq1	0	0.13	0.59	0.33	187	1-564(+)	gi|242009051|ref|XP_002425306.1|	zfh4, putative [Pediculus humanus corporis]	0.73	GO:0003677;GO:0008152;GO:0005622	_	_	_	K09378	ATBF1
comp1178598_c0_seq1	0.08	0.37	0.41	0	60	113-292(+)	_	_	_	_	_	_	_	None	_
comp117871_c0_seq1	0	0.2	1.41	0	74	168-389(+)	_	_	_	_	_	_	_	None	_
comp117916_c0_seq1	0.16	0.06	1.21	1.2	67	401-601(-)	_	_	_	_	_	_	_	None	_
comp1179225_c0_seq1	0	0	0.11	2.73	131	2-397(+)	gi|478253616|gb|ENN73923.1|	hypothetical protein YQE_09495, partial [Dendroctonus ponderosae]	0.67	_	_	_	_	None	_
comp1179236_c0_seq1	0	0.57	0.18	0.21	153	3-464(+)	gi|312374879|gb|EFR22350.1|	hypothetical protein AND_15392 [Anopheles darlingi]	0.64	_	_	_	_	None	_
comp117933_c0_seq1	0.1	0	0	2.68	258	2-775(+)	gi|416656|sp|P32122.1|ARRH_LOCMI	RecName: Full=Arrestin homolog arrestin homolog [Locusta migratoria]	0.71	_	_	_	_	K13805	ARR2
comp118033_c0_seq1	0.23	0	0.1	0.23	79	1-237(-)	_	_	_	_	_	_	_	None	_
comp118039_c0_seq1	0.4	0.19	0.76	0.47	138	159-572(+)	_	_	_	_	_	_	_	None	_
comp118077_c1_seq1	0.08	0.13	0.5	1.29	71	2-214(+)	_	_	_	_	_	_	_	None	_
comp1180928_c0_seq1	0	0.25	0.5	0	192	1-579(+)	gi|344268384|ref|XP_003406040.1|	PREDICTED: low-density lipoprotein receptor-related protein 2 [Loxodonta africana]	0.55	GO:0016020;GO:0044464	_	_	_	K04550	LRP1, CD91
comp118110_c0_seq1	1.39	0	0	0	139	2-421(+)	gi|332025839|gb|EGI65995.1|	Down syndrome cell adhesion molecule-like protein [Acromyrmex echinatior]	0.52	_	_	_	_	None	_
comp11815_c0_seq1	0	0	0.39	0.87	71	2-214(+)	_	_	_	_	_	_	_	None	_
comp118180_c0_seq1	0	0.19	0.95	1.4	56	23-190(+)	_	_	_	_	_	_	_	None	_
comp118185_c0_seq1	0	0.47	1.43	0	92	107-382(-)	_	_	_	_	_	_	_	None	_
comp118205_c0_seq1	0	0.84	0	0	91	1-273(+)	_	_	_	_	_	_	_	None	_
comp118208_c0_seq1	0	0.12	0.78	0.29	85	3-257(+)	_	_	_	_	_	_	_	None	_
comp118216_c0_seq1	0.09	0.21	0.62	0	177	1-531(-)	gi|332025940|gb|EGI66096.1|	Neprilysin-2 [Acromyrmex echinatior]	0.76	_	_	_	_	K08636	PHEX
comp118226_c0_seq1	0	0.09	0.82	1.6	50	273-425(+)	_	_	_	_	_	_	_	None	_
comp118243_c0_seq1	0.94	0.12	0	0.08	251	217-969(-)	_	_	_	_	_	_	_	None	_
comp118298_c0_seq1	1.65	0.72	8.72	36.86	336	2-1009(+)	gi|432850204|ref|XP_004066754.1|	PREDICTED: LOW QUALITY PROTEIN: male-specific lethal 3 homolog [Oryzias latipes]	0.58	_	_	_	_	None	_
comp118319_c0_seq1	0.34	0.36	0.2	0.9	61	244-429(+)	_	_	_	_	_	_	_	None	_
comp118371_c0_seq1	0	0.06	0.39	0	138	2-415(+)	_	_	_	_	_	_	_	None	_
comp118371_c0_seq2	0	0	1.03	1.05	142	2-427(+)	_	_	_	_	_	_	_	None	_
comp118378_c0_seq1	0.24	0.15	0.52	1.62	359	22-1098(-)	gi|321463817|gb|EFX74830.1|	hypothetical protein DAPPUDRAFT_306990 [Daphnia pulex]	0.71	GO:0016020	_	_	_	None	_
comp118396_c0_seq1	0	0.9	0.09	0	71	137-349(-)	_	_	_	_	_	_	_	None	_
comp118404_c0_seq1	0	0	0.19	2.35	207	27-647(-)	_	_	_	_	_	_	_	None	_
comp118422_c0_seq1	0	0.78	19.33	2.53	289	290-1156(-)	_	_	_	_	_	_	_	None	_
comp118424_c0_seq1	0	0.64	0.92	0.15	116	270-620(+)	_	_	_	_	_	_	_	None	_
comp118441_c0_seq1	0.98	0.19	0.28	0	382	79-1224(-)	gi|110590599|pdb|2HAV|A	Chain A, Apo-Human Serum Transferrin B Chain B, Apo-Human Serum Transferrin (Glycosylated)	1	GO:0010008;GO:0006879;GO:0016324;GO:0005770;GO:0031625;GO:0030168;GO:0002576;GO:0005576;GO:0033572;GO:0005739;GO:0055037;GO:0005769;GO:0055085;GO:0008199;GO:0009925;GO:0048471;GO:0030141;GO:0030139;GO:0005905	_	_	NOG87503	K14736	TF
comp118441_c1_seq1	0.72	0.14	0.27	0	332	1-996(-)	gi|397503940|ref|XP_003822570.1|	PREDICTED: LOW QUALITY PROTEIN: serotransferrin [Pan paniscus]	1	GO:0010008;GO:0006879;GO:0016324;GO:0005770;GO:0031625;GO:0030168;GO:0002576;GO:0005576;GO:0033572;GO:0005739;GO:0055037;GO:0005769;GO:0055085;GO:0008199;GO:0009925;GO:0048471;GO:0030141;GO:0030139;GO:0005905	_	_	_	K14736	TF
comp1184444_c0_seq1	0	0	0	0.98	77	168-398(-)	gi|82795525|gb|ABB91676.1|	calcified cuticle protein CP14.1 [Callinectes sapidus]	0.73	_	_	_	_	None	_
comp118476_c0_seq1	0	0	0.64	0.28	62	2-187(-)	_	_	_	_	_	_	_	None	_
comp118502_c0_seq1	0.9	0	0	0	176	1-528(-)	gi|512905502|ref|XP_004925960.1|	PREDICTED: xanthine dehydrogenase-like [Bombyx mori]	0.46	GO:0009055;GO:0008762;GO:0046872;GO:0006040;GO:0050660;GO:0006118;GO:0055114;GO:0051536	_	_	_	K00106	XDH
comp1185614_c0_seq1	0.45	0.06	0.06	0.86	209	1-630(+)	_	_	_	_	_	_	_	None	_
comp118727_c0_seq1	6.22	0.69	4.39	30.09	76	325-552(+)	_	_	_	_	_	_	_	None	_
comp118753_c0_seq1	0.1	0.16	0.62	0	158	3-476(-)	gi|58394233|ref|XP_320608.2|	AGAP011925-PA [Anopheles gambiae str. PEST]	0.68	_	_	_	_	None	_
comp1187633_c0_seq1	0	0.86	0	0	61	82-264(+)	_	_	_	_	_	_	_	None	_
comp118805_c0_seq1	0	0	0.39	0.28	118	2-355(-)	_	_	_	_	_	_	_	None	_
comp118848_c0_seq1	0.2	0.16	0.64	0.26	64	1-192(+)	_	_	_	_	_	_	_	None	_
comp118880_c0_seq1	0.03	0.07	1.45	0.06	271	548-1360(-)	gi|391332275|ref|XP_003740561.1|	PREDICTED: innexin-11-like [Metaseiulus occidentalis]	0.72	_	_	_	_	None	_
comp118944_c0_seq1	0.15	0	0.04	2.97	298	2-895(+)	gi|350408253|ref|XP_003488351.1|	PREDICTED: arrestin homolog isoform 1 [Bombus impatiens]	0.71	_	_	_	_	K13805	ARR2
comp118985_c0_seq1	0	0	1.06	0	123	2-370(+)	_	_	_	_	_	_	_	None	_
comp118986_c0_seq1	0	0	0.97	0	147	2-445(+)	_	_	_	_	_	_	_	None	_
comp119030_c0_seq1	0	0.1	1.46	0	122	28-393(-)	_	_	_	_	_	_	_	None	_
comp119048_c0_seq1	0.25	0.11	0.36	2.12	167	172-672(-)	_	_	_	_	_	_	_	None	_
comp119070_c0_seq1	0	0.08	0.9	0	96	184-474(+)	_	_	_	_	_	_	_	None	_
comp119091_c0_seq1	0	0	0.09	4.25	52	196-351(-)	_	_	_	_	_	_	_	None	_
comp1191017_c0_seq1	0	0.27	0.51	0.68	69	181-387(-)	_	_	_	_	_	_	_	None	_
comp119192_c0_seq1	0	2.44	0	0.17	285	54-908(-)	gi|17922001|gb|AAK06846.2|	abdominal-A protein [Myrmica rubra]	0.72	GO:0005667;GO:0006355;GO:0043565;GO:0045449;GO:0003700	_	KOG0489	_	None	_
comp119199_c1_seq1	0	0	195.78	0	94	2-283(+)	_	_	_	_	_	_	_	None	_
comp119201_c0_seq1	0	0	0	0	135	64-468(-)	_	_	_	_	_	_	_	None	_
comp119201_c0_seq2	0	0	0	14.36	135	153-557(-)	_	_	_	_	_	_	_	None	_
comp119204_c0_seq1	26.24	1.87	26.3	13.62	255	147-911(-)	gi|361095328|gb|AEW10560.1|	electron transfer flavoprotein subunit beta [Scylla paramamosain]	0.95	GO:0009055;GO:0006118	COG2086	KOG3180	_	K03521	fixA, etfB
comp119204_c0_seq2	12.34	0.77	4.42	5.88	255	585-1349(-)	gi|361095328|gb|AEW10560.1|	electron transfer flavoprotein subunit beta [Scylla paramamosain]	0.95	GO:0009055;GO:0006118	COG2086	KOG3180	_	K03521	fixA, etfB
comp119212_c0_seq1	12.53	0.22	2.55	2.4	238	687-1400(-)	gi|194766567|ref|XP_001965396.1|	GF24937 [Drosophila ananassae]	0.59	_	_	_	_	None	_
comp1192600_c0_seq1	0	0.63	0	0	84	176-430(+)	_	_	_	_	_	_	_	None	_
comp119277_c0_seq1	0	0	8.39	1.78	187	129-689(+)	gi|58258137|ref|XP_566481.1|	hypothetical protein CNA00540 [Cryptococcus neoformans var. neoformans JEC21]	0.68	GO:0043229	COG2036	KOG1745	_	K11253	H3
comp119291_c0_seq1	0.42	0.2	0.5	1.25	92	175-450(+)	_	_	_	_	_	_	_	None	_
comp119291_c0_seq2	0.78	0	0.75	10	92	175-450(+)	_	_	_	_	_	_	_	None	_
comp119295_c0_seq1	0	0	0	34.03	149	1-447(+)	gi|209731464|gb|ACI66601.1|	Type-4 ice-structuring protein precursor [Salmo salar]	0.77	_	_	_	_	None	_
comp119304_c0_seq1	0	0.19	1.08	0	100	3-302(-)	_	_	_	_	_	_	_	None	_
comp119345_c0_seq1	1.04	0.64	0.42	18.25	65	1-195(-)	_	_	_	_	_	_	_	None	_
comp119386_c0_seq1	0	2.31	0	0	60	350-529(+)	_	_	_	_	_	_	_	None	_
comp119393_c0_seq1	0	0	0	0	61	175-360(+)	_	_	_	_	_	_	_	None	_
comp119396_c0_seq1	0.15	0.36	5.28	13.43	56	81-248(+)	_	_	_	_	_	_	_	None	_
comp119407_c0_seq1	3.42	0.42	1.15	4.81	159	127-603(-)	gi|129919019|gb|ABO31437.1|	venom protease inhibitor precursor [Oxyuranus scutellatus]	0.66	_	_	KOG4295	_	K15619	SPINT1
comp119417_c0_seq1	1.71	2.77	5.17	1.18	678	3-2036(-)	gi|357627511|gb|EHJ77186.1|	hypothetical protein KGM_12139 [Danaus plexippus]	0.51	_	_	_	_	None	_
comp119417_c0_seq2	0.39	1.2	2.17	0.82	678	3-2036(-)	gi|357627511|gb|EHJ77186.1|	hypothetical protein KGM_12139 [Danaus plexippus]	0.51	_	_	_	_	None	_
comp119418_c0_seq1	3.46	0.45	2.07	6.08	318	104-1057(+)	gi|91094499|ref|XP_971436.1|	PREDICTED: similar to CG5629 CG5629-PA [Tribolium castaneum]	0.66	_	_	_	_	K01922	PPCS, coaB
comp119442_c1_seq1	0	0.11	1.01	0	56	122-289(-)	_	_	_	_	_	_	_	None	_
comp119458_c0_seq1	0	0.45	0	0	72	139-354(-)	_	_	_	_	_	_	_	None	_
comp119458_c1_seq1	0	0.67	0	0.56	54	197-361(+)	_	_	_	_	_	_	_	None	_
comp119462_c0_seq1	1.33	0.54	7.05	2.42	83	147-395(-)	gi|332374160|gb|AEE62221.1|	unknown [Dendroctonus ponderosae]	0.76	_	_	KOG4114	_	None	_
comp119475_c0_seq1	0	0.2	0.22	0	80	155-394(-)	_	_	_	_	_	_	_	None	_
comp119486_c0_seq1	2.19	1.39	6.39	0.59	159	309-785(+)	_	_	_	_	_	_	_	None	_
comp119496_c0_seq1	7.67	0	0	0.11	144	245-676(-)	_	_	_	_	_	_	_	None	_
comp1195339_c0_seq1	0	0	0.4	0.22	145	1-435(-)	gi|328699649|ref|XP_001952422.2|	PREDICTED: hypothetical protein LOC100162489 [Acyrthosiphon pisum]	0.57	_	_	_	_	None	_
comp119536_c0_seq1	7.18	1.19	5.85	7.5	142	3-428(+)	gi|389613642|dbj|BAM20149.1|	similar to CG3420, partial [Papilio xuthus]	0.8	GO:0070011;GO:0005488	_	KOG4605	_	None	_
comp119547_c0_seq1	0.27	0.23	0.81	10.06	367	60-1160(-)	gi|91087159|ref|XP_975351.1|	PREDICTED: similar to Ankyrin repeat and IBR domain-containing protein 1 [Tribolium castaneum]	0.76	GO:0046872	_	_	_	K11967	ANKIB1
comp119561_c0_seq1	0.96	0	3.59	0.76	360	234-1313(+)	gi|321471012|gb|EFX81986.1|	hypothetical protein DAPPUDRAFT_101964 [Daphnia pulex]	0.86	GO:0009058;GO:0016779	COG1208	KOG1322	_	K00966	GMPP
comp119561_c0_seq2	0.69	0.31	22.94	2.95	372	384-1499(+)	gi|321471012|gb|EFX81986.1|	hypothetical protein DAPPUDRAFT_101964 [Daphnia pulex]	0.86	GO:0006013;GO:0004475;GO:0006000;GO:0005525;GO:0009298	COG1208	KOG1322	_	K00966	GMPP
comp119582_c0_seq1	0.44	3.73	8.83	5.98	287	119-979(+)	gi|501294507|dbj|BAN20739.1|	conserved hypothetical protein [Riptortus pedestris]	0.65	_	_	_	_	None	_
comp1196153_c0_seq1	0	0.15	0.08	1.67	167	2-502(-)	gi|328700301|ref|XP_001947759.2|	PREDICTED: protein turtle homolog A-like [Acyrthosiphon pisum]	0.58	_	_	_	_	None	_
comp119683_c0_seq1	0.87	0.52	11.8	19.19	141	318-740(-)	gi|395840944|ref|XP_003793311.1|	PREDICTED: centromere protein S [Otolemur garnettii]	0.66	GO:0003677;GO:0034645;GO:0005694;GO:0006259;GO:0000279;GO:0043234;GO:0044451;GO:0006974	_	_	_	K11511	APITD1, CENPS, MHF1
comp119684_c0_seq1	0	0	0.8	0.13	231	17-709(-)	_	_	_	_	_	_	_	None	_
comp119724_c0_seq1	0.35	0	1.18	0	159	194-670(+)	gi|198424426|ref|XP_002129637.1|	PREDICTED: probable D-tyrosyl-tRNA(Tyr) deacylase 2-like [Ciona intestinalis]	0.69	_	_	_	_	None	_
comp119724_c0_seq2	3.79	0.73	5.98	2.75	186	3-560(+)	gi|198424426|ref|XP_002129637.1|	PREDICTED: probable D-tyrosyl-tRNA(Tyr) deacylase 2-like [Ciona intestinalis]	0.69	_	_	_	_	None	_
comp119735_c0_seq1	0	15.81	0.04	0.96	288	118-984(+)	_	_	_	_	_	_	_	None	_
comp119749_c0_seq1	0	0	0.45	0.25	52	2-157(+)	_	_	_	_	_	_	_	None	_
comp119752_c0_seq1	0.1	0.69	0.2	0	304	29-940(-)	gi|507556907|ref|XP_004662205.1|	PREDICTED: c-C chemokine receptor type 5 [Jaculus jaculus]	0.48	GO:0030425;GO:0051093;GO:0042127;GO:0032680;GO:0001819;GO:0051046;GO:0048523;GO:0060326;GO:0060341;GO:0070098;GO:0019957;GO:0048471;GO:0001666;GO:0001974;GO:0097285;GO:0002437;GO:0050729;GO:0032496;GO:0005829;GO:0031620;GO:0006874;GO:0016493;GO:0045664;GO:0042803;GO:0032940;GO:0043204;GO:0022603;GO:0009986;GO:0010604;GO:0043410;GO:0002687;GO:0042981;GO:0007187	_	_	_	K04177	CCR2
comp119795_c0_seq1	0.74	0.19	7.63	4.22	958	61-2934(-)	gi|326427910|gb|EGD73480.1|	zinc finger protein [Salpingoeca sp. ATCC 50818]	0.55	_	_	_	_	None	_
comp119806_c0_seq1	0	0.18	0.4	0.59	98	3-296(+)	_	_	_	_	_	_	_	None	_
comp119823_c0_seq1	0.24	0.21	0.56	0.15	379	2-1141(+)	gi|443692874|gb|ELT94379.1|	hypothetical protein CAPTEDRAFT_193005 [Capitella teleta]	0.93	GO:0030141;GO:0007264;GO:0005793;GO:0005525;GO:0015031	COG1100	KOG0083	_	K07913	RAB26
comp119837_c0_seq1	2.59	0.61	6.67	14.63	618	33-1886(+)	gi|321468517|gb|EFX79501.1|	hypothetical protein DAPPUDRAFT_212397 [Daphnia pulex]	0.81	GO:0016020;GO:0018117;GO:0000166;GO:0070733	COG3177	KOG3824	_	None	_
comp119840_c0_seq1	3.45	0.75	6.91	5.88	815	3-2447(+)	gi|443727457|gb|ELU14198.1|	hypothetical protein CAPTEDRAFT_169961 [Capitella teleta]	0.65	GO:0006810	_	_	_	None	_
comp119862_c0_seq1	0.12	0	1.15	0.23	250	2-754(+)	gi|383856875|ref|XP_003703932.1|	PREDICTED: motilin receptor-like [Megachile rotundata]	0.67	GO:0007165;GO:0004871	_	_	_	None	_
comp119862_c1_seq1	0	0	0.47	0.21	103	150-458(-)	_	_	_	_	_	_	_	None	_
comp119863_c0_seq1	0	0.07	1.32	0	168	2-505(-)	gi|189234217|ref|XP_972104.2|	PREDICTED: similar to vasorin [Tribolium castaneum]	0.72	GO:0050794;GO:0044699;GO:0006952;GO:0051707	_	_	_	None	_
comp119864_c0_seq1	0	0	1.8	4.32	165	3-500(+)	_	_	_	_	_	_	_	None	_
comp119865_c0_seq1	6.22	0.01	0.01	0.19	612	298-2133(+)	gi|405963260|gb|EKC28851.1|	Caspase-2 [Crassostrea gigas]	0.61	_	_	_	_	None	_
comp119874_c0_seq1	0	0	0.4	1.1	144	3-437(+)	gi|390337892|ref|XP_780878.3|	PREDICTED: mutS protein homolog 4 [Strongylocentrotus purpuratus]	0.69	GO:0007129;GO:0003677;GO:0006298;GO:0000794;GO:0048609;GO:0044702	_	_	_	K08740	MSH4
comp119900_c0_seq1	3.43	1.36	11.6	1.09	198	1-594(+)	_	_	_	_	_	_	_	None	_
comp119949_c0_seq1	0	0.06	0.44	0	82	200-445(+)	_	_	_	_	_	_	_	None	_
comp119981_c0_seq1	0.12	0.09	0.74	0.85	103	2-310(+)	gi|195116477|ref|XP_002002781.1|	GI11127 [Drosophila mojavensis]	0.69	_	_	_	_	None	_
comp119989_c0_seq1	0.22	0	0.81	0.28	216	1-651(+)	_	_	_	_	_	_	_	None	_
comp119989_c1_seq1	0	0	0.29	1.08	147	1-441(-)	_	_	_	_	_	_	_	None	_
comp120057_c0_seq1	0	0.64	0.48	0.26	72	93-308(+)	_	_	_	_	_	_	_	None	_
comp120084_c0_seq1	0	0	0.74	0	77	2-232(-)	_	_	_	_	_	_	_	None	_
comp120099_c0_seq1	0.92	0.09	0.05	0	264	1-795(+)	_	_	_	_	_	_	_	None	_
comp120123_c0_seq1	3.61	2.29	8.79	18.03	306	70-987(-)	gi|170032524|ref|XP_001844131.1|	RPII140-upstream gene protein [Culex quinquefasciatus]	0.63	GO:0007275	_	_	_	None	_
comp120133_c0_seq1	0.07	0.1	1.08	0.13	75	45-269(+)	_	_	_	_	_	_	_	None	_
comp120138_c0_seq1	3.46	0.25	1.21	5.63	284	3-854(+)	gi|321457977|gb|EFX69053.1|	hypothetical protein DAPPUDRAFT_218095 [Daphnia pulex]	0.74	GO:0005783;GO:0009987	_	_	_	K09586	ERP29
comp120197_c0_seq1	0	0	0.08	9.24	379	331-1467(-)	gi|321471282|gb|EFX82255.1|	hypothetical protein DAPPUDRAFT_302649 [Daphnia pulex]	0.67	_	COG2233	_	_	K14611	SLC23A1_2, SVCT1_2
comp120217_c0_seq1	2.88	0.85	13.08	3.51	626	171-2048(+)	gi|322801455|gb|EFZ22116.1|	hypothetical protein SINV_07490 [Solenopsis invicta]	0.81	GO:0006457;GO:0003755;GO:0000413	COG0652	KOG0882	_	K12736	PPWD1
comp120246_c0_seq1	7.84	0	0.13	0.28	120	2-364(+)	gi|241999882|ref|XP_002434584.1|	conserved hypothetical protein [Ixodes scapularis]	0.64	_	_	_	_	None	_
comp120257_c0_seq1	0	0.23	0.26	0.19	139	68-484(-)	gi|321476731|gb|EFX87691.1|	hypothetical protein DAPPUDRAFT_306567 [Daphnia pulex]	0.83	GO:0004553;GO:0030246;GO:0005975	_	_	_	K12047	MGAM
comp120276_c0_seq1	0	0	0.21	0	142	1-426(-)	gi|499034996|ref|XP_004568177.1|	PREDICTED: dynein heavy chain 5, axonemal-like, partial [Maylandia zebra]	0.55	_	_	_	_	None	_
comp120318_c0_seq1	0.19	0.38	0.25	0.19	60	154-333(-)	_	_	_	_	_	_	_	None	_
comp12033_c0_seq1	0	0	0.46	0	179	3-539(-)	gi|242021247|ref|XP_002431057.1|	conserved hypothetical protein [Pediculus humanus corporis]	0.76	_	_	_	_	None	_
comp12033_c0_seq2	0	0	0	0.37	167	3-503(-)	gi|312378286|gb|EFR24907.1|	hypothetical protein AND_10215 [Anopheles darlingi]	0.82	GO:0005622;GO:0008270	_	_	_	None	_
comp1203448_c0_seq1	0	0	0.2	1.53	95	153-437(-)	_	_	_	_	_	_	_	None	_
comp120360_c0_seq1	0	0.18	0.31	0.24	248	2-745(-)	gi|170044412|ref|XP_001849843.1|	conserved hypothetical protein [Culex quinquefasciatus]	0.73	_	_	_	_	K04604	GRM1_5
comp120360_c0_seq2	0	0.31	0.2	0	210	179-808(-)	gi|170044412|ref|XP_001849843.1|	conserved hypothetical protein [Culex quinquefasciatus]	0.73	_	_	_	_	K04604	GRM1_5
comp120389_c0_seq1	0.06	0.04	5.36	1.47	689	103-2169(+)	gi|270012993|gb|EFA09441.1|	hypothetical protein TcasGA2_TC010653 [Tribolium castaneum]	0.71	_	_	_	_	None	_
comp120451_c0_seq1	0.86	0	0	0	165	2-496(-)	gi|195123649|ref|XP_002006316.1|	GI18634 [Drosophila mojavensis]	0.61	_	_	_	_	None	_
comp120457_c0_seq1	0.07	0.11	0.37	8.48	59	500-679(+)	_	_	_	_	_	_	_	None	_
comp120532_c0_seq1	0.9	0	0.09	0.39	159	3-482(+)	gi|340372769|ref|XP_003384916.1|	PREDICTED: zinc transporter 2-like [Amphimedon queenslandica]	0.75	GO:0044765	_	_	_	K03295	TC.CDF
comp120552_c0_seq1	0	0.34	0.66	0	141	2-424(+)	_	_	_	_	_	_	_	None	_
comp120554_c0_seq1	3.17	2.21	2.9	14.77	137	31-441(-)	gi|328898966|gb|AEB54626.1|	ctf8 [Procambarus clarkii]	0.99	_	_	_	_	K11270	CTF8
comp120560_c0_seq1	0	0.21	0.94	0	72	312-527(-)	_	_	_	_	_	_	_	None	_
comp120565_c0_seq1	0	0	0.33	0.27	192	3-578(-)	_	_	_	_	_	_	_	None	_
comp120565_c0_seq2	0.06	0.09	0.54	0	190	121-690(-)	_	_	_	_	_	_	_	None	_
comp120584_c0_seq1	10.73	0	0	0.08	318	65-1018(+)	gi|260826171|ref|XP_002608039.1|	hypothetical protein BRAFLDRAFT_74989 [Branchiostoma floridae]	0.58	_	_	_	_	None	_
comp120584_c0_seq2	3.43	0	0	0	113	65-403(+)	_	_	_	_	_	_	_	None	_
comp120656_c0_seq1	0.13	0.15	12.24	0.48	150	465-914(-)	_	_	_	_	_	_	_	None	_
comp120656_c0_seq2	1.56	0.29	11.08	7.31	707	1467-3587(-)	gi|507035244|ref|WP_016106939.1|	hypothetical protein [Bacillus hypothetical protein IIS_06057 [Bacillus cereus VD131]	0.55	_	_	_	_	K13093	HTATSF1
comp120660_c0_seq1	0	0	0.24	0	125	3-377(-)	gi|241148634|ref|XP_002405847.1|	calcitonin receptor, putative [Ixodes scapularis]	0.69	GO:0016020;GO:0007165;GO:0004871	_	_	_	None	_
comp120662_c0_seq1	0	0.35	0.79	0.7	175	2-526(-)	_	_	_	_	_	_	_	None	_
comp120662_c1_seq1	0	0.55	0.23	0.52	177	3-536(+)	_	_	_	_	_	_	_	None	_
comp1206778_c0_seq1	0	0	0.69	0	59	312-488(-)	_	_	_	_	_	_	_	None	_
comp120680_c0_seq1	0.35	0.09	1.14	0	657	82-2052(-)	gi|388260157|ref|YP_006347685.1|	hypothetical protein [European catfish virus]	0.45	_	_	_	_	None	_
comp120680_c0_seq2	1.79	0.38	5.71	4.26	664	82-2073(-)	gi|195336086|ref|XP_002034678.1|	GM22010 [Drosophila sechellia]	0.38	_	_	_	_	None	_
comp120693_c0_seq1	0	0	4.68	0	60	1-180(-)	_	_	_	_	_	_	_	None	_
comp120718_c0_seq1	40.52	0	0.14	1.02	177	192-722(+)	gi|321456724|gb|EFX67824.1|	hypothetical protein DAPPUDRAFT_231783 [Daphnia pulex]	0.52	_	_	_	_	None	_
comp120729_c0_seq1	0.25	0.33	4.51	2.47	70	164-373(+)	_	_	_	_	_	_	_	None	_
comp1207495_c0_seq1	0	0.09	0.53	0.94	72	198-413(-)	_	_	_	_	_	_	_	None	_
comp120783_c0_seq1	0	0	0.57	1.06	54	2-163(+)	_	_	_	_	_	_	_	None	_
comp120803_c0_seq1	4.56	3.54	4.9	0.7	251	1-756(+)	gi|2098751|gb|AAC47522.1|	alpha-1-tubulin [Gecarcinus lateralis]	1	GO:0005874;GO:0006184;GO:0005200;GO:0005737;GO:0003924;GO:0051258;GO:0007017;GO:0005525	COG5023	KOG1376	_	K07374	TUBA
comp120851_c0_seq1	0	0.19	0.74	0.62	145	69-503(-)	_	_	_	_	_	_	_	None	_
comp120861_c0_seq1	0	0	1.19	0.71	174	1-522(-)	gi|340714511|ref|XP_003395771.1|	PREDICTED: hemicentin-2-like isoform 1 [Bombus terrestris]	0.63	_	_	_	_	None	_
comp120863_c0_seq1	0.86	0.35	3.66	0.29	72	136-354(+)	_	_	_	_	_	_	_	None	_
comp120865_c0_seq1	1.93	0.03	7.1	15.46	229	202-888(+)	gi|242009347|ref|XP_002425449.1|	GTP-binding protein YPT1, putative [Pediculus humanus corporis]	0.64	_	_	_	_	None	_
comp120867_c0_seq1	0.53	0.21	4.61	0.24	351	1-1053(+)	_	_	_	_	_	_	_	None	_
comp120876_c0_seq1	4.88	1.61	8.8	4.34	232	163-858(-)	gi|350400151|ref|XP_003485753.1|	PREDICTED: vacuolar protein sorting-associated protein 37B-like [Bombus impatiens]	0.66	_	_	_	_	K12185	VPS37
comp120881_c1_seq1	14.45	0	0.03	0	218	467-1120(-)	_	_	_	_	_	_	_	None	_
comp120890_c0_seq1	3.62	1.93	4.12	1.68	969	413-3319(+)	gi|260797889|ref|XP_002593933.1|	hypothetical protein BRAFLDRAFT_234794 [Branchiostoma floridae]	0.53	_	_	_	_	K15259	PARP7S
comp120890_c0_seq2	0.51	0.52	0.84	0.66	969	557-3463(+)	gi|260797889|ref|XP_002593933.1|	hypothetical protein BRAFLDRAFT_234794 [Branchiostoma floridae]	0.53	_	_	_	_	K15259	PARP7S
comp120893_c0_seq1	0.27	0.62	0.23	0	279	1-837(-)	gi|242006448|ref|XP_002424062.1|	BTB/POZ domain-containing protein kctd15, putative [Pediculus humanus corporis]	0.8	GO:0051260	_	KOG2723	_	None	_
comp120896_c0_seq1	0	0.11	0.26	0	70	147-356(-)	_	_	_	_	_	_	_	None	_
comp120908_c0_seq1	0.53	0	1.01	3.3	165	491-985(-)	_	_	_	_	_	_	_	None	_
comp120908_c0_seq2	0.77	0.52	9.53	3.42	344	491-1522(-)	_	_	_	_	_	_	_	None	_
comp120919_c0_seq1	0	0.08	11.23	2.14	323	324-1292(-)	gi|313213290|emb|CBY37126.1|	unnamed protein product [Oikopleura dioica]	0.51	_	_	_	_	None	_
comp120926_c0_seq1	0	0.34	0.64	0	67	3-203(+)	_	_	_	_	_	_	_	None	_
comp120936_c0_seq1	1.19	1.03	1.45	1.72	59	270-446(-)	gi|2098751|gb|AAC47522.1|	alpha-1-tubulin [Gecarcinus lateralis]	1	GO:0005874;GO:0006184;GO:0005200;GO:0005737;GO:0003924;GO:0051258;GO:0007017;GO:0005525	_	_	_	K07374	TUBA
comp120955_c0_seq1	0	0.85	0	0	211	3-635(-)	gi|350421123|ref|XP_003492740.1|	PREDICTED: hypothetical protein LOC100743444 [Bombus impatiens]	0.95	GO:0008061;GO:0006030;GO:0005576;GO:0005975;GO:0016810	_	_	_	None	_
comp120987_c0_seq1	0.08	0.12	0.07	11.91	94	8-289(-)	_	_	_	_	_	_	_	None	_
comp121004_c0_seq1	1.13	0.68	5.52	1.14	80	1-240(-)	gi|321460471|gb|EFX71513.1|	hypothetical protein DAPPUDRAFT_308835 [Daphnia pulex]	0.89	GO:0005524;GO:0043141;GO:0031011;GO:0032508;GO:0005657	_	_	_	K04499	RUVBL1, RVB1, INO80H
comp121004_c1_seq1	1.86	0.43	5.4	2.42	383	393-1541(-)	gi|241587680|ref|XP_002403757.1|	conserved hypothetical protein [Ixodes scapularis]	0.92	GO:0005524;GO:0006281;GO:0006355;GO:0031011;GO:0032508;GO:0071339;GO:0043141;GO:0006310;GO:0005657	COG1224	KOG1942	_	K04499	RUVBL1, RVB1, INO80H
comp121011_c0_seq1	1.08	0	2.83	2.64	631	117-2009(+)	_	_	_	_	_	_	_	None	_
comp121011_c0_seq2	0	0	1.75	0	631	263-2155(+)	_	_	_	_	_	_	_	None	_
comp121011_c0_seq3	0.7	0.36	4.62	0.77	631	323-2215(+)	_	_	_	_	_	_	_	None	_
comp121014_c0_seq1	0	0	0	15.56	460	136-1515(-)	gi|465951917|gb|EMP24626.1|	ATPase family AAA domain-containing protein 1 [Chelonia mydas]	0.55	_	_	_	_	None	_
comp121016_c0_seq1	0	1.26	0	0	117	2-355(+)	_	_	_	_	_	_	_	None	_
comp121029_c0_seq1	0	0	0	3.16	150	2-454(+)	gi|291233053|ref|XP_002736469.1|	PREDICTED: hypothetical protein [Saccoglossus kowalevskii]	0.7	_	_	_	_	None	_
comp121104_c0_seq1	0.46	0.13	4.17	4.32	394	573-1754(-)	gi|195019644|ref|XP_001985026.1|	GH14731 [Drosophila grimshawi]	0.68	_	_	_	_	K13102	KIN
comp121106_c0_seq1	2.65	0.14	0.82	1.48	587	136-1896(+)	gi|268370157|ref|NP_001161259.1|	polypeptide GalNAc transferase 6-like [Nasonia vitripennis]	0.74	GO:0016020;GO:0016740	COG1216	_	_	K00710	GALNT
comp121136_c0_seq1	0.27	0.14	0	0.27	382	3-1148(+)	gi|478251030|gb|ENN71511.1|	hypothetical protein YQE_11804, partial [Dendroctonus ponderosae]	0.68	GO:0033559;GO:0005622	_	_	_	None	_
comp121136_c0_seq2	0.39	0.2	14.22	0.51	569	222-1928(+)	gi|322784404|gb|EFZ11375.1|	hypothetical protein SINV_10740 [Solenopsis invicta]	0.66	GO:0033559;GO:0005622	_	_	_	None	_
comp121148_c1_seq1	0	0.46	0.39	0	50	122-271(-)	_	_	_	_	_	_	_	None	_
comp121182_c0_seq1	1.27	0.31	3.82	10.16	611	3-1835(+)	gi|383863821|ref|XP_003707378.1|	PREDICTED: digestive organ expansion factor homolog [Megachile rotundata]	0.67	_	_	_	_	K14774	UTP25, DEF
comp121182_c1_seq1	0.76	0.35	5.96	7.24	186	55-615(+)	gi|147786914|emb|CAN68896.1|	hypothetical protein VITISV_026040 [Vitis vinifera]	0.58	_	_	_	_	None	_
comp121185_c0_seq1	2.65	0.42	13.39	4.24	101	759-1061(-)	gi|91092996|ref|XP_968315.1|	PREDICTED: similar to Cysteine-rich PDZ-binding protein (Cysteine-rich interactor of PDZ three) (Cysteine-rich interactor of PDZ3) [Tribolium castaneum]	0.87	GO:0005737	_	KOG3476	_	None	_
comp121196_c0_seq1	0.13	0.05	0.33	1.47	76	3-230(+)	_	_	_	_	_	_	_	None	_
comp121204_c0_seq1	0.17	0	0.15	1.32	171	3-515(+)	gi|1816433|dbj|BAA19172.1|	Na/glucose cotransporter [Rattus norvegicus]	0.48	GO:0044707;GO:0055085;GO:0044464;GO:0044425;GO:0008645;GO:0022857	_	_	_	K14158	SLC5A1, SGLT1
comp121323_c0_seq1	0.48	0.2	3.94	4.61	717	2-2152(+)	_	_	_	_	_	_	_	None	_
comp121355_c0_seq1	1.47	0.56	18.77	9.07	413	268-1506(+)	_	_	_	_	_	_	_	None	_
comp121362_c0_seq1	0	0	16.03	0	200	156-755(+)	_	_	_	_	_	_	_	None	_
comp121362_c0_seq2	0	0	2.16	0	200	202-801(+)	_	_	_	_	_	_	_	None	_
comp12137_c0_seq1	0	0.61	0.1	0	145	3-437(-)	gi|224079553|ref|XP_002194779.1|	PREDICTED: leucine-rich repeat-containing protein 38 [Taeniopygia guttata]	0.47	_	_	_	_	None	_
comp121382_c0_seq1	0.2	0.21	2.98	4.37	279	45-881(+)	gi|242023346|ref|XP_002432095.1|	conserved hypothetical protein [Pediculus humanus corporis]	0.59	GO:0046872;GO:0005622;GO:0003676	_	_	_	None	_
comp121420_c0_seq1	0	0.09	1.1	0	61	45-227(+)	_	_	_	_	_	_	_	None	_
comp121421_c0_seq1	0.08	0.25	0.39	1.2	355	2-1069(+)	gi|498950056|ref|XP_004522953.1|	PREDICTED: nephrin-like [Ceratitis capitata]	0.49	_	_	_	_	None	_
comp1214237_c0_seq1	0.06	0.39	0.33	0.49	84	226-477(-)	_	_	_	_	_	_	_	None	_
comp121425_c0_seq1	8.87	0	0	0	75	308-532(-)	_	_	_	_	_	_	_	None	_
comp121531_c0_seq1	1.39	0.4	8.26	0.93	477	1160-2590(-)	gi|189241031|ref|XP_971652.2|	PREDICTED: similar to carbohydrate kinase-like [Tribolium castaneum]	0.68	_	_	_	_	K11214	SHPK
comp121552_c0_seq1	0.82	0.06	0.79	6.88	97	67-357(-)	gi|2226004|gb|AAB61714.1|	putative transposase [Homo sapiens]	0.68	_	_	_	_	None	_
comp121621_c0_seq1	0.13	0	0.82	0	126	3-383(+)	gi|260798490|ref|XP_002594233.1|	hypothetical protein BRAFLDRAFT_117631 [Branchiostoma floridae]	0.61	_	_	_	_	None	_
comp121634_c0_seq1	0	0.23	0.42	0.76	99	3-299(+)	_	_	_	_	_	_	_	None	_
comp121658_c0_seq1	0	0	0.34	0.76	63	114-302(+)	_	_	_	_	_	_	_	None	_
comp121672_c1_seq1	0.63	0.2	2.16	0	129	3-392(+)	gi|332019015|gb|EGI59551.1|	Protein suppressor of forked [Acromyrmex echinatior]	0.81	GO:0006397;GO:0005730	_	_	_	K14408	CSTF3, RNA14
comp121694_c0_seq1	0.09	0.14	17.1	0.43	462	516-1901(+)	gi|321476737|gb|EFX87697.1|	hypothetical protein DAPPUDRAFT_306563 [Daphnia pulex]	0.82	GO:0006536;GO:0009094;GO:0006571;GO:0009821;GO:0006103;GO:0004838;GO:0000162;GO:0030170	COG0436	KOG0259	_	K00815	TAT
comp121747_c0_seq1	0	0.17	0.65	0	152	1-456(-)	_	_	_	_	_	_	_	None	_
comp121751_c1_seq1	0	0	0.46	0.61	67	112-312(-)	_	_	_	_	_	_	_	None	_
comp121760_c0_seq1	0	0.11	0.74	0	157	1-471(-)	gi|321479419|gb|EFX90375.1|	putative hedgehog receptor patched [Daphnia pulex]	0.82	GO:0007165;GO:0008158;GO:0016021	_	_	_	K06225	PTCH1
comp121762_c0_seq1	0.3	0.5	11.39	4.86	717	184-2337(+)	gi|432867439|ref|XP_004071192.1|	PREDICTED: zinc finger protein 84-like, partial [Oryzias latipes]	0.59	_	_	_	_	None	_
comp121792_c1_seq1	0.99	0	0.32	0.35	174	3-524(-)	gi|321459751|gb|EFX70801.1|	hypothetical protein DAPPUDRAFT_346930 [Daphnia pulex]	0.65	GO:0016020;GO:0016038;GO:0007602;GO:0008020;GO:0016028;GO:0007605;GO:0007187	_	_	_	K04255	OPN4, Rh2_7
comp121798_c0_seq1	1	0.15	7.57	8.45	485	135-1589(+)	gi|410915284|ref|XP_003971117.1|	PREDICTED: nuclear speckle splicing regulatory protein 1-like [Takifugu rubripes]	0.5	_	_	_	_	K13206	CCDC55
comp121811_c0_seq1	2.15	0.62	19.14	5.87	489	209-1675(+)	gi|390349856|ref|XP_791390.2|	PREDICTED: target of EGR1 protein 1-like [Strongylocentrotus purpuratus]	0.6	_	_	_	_	K13202	TOE1
comp121860_c0_seq1	0	0.58	4.46	1.21	514	2-1543(+)	gi|91078306|ref|XP_972518.1|	PREDICTED: similar to N-terminal kinase-like-binding protein 1 (NTKL-binding protein 1) (NTKL-BP1) (hNTKL-BP1) (SCY1-like 1-binding protein 1) (SCYL1-binding protein 1) (	0.63	GO:0005730;GO:0005794	_	_	NOG77007	None	_
comp121860_c0_seq2	0.09	0	1.57	0.24	283	2-850(+)	gi|390331490|ref|XP_003723288.1|	PREDICTED: RAB6-interacting golgin-like [Strongylocentrotus purpuratus]	0.74	GO:0005730;GO:0005794	_	_	_	None	_
comp121899_c0_seq1	0	0.06	0.94	0.45	201	1-606(+)	gi|321466278|gb|EFX77274.1|	notch 2 [Daphnia pulex]	0.8	GO:0007155;GO:0030246;GO:0005509	_	_	_	None	_
comp121911_c0_seq1	1.34	0.41	4.97	3.7	802	171-2576(+)	gi|449275335|gb|EMC84207.1|	Ubiquitin carboxyl-terminal hydrolase 37 [Columba livia]	0.64	GO:0008233;GO:0019538;GO:0009987	_	_	_	K11850	USP26_29_37
comp121953_c0_seq1	0	0.35	0.27	0.24	101	683-985(+)	_	_	_	_	_	_	_	None	_
comp121953_c0_seq2	0	0.01	0	0.9	101	142-444(+)	_	_	_	_	_	_	_	None	_
comp1219669_c0_seq1	0	0.21	0.12	1.6	124	3-377(+)	_	_	_	_	_	_	_	None	_
comp121967_c0_seq1	1.38	2.6	1.34	0	59	487-663(-)	_	_	_	_	_	_	_	None	_
comp121967_c0_seq2	0.38	0.61	0.17	0	59	452-628(-)	_	_	_	_	_	_	_	None	_
comp121986_c0_seq1	0	0.2	0.11	9.81	62	213-398(-)	_	_	_	_	_	_	_	None	_
comp121988_c0_seq1	0	0	0.1	2.46	143	1-432(+)	gi|260832614|ref|XP_002611252.1|	hypothetical protein BRAFLDRAFT_119658 [Branchiostoma floridae]	0.58	_	_	_	_	None	_
comp122007_c0_seq1	0.29	0.3	0.31	0.47	363	3-1091(-)	_	_	_	_	_	_	_	None	_
comp122017_c0_seq1	2.89	0.24	2.13	6.08	427	178-1458(+)	gi|158300718|ref|XP_320574.3|	AGAP011960-PA [Anopheles gambiae str. PEST]	0.7	GO:0016740	COG0482	KOG2805	_	K00566	mnmA, trmU, TRMU
comp122017_c0_seq2	0.27	0.52	0.31	1.97	340	273-1292(+)	gi|158300718|ref|XP_320574.3|	AGAP011960-PA [Anopheles gambiae str. PEST]	0.68	GO:0016740	_	_	_	K00566	mnmA, trmU, TRMU
comp122022_c0_seq1	6.21	0.41	0.69	7.86	376	2-1129(+)	gi|260784187|ref|XP_002587150.1|	hypothetical protein BRAFLDRAFT_138825 [Branchiostoma floridae]	0.73	_	_	_	_	None	_
comp122022_c0_seq2	0.73	0	0.85	3.33	273	405-1223(+)	gi|260784187|ref|XP_002587150.1|	hypothetical protein BRAFLDRAFT_138825 [Branchiostoma floridae]	0.74	_	_	_	NOG43320	None	_
comp122038_c0_seq1	0	0.23	0.64	0.28	118	3-359(+)	gi|405957597|gb|EKC23797.1|	Reelin [Crassostrea gigas]	0.53	GO:0021543;GO:0016477;GO:0065008;GO:0035556;GO:0007166;GO:0051960;GO:0050804;GO:0005576;GO:0001934;GO:0031175;GO:0050808;GO:0018108;GO:0000904;GO:0051130;GO:0005488;GO:0043005;GO:0044093;GO:0009967;GO:0008104;GO:0044708	_	_	_	K06249	RELN
comp122042_c0_seq1	0	0	0.27	2.37	158	3-479(+)	_	_	_	_	_	_	_	None	_
comp122052_c0_seq1	0.43	0.38	8.51	1	149	322-768(+)	gi|225713036|gb|ACO12364.1|	Golgin subfamily A member 7 [Lepeophtheirus salmonis]	0.82	_	_	KOG4069	_	None	_
comp122078_c0_seq1	0.6	0	0.13	0.29	205	8-622(-)	gi|383858569|ref|XP_003704773.1|	PREDICTED: neuronal acetylcholine receptor subunit alpha-7-like [Megachile rotundata]	0.82	GO:0004889;GO:0007165;GO:0016021;GO:0030054;GO:0006812;GO:0005886;GO:0045211	_	_	_	K05312	CHRNN
comp122091_c0_seq1	0	0.1	3.17	0.23	130	1-393(+)	_	_	_	_	_	_	_	None	_
comp122091_c1_seq1	0	0	2	0	161	2-484(-)	_	_	_	_	_	_	_	None	_
comp122140_c0_seq1	3.05	0.36	7.57	1.7	384	184-1335(+)	gi|321467623|gb|EFX78612.1|	hypothetical protein DAPPUDRAFT_105067 [Daphnia pulex]	0.64	_	_	_	_	K15503	ANKRD44
comp122178_c0_seq1	0	12.19	0.05	0	225	3-677(-)	gi|121484195|gb|ABM54458.1|	cuticle protein CUT5 [Portunus pelagicus]	0.7	_	_	_	_	None	_
comp122178_c0_seq2	0	10.5	0	0	71	226-438(-)	gi|149675211|gb|ABR27687.1|	cuticle proprotein proCP5.2 [Callinectes sapidus]	0.81	GO:0042302	_	_	_	None	_
comp122181_c0_seq1	0	0	0	12.76	205	2-619(+)	_	_	_	_	_	_	_	None	_
comp122213_c0_seq1	4.58	1.67	19.34	7.23	262	117-902(+)	gi|242009689|ref|XP_002425615.1|	methionyl-tRNA synthetase, putative [Pediculus humanus corporis]	0.79	_	COG0073	KOG2241	_	K15437	AIMP1, ARC1
comp122221_c0_seq1	2.83	0.57	7.63	23.03	342	113-1138(-)	gi|390341388|ref|XP_799104.3|	PREDICTED: peptidyl-prolyl cis-trans isomerase E-like [Strongylocentrotus purpuratus]	0.79	GO:0006457;GO:0003755;GO:0003723;GO:0000166;GO:0000413	COG0652;COG0724	KOG0111;KOG0865	_	K09564	PPIE
comp122237_c0_seq2	0	0	0	0.48	60	230-409(-)	_	_	_	_	_	_	_	None	_
comp122281_c0_seq1	0	0	0	11.08	105	1-315(+)	_	_	_	_	_	_	_	None	_
comp122348_c0_seq1	0.25	0.16	0	0.07	182	2-550(+)	_	_	_	_	_	_	_	None	_
comp122348_c0_seq2	0.09	0.23	0.42	0.31	331	3-998(+)	gi|473942469|gb|EMS50402.1|	NAC domain-containing protein 78 [Triticum urartu]	0.45	_	_	_	_	None	_
comp122391_c0_seq1	5.54	0	0.46	0.18	226	62-739(+)	gi|357608836|gb|EHJ66182.1|	Rab-related protein [Danaus plexippus]	0.87	GO:0007264;GO:0005525;GO:0015031	COG1100	KOG4423	_	K07918	RAB32
comp122396_c0_seq1	0.78	0.41	11.38	4.46	479	3-1439(+)	gi|194765483|ref|XP_001964856.1|	GF22709 [Drosophila ananassae]	0.57	_	_	_	_	None	_
comp122404_c0_seq1	1.84	2.64	1.27	2.87	239	793-1509(-)	gi|321460371|gb|EFX71414.1|	hypothetical protein DAPPUDRAFT_129710 [Daphnia pulex]	0.71	_	_	_	_	None	_
comp122404_c0_seq2	9.51	0	0	2.29	222	793-1458(-)	gi|321460371|gb|EFX71414.1|	hypothetical protein DAPPUDRAFT_129710 [Daphnia pulex]	0.71	_	_	_	_	None	_
comp122416_c0_seq1	0	0	1.2	4.85	162	2-487(+)	_	_	_	_	_	_	_	None	_
comp122423_c0_seq1	0	0.05	0.47	5.59	220	1-660(+)	gi|321469916|gb|EFX80894.1|	hypothetical protein DAPPUDRAFT_50761 [Daphnia pulex]	0.64	_	_	_	_	None	_
comp122425_c0_seq1	1.89	0.3	1.66	0.37	70	221-430(-)	_	_	_	_	_	_	_	None	_
comp122460_c0_seq1	0.13	0	0.6	1.33	105	60-374(-)	_	_	_	_	_	_	_	None	_
comp122538_c0_seq1	0	1.11	0	0	130	3-395(+)	_	_	_	_	_	_	_	None	_
comp122551_c0_seq1	1.77	0.44	7.6	6.2	186	72-629(-)	gi|350426448|ref|XP_003494440.1|	PREDICTED: dihydrofolate reductase-like [Bombus impatiens]	0.68	GO:0044710	_	_	_	K00287	folA
comp1225558_c0_seq1	0	0	0.16	1.23	175	1-528(+)	_	_	_	_	_	_	_	None	_
comp122599_c1_seq1	4.95	1.14	28.35	6.38	1193	203-3781(+)	gi|321463521|gb|EFX74536.1|	hypothetical protein DAPPUDRAFT_324178 [Daphnia pulex]	0.81	GO:0048015;GO:0006661;GO:0004430;GO:0046854	COG5032	KOG0903	_	K00888	PI4K
comp122599_c1_seq2	0	4.71	2.91	0	1193	303-3881(+)	gi|321463521|gb|EFX74536.1|	hypothetical protein DAPPUDRAFT_324178 [Daphnia pulex]	0.81	GO:0048015;GO:0006661;GO:0004430;GO:0046854	COG5032	KOG0903	_	K00888	PI4K
comp122632_c0_seq1	0	0	0.79	0.39	159	3-482(+)	_	_	_	_	_	_	_	None	_
comp122641_c1_seq1	0	0.16	1.2	0	92	273-548(-)	_	_	_	_	_	_	_	None	_
comp1226479_c0_seq1	0	0.43	0.6	0	59	1-177(+)	_	_	_	_	_	_	_	None	_
comp122655_c0_seq1	0	0	0.04	10.73	226	274-951(-)	_	_	_	_	_	_	_	None	_
comp122665_c0_seq1	0	0	0.11	2.39	135	3-410(+)	gi|189240397|ref|XP_001807949.1|	PREDICTED: similar to oxidase/peroxidase [Tribolium castaneum]	0.71	_	_	_	_	None	_
comp1226815_c0_seq1	0	0.11	0.25	1.4	90	88-357(-)	gi|495951837|ref|WP_008676416.1|	hypothetical protein [Rhodopirellula sallentina]	0.85	_	_	_	_	None	_
comp122686_c0_seq1	0.78	0.44	7.13	10.21	162	654-1139(-)	gi|91080473|ref|XP_970438.1|	PREDICTED: similar to IMP1 inner mitochondrial membrane peptidase-like [Tribolium castaneum]	0.84	GO:0006627;GO:0042720;GO:0006508;GO:0016021;GO:0008236	COG0681	KOG0171	_	K09647	IMP1
comp122700_c1_seq1	0	0	0.38	0.28	63	3-191(+)	_	_	_	_	_	_	_	None	_
comp122711_c0_seq2	0	0.14	0.54	1.9	92	15-290(-)	_	_	_	_	_	_	_	None	_
comp122745_c0_seq1	0	0	0	0	443	687-2015(-)	gi|307188027|gb|EFN72871.1|	Tyrosine-protein phosphatase non-receptor type 1 [Camponotus floridanus]	0.7	GO:0016311;GO:0016791	_	_	_	K05696	PTPN1, PTP1B
comp122745_c0_seq2	0	0.03	8.95	1.75	467	552-1952(-)	gi|307188027|gb|EFN72871.1|	Tyrosine-protein phosphatase non-receptor type 1 [Camponotus floridanus]	0.7	GO:0016311;GO:0016791	_	_	_	K05696	PTPN1, PTP1B
comp122745_c0_seq3	0	0.1	1.83	1.66	443	799-2127(-)	gi|307188027|gb|EFN72871.1|	Tyrosine-protein phosphatase non-receptor type 1 [Camponotus floridanus]	0.7	GO:0016311;GO:0016791	_	_	_	K05696	PTPN1, PTP1B
comp122745_c0_seq4	0.88	0.44	4.78	5.03	456	473-1840(-)	gi|307188027|gb|EFN72871.1|	Tyrosine-protein phosphatase non-receptor type 1 [Camponotus floridanus]	0.7	GO:0016311;GO:0016791	_	_	_	K05696	PTPN1, PTP1B
comp122769_c0_seq1	0	0.34	0.31	0.69	178	2-538(+)	gi|331031262|gb|AEC50085.1|	TEP isoform 1 [Pacifastacus leniusculus]	0.98	GO:0005615;GO:0010951;GO:0004866	_	_	_	K06530	CD109
comp122781_c0_seq1	0.05	0	0.8	4.79	245	173-907(-)	gi|242023221|ref|XP_002432034.1|	conserved hypothetical protein [Pediculus humanus corporis]	0.56	_	_	_	_	None	_
comp122803_c0_seq1	9.28	0.03	1	1.49	584	335-2086(-)	gi|291239573|ref|XP_002739702.1|	PREDICTED: hypothetical protein [Saccoglossus kowalevskii]	0.73	_	_	_	_	None	_
comp122809_c0_seq1	0.12	0.28	2.18	0.12	215	2-646(+)	gi|71834598|ref|NP_001025401.1|	angiopoietin-like 2b precursor [Danio rerio]	0.56	_	_	_	_	None	_
comp122813_c0_seq1	8	1.68	9.08	4.01	508	540-2063(-)	gi|158294169|ref|XP_315429.4|	AGAP005421-PA [Anopheles gambiae str. PEST]	0.81	GO:0016021;GO:0051205	COG0706	KOG1239	_	K03217	yidC, spoIIIJ, OXA1
comp122854_c0_seq1	0	0.21	0	0.53	125	3-377(-)	_	_	_	_	_	_	_	None	_
comp122866_c0_seq1	0	0	22.31	0	57	1-171(+)	_	_	_	_	_	_	_	None	_
comp122872_c1_seq1	0	0.2	0.55	0	51	135-287(+)	_	_	_	_	_	_	_	None	_
comp122883_c0_seq1	0	0	4.06	0	74	263-487(+)	_	_	_	_	_	_	_	None	_
comp122889_c0_seq1	0.63	0.15	2.22	4.82	767	248-2548(-)	gi|410922407|ref|XP_003974674.1|	PREDICTED: zinc finger protein 287-like [Takifugu rubripes]	0.47	_	_	_	_	None	_
comp122911_c0_seq1	0	0.1	0.68	0.25	56	223-390(-)	_	_	_	_	_	_	_	None	_
comp122916_c0_seq1	0	0	3.12	3.66	116	189-536(+)	_	_	_	_	_	_	_	None	_
comp1229253_c0_seq1	0	0.46	0.65	0	116	3-353(+)	_	_	_	_	_	_	_	None	_
comp122927_c0_seq1	0.21	0.08	0.18	0	156	2-469(-)	_	_	_	_	_	_	_	None	_
comp1229394_c0_seq1	0	0.2	0.52	0.17	51	3-155(+)	_	_	_	_	_	_	_	None	_
comp122971_c0_seq1	0	0.66	0	0	247	3-743(-)	gi|343183153|dbj|BAK61429.1|	myosin heavy chain type a [Marsupenaeus japonicus]	0.84	GO:0003779;GO:0005524;GO:0003774;GO:0016459	_	_	_	K10352	MYH
comp122971_c1_seq1	0	0.62	0	0.66	145	2-439(+)	gi|357625293|gb|EHJ75789.1|	hypothetical protein KGM_08594 [Danaus plexippus]	0.86	GO:0003779;GO:0005524;GO:0003774;GO:0016459	_	_	_	K10352	MYH
comp122985_c0_seq1	0.44	0.74	4.46	4.89	371	583-1695(+)	gi|383851657|ref|XP_003701348.1|	PREDICTED: 3-hydroxyacyl-CoA dehydratase-like [Megachile rotundata]	0.75	_	_	_	_	None	_
comp122987_c0_seq1	0.23	9.05	1.91	0	204	2-613(-)	gi|307183643|gb|EFN70346.1|	Filamin-B [Camponotus floridanus]	0.87	GO:0003779	_	_	_	K04437	FLNA
comp123032_c1_seq1	1.5	0.08	0.41	4.41	68	643-846(-)	_	_	_	_	_	_	_	None	_
comp123063_c0_seq1	0	0.22	0.13	0.83	58	1-174(-)	_	_	_	_	_	_	_	None	_
comp123109_c0_seq1	0	0.04	0.66	0.84	93	353-631(-)	_	_	_	_	_	_	_	None	_
comp123123_c0_seq1	0.75	0.24	15.26	3.23	542	67-1692(+)	gi|390355792|ref|XP_003728628.1|	PREDICTED: uncharacterized protein LOC100888931 [Strongylocentrotus purpuratus]	0.48	_	_	_	_	None	_
comp123138_c0_seq1	1.02	0.56	7.72	28.7	562	80-1765(+)	gi|383859676|ref|XP_003705318.1|	PREDICTED: CDKAL1-like protein-like [Megachile rotundata]	0.88	GO:0046872;GO:0016021;GO:0051539;GO:0009451;GO:0016740;GO:0005789;GO:0008033	COG0621	KOG4355	_	None	_
comp123160_c0_seq1	0	0.61	0.48	0.31	68	390-593(-)	_	_	_	_	_	_	_	None	_
comp123162_c0_seq1	0	0	0.63	0.56	119	3-359(-)	_	_	_	_	_	_	_	None	_
comp123187_c1_seq1	0.58	0.06	0.19	0.42	215	2-649(+)	_	_	_	_	_	_	_	None	_
comp1232085_c0_seq1	0.13	0	0	0.5	66	1-198(+)	gi|390361245|ref|XP_798897.3|	PREDICTED: uncharacterized protein LOC594361, partial [Strongylocentrotus purpuratus]	0.63	_	_	_	_	None	_
comp123241_c0_seq1	9.01	1.15	9.41	2.7	214	271-912(-)	gi|260788384|ref|XP_002589230.1|	hypothetical protein BRAFLDRAFT_120766 [Branchiostoma floridae]	0.76	GO:0016853	COG0625	KOG0868	NOG248927	K01800	maiA, GSTZ1
comp123266_c0_seq1	0.88	0.72	4.54	4.39	754	32-2293(-)	gi|242009727|ref|XP_002425634.1|	set and mynd domain-containing protein, putative [Pediculus humanus corporis]	0.47	_	_	_	_	K11426	SMYD
comp123266_c0_seq2	1.14	0.02	0	11.77	671	32-2044(-)	gi|242009727|ref|XP_002425634.1|	set and mynd domain-containing protein, putative [Pediculus humanus corporis]	0.47	_	_	_	_	K11426	SMYD
comp123300_c0_seq1	0.27	0.34	12.12	0.17	609	97-1923(+)	gi|156352954|ref|XP_001622846.1|	hypothetical protein NEMVEDRAFT_v1g220148 [Nematostella vectensis]	0.61	_	_	_	_	None	_
comp123306_c1_seq1	0	0.11	0.51	0	88	92-355(-)	_	_	_	_	_	_	_	None	_
comp123322_c0_seq1	0	0.75	0.21	0	58	154-327(+)	_	_	_	_	_	_	_	None	_
comp123326_c0_seq1	0.4	0	3.11	16.05	313	132-1070(+)	gi|156739319|ref|NP_001096608.1|	DNA excision repair protein ERCC-1 [Danio rerio]	0.84	GO:0005634;GO:0006281;GO:0003684;GO:0004519	COG5241	KOG2841	_	K10849	ERCC1
comp123326_c0_seq2	1.77	0.96	5.42	10.5	313	147-1085(+)	gi|156739319|ref|NP_001096608.1|	DNA excision repair protein ERCC-1 [Danio rerio]	0.84	GO:0005634;GO:0006281;GO:0003684;GO:0004519	COG5241	KOG2841	_	K10849	ERCC1
comp123333_c0_seq1	0	0	0	1.34	65	3-197(-)	_	_	_	_	_	_	_	None	_
comp123353_c0_seq1	0.13	0	0	2.51	130	2-391(-)	_	_	_	_	_	_	_	None	_
comp123359_c0_seq1	0	0	1.08	1.2	157	3-476(+)	_	_	_	_	_	_	_	None	_
comp123388_c0_seq1	0	0.49	0.33	0	51	3-155(+)	_	_	_	_	_	_	_	None	_
comp123394_c0_seq1	0	0.05	1.07	0	180	302-841(-)	gi|348520650|ref|XP_003447840.1|	PREDICTED: zinc finger FYVE domain-containing protein 21-like isoform 1 [Oreochromis niloticus]	0.63	_	_	KOG1819	_	None	_
comp123394_c0_seq2	0.09	0.34	4.41	5.62	235	1016-1720(-)	gi|348520650|ref|XP_003447840.1|	PREDICTED: zinc finger FYVE domain-containing protein 21-like isoform 1 [Oreochromis niloticus]	0.58	_	_	KOG1819	_	None	_
comp123427_c0_seq1	0.39	0	0.47	0	69	174-383(+)	_	_	_	_	_	_	_	None	_
comp123439_c0_seq1	0.85	0	0	0.25	235	1-708(+)	_	_	_	_	_	_	_	None	_
comp123449_c0_seq1	0	0	0	0.53	69	3-209(+)	_	_	_	_	_	_	_	None	_
comp123457_c0_seq1	0.1	0.03	0.89	0.95	1016	3-3050(+)	gi|410905419|ref|XP_003966189.1|	PREDICTED: DNA repair and recombination protein RAD54B-like [Takifugu rubripes]	0.67	GO:1901363;GO:0097159	_	_	_	K10877	RAD54B
comp123457_c0_seq2	0	0	10.31	11.03	999	3-2999(+)	gi|410905419|ref|XP_003966189.1|	PREDICTED: DNA repair and recombination protein RAD54B-like [Takifugu rubripes]	0.66	GO:1901363;GO:0097159	_	_	_	K10877	RAD54B
comp123500_c0_seq1	9.76	0.27	7.18	8.05	508	176-1699(-)	gi|156364656|ref|XP_001626462.1|	predicted protein [Nematostella predicted protein [Nematostella vectensis]	0.76	GO:0016620;GO:0008152	COG1012	KOG2450	_	K00149	ALDH9A1
comp123512_c0_seq1	0	0	0.76	0	135	2-406(-)	gi|383854249|ref|XP_003702634.1|	PREDICTED: protein turtle homolog A-like [Megachile rotundata]	0.7	_	_	_	_	None	_
comp123588_c0_seq1	0.16	0.14	15.25	1.83	601	257-2059(+)	_	_	_	_	_	_	_	None	_
comp123597_c0_seq1	0	5.59	0.03	0.07	129	831-1217(-)	gi|14485016|gb|AAK62890.1|AF353627_1	surface protein EP2-1 procyclin precursor [Trypanosoma brucei brucei]	0.7	GO:0005634;GO:0019222	_	_	_	K14479	EP
comp123604_c0_seq1	12.08	0	0	0	84	1-252(-)	_	_	_	_	_	_	_	None	_
comp123634_c0_seq1	0	0.2	0.77	0.7	59	3-179(-)	_	_	_	_	_	_	_	None	_
comp123643_c0_seq1	0.21	0.48	5.02	3.27	665	67-2061(+)	gi|390332858|ref|XP_780858.3|	PREDICTED: homeobox protein cut-like 1-like [Strongylocentrotus purpuratus]	0.68	_	_	_	_	K09313	CUTL
comp123653_c0_seq1	0.05	0.79	7.91	0.1	277	48-881(+)	gi|507560776|ref|XP_004664090.1|	PREDICTED: E3 ubiquitin-protein ligase ZNRF3 [Jaculus jaculus]	0.57	_	_	_	_	None	_
comp123667_c0_seq1	0.08	0	0	0.49	203	3-614(+)	_	_	_	_	_	_	_	None	_
comp123667_c0_seq2	0	0.57	0	0.41	266	3-803(+)	_	_	_	_	_	_	_	None	_
comp123668_c0_seq1	1.26	0.33	14.17	7.12	442	782-2107(-)	gi|321478568|gb|EFX89525.1|	hypothetical protein DAPPUDRAFT_206077 [Daphnia pulex]	0.7	_	_	_	_	K11493	RCC1
comp123670_c0_seq1	0.33	0.35	8.98	1.74	147	1-444(+)	gi|91091338|ref|XP_966697.1|	PREDICTED: similar to hnRNP protein [Tribolium castaneum]	0.89	GO:0035335;GO:0000166;GO:0008138;GO:0004725;GO:0006570;GO:0003676	COG0724	KOG0106	_	K12893	SFRS4_5_6
comp123692_c0_seq1	0.18	18.5	0	3.28	122	170-538(+)	_	_	_	_	_	_	_	None	_
comp123701_c0_seq1	0	0	0.22	0	53	189-347(+)	gi|449672942|ref|XP_004207827.1|	PREDICTED: uncharacterized protein LOC101236488 [Hydra magnipapillata]	0.67	_	_	_	_	None	_
comp123738_c0_seq1	0	0	2.86	0	185	454-1008(-)	gi|260795315|ref|XP_002592651.1|	hypothetical protein BRAFLDRAFT_59490 [Branchiostoma floridae]	0.44	_	_	_	_	None	_
comp123738_c0_seq2	0	0	1.87	0	192	454-1029(-)	gi|260795315|ref|XP_002592651.1|	hypothetical protein BRAFLDRAFT_59490 [Branchiostoma floridae]	0.44	_	_	_	_	None	_
comp123739_c0_seq1	0	0	0	0	135	3-407(-)	_	_	_	_	_	_	_	None	_
comp123746_c0_seq1	0	0	6.06	0.81	74	621-842(-)	_	_	_	_	_	_	_	None	_
comp123760_c0_seq1	1.44	0.47	3.96	26.53	384	2-1156(+)	gi|410903472|ref|XP_003965217.1|	PREDICTED: nucleolar protein 14-like [Takifugu rubripes]	0.64	_	_	_	_	K14766	NOP14, UTP2
comp123788_c0_seq1	0	9.27	0.05	0.11	158	297-770(-)	gi|5921937|sp|P81577.1|CUPA3_CANPG	RecName: Full=Cuticle protein AM1199; Short=CPAM1199	0.78	GO:0042302	_	_	_	None	_
comp123806_c0_seq1	0	0	1.3	0	95	3-287(+)	_	_	_	_	_	_	_	None	_
comp123810_c0_seq1	0.14	0.21	3.51	1.11	220	273-932(-)	gi|340711980|ref|XP_003394543.1|	PREDICTED: glycerophosphodiester phosphodiesterase domain-containing protein 1-like [Bombus terrestris]	0.74	GO:0008081;GO:0044238;GO:0044710;GO:0071704	COG0584	KOG2258	_	None	_
comp123820_c0_seq1	0	0	0.24	2.27	424	132-1403(+)	gi|110339425|gb|ABG67961.1|	eukaryotic initiation factor 4A [Callinectes sapidus]	0.92	GO:0005840;GO:0006446;GO:0003743;GO:0005524;GO:0008026	COG0513	KOG0327	_	K03257	EIF4A
comp123820_c0_seq2	0.25	3.34	0.5	3.04	424	132-1403(+)	gi|110339425|gb|ABG67961.1|	eukaryotic initiation factor 4A [Callinectes sapidus]	0.92	GO:0005840;GO:0006446;GO:0003743;GO:0005524;GO:0008026	COG0513	KOG0327	_	K03257	EIF4A
comp123845_c0_seq1	0.16	0.57	18.16	2.87	67	321-521(+)	_	_	_	_	_	_	_	None	_
comp123857_c1_seq1	0	0.33	0.79	0	60	101-280(+)	_	_	_	_	_	_	_	None	_
comp123863_c0_seq1	0.72	0.03	2.41	0	482	312-1757(-)	gi|340708622|ref|XP_003392921.1|	PREDICTED: BTB/POZ domain-containing protein 2-like [Bombus terrestris]	0.53	_	_	_	_	None	_
comp123863_c0_seq2	0	0	0.16	0	321	312-1274(-)	_	_	_	_	_	_	_	None	_
comp123868_c0_seq1	0.07	0.22	0.13	2.81	213	1-642(+)	_	_	_	_	_	_	_	None	_
comp123890_c0_seq1	0	0	1.52	0.56	80	81-320(+)	_	_	_	_	_	_	_	None	_
comp123908_c0_seq1	0.55	0.8	7.78	0.27	173	822-1340(-)	gi|321471641|gb|EFX82613.1|	hypothetical protein DAPPUDRAFT_223657 [Daphnia pulex]	0.6	_	_	_	_	None	_
comp123944_c0_seq1	0.11	0.37	0.31	0	73	154-372(+)	_	_	_	_	_	_	_	None	_
comp1239958_c0_seq1	0	0	0	1.55	127	1-381(-)	_	_	_	_	_	_	_	None	_
comp1240079_c0_seq1	0	0.15	0.43	0.95	112	122-457(-)	_	_	_	_	_	_	_	None	_
comp124012_c0_seq1	1	0.92	3.41	0.88	243	162-890(+)	gi|312379287|gb|EFR25611.1|	hypothetical protein AND_08914 [Anopheles darlingi]	0.74	_	_	_	_	None	_
comp124016_c0_seq1	0	0	0	11.68	488	3-1469(+)	_	_	_	_	_	_	_	None	_
comp124016_c0_seq2	0	0	0.03	3.54	472	3-1421(+)	_	_	_	_	_	_	_	None	_
comp124019_c0_seq1	0	0	0.61	0.23	123	303-671(+)	_	_	_	_	_	_	_	None	_
comp124041_c0_seq1	0.4	0	0.17	0.39	61	303-485(-)	_	_	_	_	_	_	_	None	_
comp1240494_c0_seq1	0	0.23	0.39	0	56	186-356(+)	_	_	_	_	_	_	_	None	_
comp124072_c1_seq1	1.51	0	7.63	0.4	142	250-678(+)	gi|225712040|gb|ACO11866.1|	ADP-ribosylation factor-like protein 4A [Lepeophtheirus salmonis]	0.76	GO:0007264;GO:0005622;GO:0005525;GO:0003924	COG1100	KOG0070	_	None	_
comp124074_c0_seq1	0.14	0.11	3.39	1.51	210	1-630(-)	_	_	_	_	_	_	_	None	_
comp124081_c0_seq1	0.71	0.48	9.81	5.9	297	1689-2579(-)	gi|270010353|gb|EFA06801.1|	hypothetical protein TcasGA2_TC009740 [Tribolium castaneum]	0.95	GO:0004674;GO:0005524;GO:0051301;GO:0009069;GO:0006468	COG0515	KOG0662	_	K02090	CDK5
comp124097_c0_seq1	1.79	1.02	3.74	2.65	92	262-537(+)	_	_	_	_	_	_	_	None	_
comp1241089_c0_seq1	0	0.09	0.32	1.87	82	2-247(-)	_	_	_	_	_	_	_	None	_
comp124114_c0_seq1	0.05	0	1.56	0.1	281	2-844(-)	gi|390345521|ref|XP_781875.3|	PREDICTED: Fanconi anemia group J protein-like [Strongylocentrotus purpuratus]	0.75	GO:0005654;GO:0003677;GO:0005524;GO:0006281;GO:0005657;GO:0004003	_	_	_	K15362	BRIP1, BACH1, FANCJ
comp124143_c0_seq1	0	0	1.04	0.15	207	1-624(+)	_	_	_	_	_	_	_	None	_
comp124143_c1_seq1	0	0	1.36	0	126	2-379(+)	_	_	_	_	_	_	_	None	_
comp124155_c0_seq1	0	0.15	0.8	0.38	108	3-326(+)	_	_	_	_	_	_	_	None	_
comp124169_c0_seq1	0.71	0.99	17.02	10.27	349	19-1065(-)	gi|198430399|ref|XP_002128226.1|	PREDICTED: DNA repair protein RAD51 homolog 4-like [Ciona intestinalis]	0.61	GO:0097159;GO:1901363;GO:0009987	_	_	_	K10871	RAD51L3, RAD51D
comp124178_c0_seq1	0.38	0.18	7.01	1.37	54	517-678(+)	_	_	_	_	_	_	_	None	_
comp124181_c0_seq1	3.19	0	1.27	8.29	321	1-966(+)	_	_	_	_	_	_	_	None	_
comp124186_c0_seq1	0	0.1	0.22	0.24	74	2-223(-)	_	_	_	_	_	_	_	None	_
comp124187_c0_seq1	0	0	0.45	0	131	2-394(-)	gi|321473107|gb|EFX84075.1|	hypothetical protein DAPPUDRAFT_239346 [Daphnia pulex]	0.64	_	_	_	_	None	_
comp124194_c0_seq1	0	1.36	0.59	0.19	165	2-499(+)	_	_	_	_	_	_	_	None	_
comp124206_c0_seq1	0	0	0	26.86	110	99-428(+)	_	_	_	_	_	_	_	None	_
comp1242083_c0_seq1	0	0	0.58	0	99	2-298(-)	_	_	_	_	_	_	_	None	_
comp124212_c0_seq1	0	0	0	14.04	160	2-481(-)	_	_	_	_	_	_	_	None	_
comp124231_c0_seq1	18.17	2.42	31.99	20.23	458	245-1618(+)	gi|241998626|ref|XP_002433956.1|	leucine rich domain-containing protein, putative [Ixodes scapularis]	0.66	GO:0012505;GO:0005783;GO:0005634;GO:0042645;GO:0044425	COG4886	KOG0473	_	None	_
comp124231_c0_seq2	0	6.06	0	1.61	308	486-1409(+)	_	_	_	_	_	_	_	None	_
comp124235_c0_seq1	0.3	0.05	0.31	12.66	101	467-769(-)	_	_	_	_	_	_	_	None	_
comp124237_c0_seq1	0	0	0.26	2.55	106	22-339(-)	_	_	_	_	_	_	_	None	_
comp1242538_c0_seq1	0	0.1	0.44	0.24	133	2-403(+)	_	_	_	_	_	_	_	None	_
comp124272_c0_seq1	0	0.48	0.87	0	134	3-407(+)	_	_	_	_	_	_	_	None	_
comp1242734_c0_seq1	0.15	0.06	0.47	0.45	75	82-306(+)	_	_	_	_	_	_	_	None	_
comp124275_c0_seq1	0.09	0	0.02	10.31	600	205-2004(-)	_	_	_	_	_	_	_	None	_
comp124280_c0_seq1	1.65	0.14	7.88	9.18	539	117-1733(+)	gi|260829863|ref|XP_002609881.1|	hypothetical protein BRAFLDRAFT_125995 [Branchiostoma floridae]	0.65	_	_	_	_	None	_
comp1242846_c0_seq1	0	0.07	0.81	0	92	239-514(-)	_	_	_	_	_	_	_	None	_
comp1242960_c0_seq1	0	0.81	0	0	99	149-445(-)	_	_	_	_	_	_	_	None	_
comp1242961_c0_seq1	0	0.45	0.2	0	142	2-430(+)	_	_	_	_	_	_	_	None	_
comp124312_c0_seq1	11.31	0	0.07	0	65	1-195(+)	_	_	_	_	_	_	_	None	_
comp1243383_c0_seq1	0	0	0.1	1.96	99	3-299(+)	_	_	_	_	_	_	_	None	_
comp124339_c0_seq1	0	0	0	3.1	135	3-410(+)	gi|242017070|ref|XP_002429016.1|	conserved hypothetical protein [Pediculus humanus corporis]	0.6	_	_	_	_	None	_
comp124350_c0_seq1	0	0.15	0.51	0.5	65	406-600(+)	_	_	_	_	_	_	_	None	_
comp124352_c0_seq1	0.27	0.15	1.56	0.52	143	260-691(+)	_	_	_	_	_	_	_	None	_
comp1243639_c0_seq1	0.14	0	0.38	0.85	114	3-344(-)	_	_	_	_	_	_	_	None	_
comp1243698_c0_seq1	0.25	0.2	0.3	0.16	62	140-325(+)	_	_	_	_	_	_	_	None	_
comp124384_c0_seq1	0	0	0	14.91	67	172-372(+)	_	_	_	_	_	_	_	None	_
comp1244047_c0_seq1	0	0	0.77	0	67	1-201(-)	_	_	_	_	_	_	_	None	_
comp1244058_c0_seq1	0.39	0	0.12	0.26	127	3-383(-)	_	_	_	_	_	_	_	None	_
comp124406_c0_seq1	0	0.09	0	2.84	103	1-309(+)	_	_	_	_	_	_	_	None	_
comp1244386_c0_seq1	0.13	0	0	1.01	66	1-198(-)	_	_	_	_	_	_	_	None	_
comp1244530_c0_seq1	0	0.27	0.6	0	64	238-429(+)	_	_	_	_	_	_	_	None	_
comp124461_c0_seq1	1.17	0	0.6	12.66	230	105-794(+)	gi|321473505|gb|EFX84472.1|	hypothetical protein DAPPUDRAFT_314805 [Daphnia pulex]	0.93	GO:0007179;GO:0005667;GO:0006355;GO:0045449;GO:0003700	_	KOG3701	_	K04500	SMAD2_3
comp124461_c0_seq2	1.71	2.51	5.91	1.07	442	341-1666(+)	gi|17530843|ref|NP_511079.1|	smad on X [Drosophila melanogaster]	0.81	GO:0007346;GO:0006355;GO:0048813;GO:0007476;GO:0016319;GO:0007179;GO:0005515;GO:0005667;GO:0005072;GO:0045449;GO:0007411;GO:0003700	_	KOG3701	_	K04500	SMAD2_3
comp1244636_c0_seq1	0	0.18	0.72	0	86	1-258(-)	_	_	_	_	_	_	_	None	_
comp124465_c0_seq1	8.11	0	0	0	125	294-671(+)	_	_	_	_	_	_	_	None	_
comp124467_c0_seq1	1.41	0.88	8.62	1.41	173	1233-1751(-)	gi|321475276|gb|EFX86239.1|	hypothetical protein DAPPUDRAFT_193338 [Daphnia pulex]	0.78	_	_	KOG2729	_	None	_
comp124468_c0_seq1	1.38	0.33	6.78	7.79	224	442-1113(-)	gi|432964428|ref|XP_004086940.1|	PREDICTED: TP53-regulating kinase-like [Oryzias latipes]	0.66	GO:0016773	_	_	_	K08851	TP53RK, PRPK
comp124468_c0_seq2	0	0	0.38	1.41	231	442-1134(-)	gi|432964428|ref|XP_004086940.1|	PREDICTED: TP53-regulating kinase-like [Oryzias latipes]	0.66	GO:0016773	_	_	_	K08851	TP53RK, PRPK
comp1244706_c0_seq1	0	0	1.02	0	118	3-359(+)	_	_	_	_	_	_	_	None	_
comp1244761_c0_seq1	0.1	0.25	0.49	0.36	126	3-380(+)	gi|513185885|ref|XP_003641334.2|	PREDICTED: carbohydrate sulfotransferase 14 [Gallus gallus]	0.5	_	_	_	_	K08105	D4ST1
comp124484_c0_seq1	0.45	1.44	11.47	3.89	344	445-1476(-)	_	_	_	_	_	_	_	None	_
comp124494_c0_seq1	0.19	0.02	1.18	0.06	464	1-1395(+)	gi|270014663|gb|EFA11111.1|	hypothetical protein TcasGA2_TC004709 [Tribolium castaneum]	0.59	_	_	_	_	K06254	AGRN
comp124527_c0_seq1	2.93	0.54	11.15	7.39	216	197-844(+)	gi|270004318|gb|EFA00766.1|	hypothetical protein TcasGA2_TC003652 [Tribolium castaneum]	0.47	_	_	_	_	None	_
comp124543_c0_seq1	0.13	1.08	2.73	2.54	179	518-1054(+)	gi|327279775|ref|XP_003224631.1|	PREDICTED: zinc finger protein 628-like [Anolis carolinensis]	0.57	_	_	_	_	None	_
comp124548_c0_seq2	0	0	0.3	0	53	180-338(-)	_	_	_	_	_	_	_	None	_
comp1245614_c0_seq1	0	0.31	0.18	1.17	53	325-483(-)	_	_	_	_	_	_	_	None	_
comp124575_c0_seq1	0.19	0	0.9	7.63	182	389-934(-)	gi|291241234|ref|XP_002740518.1|	PREDICTED: zinc finger protein 76 (expressed in testis)-like [Saccoglossus kowalevskii]	0.49	_	_	_	_	None	_
comp124581_c0_seq1	0	0	0.66	0.73	133	3-401(-)	_	_	_	_	_	_	_	None	_
comp124597_c0_seq1	0	0	0	1.98	105	41-355(-)	_	_	_	_	_	_	_	None	_
comp124601_c0_seq1	0	0	0	1.03	95	254-538(+)	_	_	_	_	_	_	_	None	_
comp124605_c0_seq1	1.36	0	0.99	9.56	67	167-367(-)	_	_	_	_	_	_	_	None	_
comp124606_c0_seq1	0	0	5.51	0	257	569-1339(+)	gi|321456023|gb|EFX67141.1|	cyclin E-like protein [Daphnia pulex]	0.69	GO:0007049	COG5024	_	_	K06626	CCNE
comp124606_c0_seq2	0.33	0.08	8.18	4.16	416	204-1451(+)	gi|321456023|gb|EFX67141.1|	cyclin E-like protein [Daphnia pulex]	0.65	GO:0007049	COG5024	_	_	K06626	CCNE
comp1246066_c0_seq1	0	0.12	0.65	0.29	55	2-166(+)	_	_	_	_	_	_	_	None	_
comp124634_c0_seq1	0	0.15	5.03	1.97	528	171-1754(-)	gi|321463614|gb|EFX74629.1|	hypothetical protein DAPPUDRAFT_307182 [Daphnia pulex]	0.75	GO:0004553;GO:0006030;GO:0005975	COG3325	KOG2806	_	K01183	E3.2.1.14
comp1246359_c0_seq1	0	0	0.1	2.26	142	2-427(-)	_	_	_	_	_	_	_	None	_
comp124673_c0_seq1	0	0.35	5.29	0.17	442	150-1475(+)	gi|189236450|ref|XP_001814629.1|	PREDICTED: similar to N-acetyllactosaminide beta-1,3-N-acetylglucosaminyltransferase, putative [Tribolium castaneum]	0.58	_	_	_	_	K00741	B3GNT1, B3GNT2
comp1246981_c0_seq1	0	0.11	0.49	0	123	1-369(-)	_	_	_	_	_	_	_	None	_
comp124713_c0_seq1	7.08	0.65	6.17	16.56	92	51-326(-)	gi|321468437|gb|EFX79422.1|	hypothetical protein DAPPUDRAFT_304831 [Daphnia pulex]	0.68	_	_	_	_	None	_
comp124720_c0_seq1	0.14	0.11	0.38	0	65	52-246(-)	_	_	_	_	_	_	_	None	_
comp124724_c0_seq1	0	0.21	0.58	0	58	71-244(-)	_	_	_	_	_	_	_	None	_
comp124727_c0_seq1	0.14	0.23	0.52	0	96	65-352(-)	_	_	_	_	_	_	_	None	_
comp1247335_c0_seq1	0	0.21	0.46	0	62	199-387(+)	_	_	_	_	_	_	_	None	_
comp1247357_c0_seq1	0.08	0.13	0.43	0.8	72	353-568(-)	_	_	_	_	_	_	_	None	_
comp1247502_c0_seq1	0	0.39	0.33	0.24	61	1-183(+)	_	_	_	_	_	_	_	None	_
comp124759_c0_seq1	0.67	0.5	17.12	0.8	397	97-1287(+)	gi|148225524|ref|NP_001088477.1|	kelch domain-containing protein 10 [Xenopus laevis]	0.6	_	_	_	_	None	_
comp1248008_c0_seq1	0	0.07	0.49	0.18	87	250-510(-)	_	_	_	_	_	_	_	None	_
comp1248349_c0_seq1	0	0.19	0.54	0.24	70	7-216(-)	_	_	_	_	_	_	_	None	_
comp124846_c0_seq1	0	0	1.26	0.1	278	1-837(+)	gi|405952000|gb|EKC19860.1|	Ras association domain-containing protein 9 [Crassostrea gigas]	0.49	_	_	_	_	None	_
comp124848_c0_seq1	0	0	16.23	0.65	171	402-914(-)	gi|340722966|ref|XP_003399870.1|	PREDICTED: hypothetical protein LOC100644221 [Bombus terrestris]	0.69	_	_	_	_	None	_
comp124887_c0_seq1	0.12	0	0.67	0.25	132	1-396(-)	gi|241171138|ref|XP_002410595.1|	kelch repeat protein, putative [Ixodes scapularis]	0.6	_	_	_	_	None	_
comp1248948_c0_seq1	0	0.1	0.66	0	80	134-373(+)	_	_	_	_	_	_	_	None	_
comp124900_c1_seq1	5.69	0	0	0	187	3-563(-)	gi|390356565|ref|XP_792888.3|	PREDICTED: uncharacterized protein LOC588094 [Strongylocentrotus purpuratus]	0.57	_	_	_	_	None	_
comp124905_c0_seq1	0	4.83	0	0.28	112	303-638(-)	_	_	_	_	_	_	_	None	_
comp124924_c0_seq1	0	0	0	13.4	143	26-457(+)	_	_	_	_	_	_	_	None	_
comp124940_c0_seq1	3.34	1.7	2.11	11.25	90	232-501(-)	_	_	_	_	_	_	_	None	_
comp124942_c0_seq1	5.02	0.82	3.75	0.63	1003	109-3117(-)	gi|321476674|gb|EFX87634.1|	hypothetical protein DAPPUDRAFT_306454 [Daphnia pulex]	0.66	GO:0044267;GO:0046872;GO:0005622	_	KOG1218	_	None	_
comp124946_c0_seq1	0.18	0.07	4.29	0.88	56	147-314(+)	_	_	_	_	_	_	_	None	_
comp124949_c0_seq1	0.56	0	0	0	145	1-438(+)	_	_	_	_	_	_	_	None	_
comp124960_c0_seq1	2.11	0.15	2.69	0	165	3-497(-)	_	_	_	_	_	_	_	None	_
comp124964_c0_seq1	0	0	1.09	0	74	215-436(-)	_	_	_	_	_	_	_	None	_
comp1249742_c0_seq1	0	0	0.25	1.93	120	4-363(-)	_	_	_	_	_	_	_	None	_
comp1249743_c0_seq1	0	0.16	0.68	0	112	288-623(-)	_	_	_	_	_	_	_	None	_
comp1249829_c0_seq1	0	0.09	0.29	1.31	99	3-299(+)	_	_	_	_	_	_	_	None	_
comp124985_c0_seq1	0	0	0.23	2.84	183	1-549(-)	_	_	_	_	_	_	_	None	_
comp1249948_c0_seq1	0	0	0.1	1.63	56	125-292(-)	_	_	_	_	_	_	_	None	_
comp125008_c0_seq1	6.66	0.82	9.68	1.83	182	195-740(-)	gi|195119973|ref|XP_002004503.1|	GI19579 [Drosophila mojavensis]	0.73	_	_	KOG4078	_	None	_
comp125011_c0_seq1	2.27	0.47	1.82	1.65	681	604-2646(+)	gi|405970507|gb|EKC35405.1|	hypothetical protein CGI_10021010 [Crassostrea gigas]	0.7	_	_	_	_	None	_
comp1250166_c0_seq1	0	0.22	0.5	0.37	102	159-464(+)	_	_	_	_	_	_	_	None	_
comp125028_c0_seq1	0	0	0	12.08	147	2-442(+)	gi|242025100|ref|XP_002432964.1|	Homeobox protein ceh-19, putative [Pediculus humanus corporis]	0.84	GO:0005667;GO:0006355;GO:0000976;GO:0045449;GO:0003700	_	KOG0488	NOG225385	None	_
comp125054_c0_seq1	1.17	0.4	1.38	8.33	541	140-1762(+)	gi|321474997|gb|EFX85961.1|	hypothetical protein DAPPUDRAFT_309084 [Daphnia pulex]	0.72	GO:0008168;GO:0008270;GO:0032259	_	KOG2626	_	K14964	ASH2
comp125054_c0_seq2	0	0	1.72	0.13	226	140-817(+)	gi|158291960|ref|XP_562582.3|	AGAP003705-PA [Anopheles gambiae str. PEST]	0.77	GO:0046872	_	_	_	K14964	ASH2
comp125054_c0_seq3	0	0	9.98	0.27	531	140-1732(+)	gi|322786711|gb|EFZ13081.1|	hypothetical protein SINV_13294 [Solenopsis invicta]	0.8	GO:0008168;GO:0008270;GO:0032259	_	KOG2626	_	K14964	ASH2
comp125056_c0_seq1	1.18	0.53	4.55	0	599	871-2667(-)	gi|391330601|ref|XP_003739746.1|	PREDICTED: LOW QUALITY PROTEIN: major facilitator superfamily domain-containing protein 12-like [Metaseiulus occidentalis]	0.76	_	COG2211	_	_	None	_
comp125056_c0_seq2	10	0.25	0	0.36	599	871-2667(-)	gi|391330601|ref|XP_003739746.1|	PREDICTED: LOW QUALITY PROTEIN: major facilitator superfamily domain-containing protein 12-like [Metaseiulus occidentalis]	0.76	_	COG2211	_	_	None	_
comp1250574_c0_seq1	0.12	0.09	0.42	0.47	50	265-417(+)	_	_	_	_	_	_	_	None	_
comp1250738_c0_seq1	0.28	0	0.38	0	74	135-359(+)	_	_	_	_	_	_	_	None	_
comp1250893_c0_seq1	0	0.09	0.53	0.23	64	224-418(+)	_	_	_	_	_	_	_	None	_
comp125093_c0_seq1	0	0.4	0	0	75	1-225(-)	_	_	_	_	_	_	_	None	_
comp125096_c0_seq1	0.25	0.49	0.66	0	68	195-401(+)	_	_	_	_	_	_	_	None	_
comp125128_c0_seq1	2.08	0	0	0	65	2-196(+)	_	_	_	_	_	_	_	None	_
comp125137_c0_seq1	0	0	0	9.38	142	331-756(+)	_	_	_	_	_	_	_	None	_
comp125138_c0_seq1	0	0	0	24.08	85	2-256(-)	_	_	_	_	_	_	_	None	_
comp125139_c0_seq2	5.26	0	0	0	78	12-245(-)	_	_	_	_	_	_	_	None	_
comp1251608_c0_seq1	0	0	0.11	1.76	96	1-288(-)	_	_	_	_	_	_	_	None	_
comp125180_c0_seq1	0.12	0.73	23.84	0.11	238	3-716(-)	gi|341925956|dbj|BAK53867.1|	tubulin alpha chain [Dugesia japonica]	0.97	GO:0045298;GO:0006184;GO:0005813;GO:0005200;GO:0007094;GO:0019730;GO:0003924;GO:0051258;GO:0000235;GO:0007052;GO:0005525	COG5023	KOG1376	_	K07374	TUBA
comp125181_c0_seq1	11.35	0	0.04	0.09	148	2-445(+)	_	_	_	_	_	_	_	None	_
comp125181_c1_seq1	11.43	0	0	0.05	509	1-1527(-)	gi|119220894|gb|ABL61528.1|	GATA transcription factor pannier [Drosophila quadrilineata]	0.74	GO:0003707;GO:0008407;GO:0007510;GO:0048526;GO:0046982;GO:0007350;GO:0001103;GO:0007391;GO:0042440;GO:0061320;GO:0016319;GO:0007179;GO:0043565;GO:0045892;GO:0007498;GO:0031103;GO:0005634;GO:0020037;GO:0048542;GO:0035050;GO:0004879;GO:0000983;GO:0007398;GO:0045944;GO:0060047;GO:0002805	COG5641	KOG1601	_	K09183	GATA4_5_6
comp1252154_c0_seq1	0	0	0.11	1.78	52	3-158(+)	_	_	_	_	_	_	_	None	_
comp125223_c0_seq1	0	1.18	0.16	4.37	494	1-1482(+)	gi|297251407|gb|ADI24987.1|	chitin deacetylase 1 precursor [Cherax quadricarinatus]	0.92	GO:0008061;GO:0006030;GO:0005576;GO:0005975;GO:0016810	_	_	_	None	_
comp125248_c0_seq1	0	0.83	0.11	0.08	95	785-1069(-)	_	_	_	_	_	_	_	None	_
comp125254_c0_seq1	0	0	0.43	0.19	165	1-498(+)	_	_	_	_	_	_	_	None	_
comp1253099_c0_seq1	0	0	0.79	0.16	188	3-569(+)	gi|321479216|gb|EFX90172.1|	hypothetical protein DAPPUDRAFT_6 [Daphnia pulex]	0.93	GO:0005509;GO:0007156;GO:0016021;GO:0005886	_	_	_	None	_
comp1253225_c0_seq1	0.71	0	0	0	118	2-358(+)	_	_	_	_	_	_	_	None	_
comp1253233_c0_seq1	0	0.19	0.32	0.47	100	3-302(+)	_	_	_	_	_	_	_	None	_
comp125329_c1_seq1	0	0	0.57	0.42	54	291-452(-)	_	_	_	_	_	_	_	None	_
comp125339_c0_seq1	0.12	0.19	11.82	2.67	61	221-406(+)	_	_	_	_	_	_	_	None	_
comp1253413_c0_seq1	0.07	0	0.7	0	211	2-637(+)	gi|328791510|ref|XP_003251584.1|	PREDICTED: neurotrimin-like [Apis mellifera]	0.79	_	_	KOG3510	_	None	_
comp125351_c0_seq1	0.11	0.51	0.67	0	149	3-452(+)	_	_	_	_	_	_	_	None	_
comp125367_c1_seq1	0.51	0.2	6.71	1.16	159	76-552(-)	gi|295291556|gb|ADF87491.1|	ferritin 2 [Eriocheir sinensis]	0.7	GO:0006879;GO:0006826;GO:0008199;GO:0055114;GO:0016491	_	_	_	None	_
comp125383_c0_seq1	0	0	1.14	0	58	238-411(-)	_	_	_	_	_	_	_	None	_
comp125394_c0_seq1	0.39	0.87	10.54	0.19	441	379-1701(-)	gi|328714430|ref|XP_001948491.2|	PREDICTED: hypothetical protein LOC100162711 [Acyrthosiphon pisum]	0.73	_	_	_	NOG87516	None	_
comp1254034_c0_seq1	0.36	0.09	0.21	0.47	53	169-327(-)	_	_	_	_	_	_	_	None	_
comp1254051_c0_seq1	0	0.27	0.81	0	52	271-426(-)	_	_	_	_	_	_	_	None	_
comp1254082_c0_seq1	0	0	0.68	0.22	75	164-388(-)	_	_	_	_	_	_	_	None	_
comp1254108_c0_seq1	0	0.1	0.92	0.26	65	192-386(-)	_	_	_	_	_	_	_	None	_
comp125413_c0_seq1	0	0	0	2.25	224	2-673(-)	_	_	_	_	_	_	_	None	_
comp125421_c0_seq1	0.97	2.01	1.06	0.8	1056	727-3894(-)	gi|242010692|ref|XP_002426094.1|	rfx4, putative [Pediculus humanus corporis]	0.57	_	_	_	_	K09174	RFX4
comp125458_c0_seq1	0.27	1.28	3.26	0.53	174	2-523(-)	_	_	_	_	_	_	_	None	_
comp125460_c0_seq1	3.15	0.03	1.06	10.22	65	701-895(+)	_	_	_	_	_	_	_	None	_
comp125463_c0_seq1	1.24	0.42	3.41	3.08	93	621-899(-)	gi|241671147|ref|XP_002400004.1|	growth hormone-inducible soluble protein, putative [Ixodes scapularis]	0.91	GO:0005739	_	_	NOG76571	None	_
comp1254672_c0_seq1	0	0.14	0.63	0.35	119	2-358(-)	_	_	_	_	_	_	_	None	_
comp1254698_c0_seq1	0.11	0.55	0	0	90	2-271(+)	_	_	_	_	_	_	_	None	_
comp1254723_c0_seq1	0	0	0.43	0	156	1-468(+)	gi|260814147|ref|XP_002601777.1|	hypothetical protein BRAFLDRAFT_121174 [Branchiostoma floridae]	0.74	GO:0016763	_	_	_	K03462	NAMPT
comp125523_c0_seq1	0.78	0.1	0.71	8.86	59	371-547(-)	_	_	_	_	_	_	_	None	_
comp125545_c0_seq1	0	0.86	0	0	185	1-558(+)	_	_	_	_	_	_	_	None	_
comp1255671_c0_seq1	0	0	0.75	0.28	213	2-640(-)	gi|391347839|ref|XP_003748161.1|	PREDICTED: glycine receptor subunit alpha-2-like [Metaseiulus occidentalis]	0.88	GO:0007416;GO:0006821;GO:0016594;GO:0016934;GO:0007218;GO:0016935	_	_	_	K05194	GLRA2
comp125568_c0_seq1	0.11	0.08	0.78	1.9	166	2-499(+)	gi|383850407|ref|XP_003700787.1|	PREDICTED: uncharacterized protein LOC100879476 [Megachile rotundata]	0.82	GO:0006457;GO:0003755;GO:0000413	COG0652	KOG0546	_	K09566	PPIG
comp125568_c0_seq2	0.5	0.34	3.97	4.69	241	2-727(+)	gi|383850407|ref|XP_003700787.1|	PREDICTED: uncharacterized protein LOC100879476 [Megachile rotundata]	0.75	GO:0044267;GO:0016853	COG0652	KOG0546	_	K09566	PPIG
comp125572_c0_seq1	0.14	1.28	6.29	1.04	209	331-957(+)	gi|505770077|ref|XP_004600894.1|	PREDICTED: WAP four-disulfide core domain protein 1 [Sorex araneus]	0.6	_	_	_	_	None	_
comp125600_c0_seq1	3.2	0	0.04	0.48	343	38-1066(-)	_	_	_	_	_	_	_	None	_
comp1256026_c0_seq1	0.12	0.1	0.11	0.72	63	128-316(-)	_	_	_	_	_	_	_	None	_
comp125610_c0_seq1	0	0	0	4	170	2-514(+)	_	_	_	_	_	_	_	None	_
comp125637_c0_seq1	0.34	0	0	4.51	354	184-1245(+)	gi|383863837|ref|XP_003707386.1|	PREDICTED: ubiquinone biosynthesis monooxygenase COQ6-like [Megachile rotundata]	0.7	GO:0008152;GO:0016491	_	_	_	K06126	COQ6
comp125637_c0_seq2	5.89	1.05	2.57	5.42	497	1-1491(+)	gi|383863837|ref|XP_003707386.1|	PREDICTED: ubiquinone biosynthesis monooxygenase COQ6-like [Megachile rotundata]	0.69	GO:0008152;GO:0016491	_	_	_	K06126	COQ6
comp125649_c0_seq1	0	0	1.21	0	113	32-373(+)	gi|241727876|ref|XP_002413782.1|	glutamate receptor, putative [Ixodes scapularis]	0.56	_	_	_	_	None	_
comp1256551_c0_seq1	0.12	0	0.53	0.24	58	1-174(+)	_	_	_	_	_	_	_	None	_
comp125657_c0_seq1	0.11	0.09	0.29	1.08	87	2-262(+)	_	_	_	_	_	_	_	None	_
comp125658_c0_seq1	0	0.54	0	0	123	2-370(-)	_	_	_	_	_	_	_	None	_
comp125658_c1_seq1	0	1.55	0	0.12	242	1-729(+)	gi|242018020|ref|XP_002429481.1|	chitin binding peritrophin-A, putative [Pediculus humanus corporis]	0.68	_	_	_	_	None	_
comp125661_c0_seq2	0	0	0	1.15	121	2-364(+)	_	_	_	_	_	_	_	None	_
comp125674_c0_seq1	0	0.02	0.13	0	291	482-1354(-)	gi|505841578|ref|XP_004614301.1|	PREDICTED: protein OSCP1 [Sorex araneus]	0.59	_	_	_	_	None	_
comp125674_c0_seq2	0.32	0	4.78	1.29	353	482-1540(-)	gi|505841578|ref|XP_004614301.1|	PREDICTED: protein OSCP1 [Sorex araneus]	0.67	_	_	_	_	None	_
comp1257632_c0_seq1	0	0.34	0.51	0.28	90	3-272(+)	_	_	_	_	_	_	_	None	_
comp125809_c0_seq1	12.04	2.59	3.11	0.32	192	1-576(-)	gi|61741283|gb|AAX54597.1|	vitelline membrane outer layer protein I-like protein [Pacifastacus leniusculus]	0.89	GO:0030704	_	_	_	None	_
comp1258093_c0_seq1	0	0	0.75	0	125	1-375(-)	_	_	_	_	_	_	_	None	_
comp1258121_c0_seq1	0	0	0.8	0.25	84	120-371(+)	_	_	_	_	_	_	_	None	_
comp125857_c0_seq1	9.14	0.24	1.46	5.7	412	332-1567(-)	gi|157128561|ref|XP_001655129.1|	Juvenile hormone-inducible protein, putative [Aedes aegypti]	0.51	_	_	_	_	None	_
comp125861_c0_seq1	0	0	0.74	0.47	79	177-416(+)	_	_	_	_	_	_	_	None	_
comp125875_c0_seq1	5.08	1.02	1.45	0	353	2-1060(+)	gi|119579601|gb|EAW59197.1|	haptoglobin, isoform CRA_d [Homo sapiens]	1	GO:0004252;GO:0006879;GO:0005615;GO:0006953;GO:0051354;GO:0042742;GO:0005833;GO:0016209;GO:0030492;GO:0031838;GO:0006508;GO:2000296;GO:0010942	_	KOG3627	_	None	_
comp125886_c0_seq1	0.11	0.09	0.49	0.22	67	242-442(-)	_	_	_	_	_	_	_	None	_
comp125893_c0_seq1	0.54	0.11	0	0.54	77	137-367(-)	_	_	_	_	_	_	_	None	_
comp1259008_c0_seq1	0.12	0	0.65	0.24	135	2-409(+)	_	_	_	_	_	_	_	None	_
comp125905_c0_seq1	3.65	0.72	4.64	3.35	334	81-1082(-)	gi|321479113|gb|EFX90069.1|	hypothetical protein DAPPUDRAFT_230099 [Daphnia pulex]	0.78	GO:0016020;GO:0005739	COG5031	KOG3244	_	None	_
comp125933_c0_seq1	0	0.16	0.53	0.2	135	76-480(-)	_	_	_	_	_	_	_	None	_
comp125953_c0_seq1	0.35	0	0.21	10.08	55	125-289(+)	_	_	_	_	_	_	_	None	_
comp125969_c0_seq1	0	0	0.03	13.92	353	266-1324(-)	_	_	_	_	_	_	_	None	_
comp1259921_c0_seq1	0	0	0.96	0.27	53	54-212(-)	_	_	_	_	_	_	_	None	_
comp126010_c0_seq1	0.62	0.06	4.7	1.58	74	1691-1912(+)	_	_	_	_	_	_	_	None	_
comp126028_c0_seq1	0.46	0.12	12.03	15.64	462	266-1651(-)	gi|350421752|ref|XP_003492946.1|	PREDICTED: TRAF-interacting protein-like [Bombus impatiens]	0.59	_	_	_	_	K11985	TRAIP, TRIP
comp126042_c0_seq1	0	0	0.16	14.51	86	3-260(-)	gi|405977075|gb|EKC41545.1|	Dehydrogenase/reductase SDR family member 11 [Crassostrea gigas]	0.76	GO:0016020;GO:0007155;GO:0008152;GO:0005488	_	_	_	None	_
comp1260759_c0_seq1	0	0	0.86	0	136	1-411(+)	gi|157115855|ref|XP_001658315.1|	hypothetical protein AaeL_AAEL001219 [Aedes aegypti]	0.54	_	_	_	_	None	_
comp126082_c0_seq1	0	0.29	0.75	0	88	145-408(-)	_	_	_	_	_	_	_	None	_
comp126209_c0_seq1	0	0.34	0.85	0.17	115	192-539(+)	_	_	_	_	_	_	_	None	_
comp126223_c0_seq1	0	0	0.94	0.17	67	326-526(+)	_	_	_	_	_	_	_	None	_
comp1262260_c0_seq1	0	0.12	0.39	0	116	3-353(+)	gi|262232649|gb|ACY38588.1|	chitin synthase 1 variant A [Locusta migratoria manilensis]	0.94	GO:0006031;GO:0004100	_	_	_	K00698	CHS1
comp126238_c0_seq1	0	0	1.74	0	200	164-766(+)	_	_	_	_	_	_	_	None	_
comp126238_c0_seq2	0.93	0.62	10.75	2.77	323	277-1248(+)	gi|307195446|gb|EFN77332.1|	Male-specific lethal 1-like 1 [Harpegnathos saltator]	0.6	_	_	_	_	K13163	MSL1
comp1262738_c0_seq1	0	0.12	0.54	0.15	76	370-597(-)	_	_	_	_	_	_	_	None	_
comp126277_c0_seq1	0	0	1.15	0	56	116-283(-)	_	_	_	_	_	_	_	None	_
comp126283_c0_seq1	0	0	0.7	0	252	1-756(+)	gi|443614319|gb|AGC96521.1|	C-type lectin, partial [Scylla paramamosain]	0.83	_	_	KOG4297	_	None	_
comp126283_c0_seq2	0	4.9	0.72	11.14	250	2-751(+)	gi|443614319|gb|AGC96521.1|	C-type lectin, partial [Scylla paramamosain]	0.83	_	_	KOG4297	_	None	_
comp126290_c0_seq1	0	0	1.04	0	67	2-202(-)	_	_	_	_	_	_	_	None	_
comp126291_c0_seq1	0.13	0.11	0.48	0.27	82	13-258(-)	_	_	_	_	_	_	_	None	_
comp1262921_c0_seq1	0.12	0	0.32	0.47	75	186-410(-)	_	_	_	_	_	_	_	None	_
comp1263137_c0_seq1	0	0.19	0.85	0.16	59	3-179(+)	_	_	_	_	_	_	_	None	_
comp126342_c0_seq1	1.56	0.71	4.2	10.71	429	371-1657(-)	_	_	_	_	_	_	_	None	_
comp126392_c0_seq1	0.24	0	0.32	34.1	51	154-306(+)	_	_	_	_	_	_	_	None	_
comp126403_c0_seq1	9.19	0	0	0	241	75-797(-)	_	_	_	_	_	_	_	None	_
comp126417_c0_seq1	0	0.34	0.52	0	118	1-354(-)	gi|291222146|ref|XP_002731079.1|	PREDICTED: chloride channel calcium activated 3-like [Saccoglossus kowalevskii]	0.49	_	_	_	_	None	_
comp126435_c0_seq1	4.44	1.57	4.17	0	96	66-353(+)	_	_	_	_	_	_	_	None	_
comp126439_c0_seq1	27.16	0	0.04	0.09	93	152-430(-)	_	_	_	_	_	_	_	None	_
comp126446_c0_seq1	0	0	0.66	0.36	312	3-938(-)	_	_	_	_	_	_	_	None	_
comp126446_c0_seq2	0.07	0	0.75	0.58	210	2-631(-)	_	_	_	_	_	_	_	None	_
comp126449_c0_seq1	0.34	0.26	0	1.31	96	57-344(-)	_	_	_	_	_	_	_	None	_
comp126466_c1_seq1	2.52	0.94	11.4	3.06	1424	218-4489(-)	gi|332031502|gb|EGI70974.1|	Protein TRS85-like protein [Acromyrmex echinatior]	0.73	_	_	_	_	None	_
comp126474_c0_seq1	0.83	0	3.92	0.45	378	513-1646(-)	_	_	_	_	_	_	_	None	_
comp126487_c0_seq1	0	0.07	0.84	0	61	112-294(-)	_	_	_	_	_	_	_	None	_
comp1264917_c0_seq1	0	0	0.88	0	112	36-371(-)	_	_	_	_	_	_	_	None	_
comp126544_c0_seq1	0	0.19	0.11	1.91	105	3-317(+)	_	_	_	_	_	_	_	None	_
comp126565_c0_seq1	3.21	0.45	3.43	11.28	130	3-392(+)	gi|321470207|gb|EFX81184.1|	hypothetical protein DAPPUDRAFT_303595 [Daphnia pulex]	0.68	GO:0005840;GO:0044238;GO:0044237;GO:0005739;GO:0071704	_	_	_	None	_
comp126576_c0_seq1	0	0	0.39	0.86	147	3-443(-)	gi|242006103|ref|XP_002423895.1|	tripsin 3A1 precursor, putative [Pediculus humanus corporis]	0.55	GO:0003824	_	_	_	None	_
comp126578_c0_seq1	0.4	0.4	0.98	1.58	206	62-679(+)	gi|125778136|ref|XP_001359845.1|	GA18674 [Drosophila pseudoobscura pseudoobscura]	0.57	GO:0022008;GO:0016592;GO:0006351	_	_	NOG78801	K15141	MED28
comp126578_c0_seq2	2.63	0	1.89	7.27	263	62-850(+)	gi|125778136|ref|XP_001359845.1|	GA18674 [Drosophila pseudoobscura pseudoobscura]	0.57	GO:0005634;GO:0006351	_	_	NOG78801	K15141	MED28
comp126642_c0_seq1	1.13	0.17	5.51	4.54	199	210-809(+)	gi|350402601|ref|XP_003486539.1|	PREDICTED: hypothetical protein LOC100747317 [Bombus impatiens]	0.6	_	_	_	_	None	_
comp1266863_c0_seq1	0	0	0	2.03	129	2-388(-)	_	_	_	_	_	_	_	None	_
comp126701_c0_seq1	0.58	0.17	2.71	3.98	597	2-1792(+)	gi|440905011|gb|ELR55460.1|	Zinc finger protein 26, partial [Bos grunniens mutus]	0.53	_	_	_	_	None	_
comp126713_c0_seq1	1.23	0.39	13.93	7.02	315	139-1083(+)	gi|91084031|ref|XP_966556.1|	PREDICTED: similar to WD40 protein [Tribolium castaneum]	0.95	_	COG2319	KOG1446	_	K14962	WDR82, SWD2, CPS35
comp126715_c0_seq1	0	0.22	0.61	0	77	61-291(-)	_	_	_	_	_	_	_	None	_
comp126715_c1_seq1	0	0.34	1.26	0	58	10-183(-)	_	_	_	_	_	_	_	None	_
comp126726_c1_seq1	0	0.13	1.13	0.99	255	31-795(-)	gi|236459410|ref|NP_001153592.1|	spaetzle 4 precursor [Acyrthosiphon pisum]	0.56	_	_	_	_	None	_
comp1267386_c0_seq1	0	0.09	0.41	0	86	167-424(-)	gi|357628590|gb|EHJ77866.1|	dscam [Danaus plexippus]	0.61	GO:0007413;GO:0030425;GO:0030424;GO:0048846;GO:0051635;GO:0007165;GO:0008046;GO:0042803;GO:0043025;GO:0016319;GO:0070593;GO:0007422;GO:0021551;GO:0006909	_	_	_	K06768	DSCAML1
comp126740_c0_seq1	0	0.24	1	0	133	3-401(+)	_	_	_	_	_	_	_	None	_
comp126740_c0_seq2	0	0	0	0	77	3-233(-)	_	_	_	_	_	_	_	None	_
comp126751_c0_seq1	2.93	0.38	10.07	6.97	266	179-976(+)	gi|126631839|gb|AAI33926.1|	Si:dkey-189p24.5 protein [Danio rerio]	0.7	GO:0005739	_	_	_	K00798	E2.5.1.17, cobO, btuR
comp126760_c0_seq1	0	0.08	1.31	0	67	258-461(+)	_	_	_	_	_	_	_	None	_
comp126761_c0_seq1	0.41	0.48	0.81	0	62	283-468(-)	_	_	_	_	_	_	_	None	_
comp126820_c0_seq1	2.18	1.25	12.47	5.14	413	201-1439(+)	gi|321469189|gb|EFX80170.1|	hypothetical protein DAPPUDRAFT_304182 [Daphnia pulex]	0.71	GO:0016021	_	KOG2890	_	None	_
comp126833_c0_seq1	2.52	0	4.14	4.62	495	361-1845(-)	gi|405974831|gb|EKC39444.1|	hypothetical protein CGI_10020047 [Crassostrea gigas]	0.57	_	_	KOG0543	_	K09572	FKBP6
comp126866_c0_seq1	0	1.02	1.16	1.75	119	3-359(-)	_	_	_	_	_	_	_	None	_
comp126871_c0_seq1	0	0.07	0.81	0	64	323-514(-)	_	_	_	_	_	_	_	None	_
comp126876_c0_seq1	1.63	0.29	1.13	6.34	72	382-597(-)	_	_	_	_	_	_	_	None	_
comp126931_c0_seq1	0	0	0	1.59	182	179-724(-)	gi|9626276|ref|NP_040612.1|	ea22 [Enterobacteria phage lambda]	1	_	_	_	NOG81223	None	_
comp126959_c0_seq1	0	0	0	10.68	109	1-327(+)	_	_	_	_	_	_	_	None	_
comp126972_c0_seq1	1.13	5.32	9.7	3.48	188	230-793(-)	gi|13173395|gb|AAK14389.1|	Ras [Marsupenaeus japonicus]	0.97	GO:0016020;GO:0006184;GO:0007264;GO:0005525;GO:0003924	COG1100	KOG0395	_	K07827	KRAS, KRAS2
comp1269843_c0_seq1	0	0	0.46	0.25	129	3-389(-)	_	_	_	_	_	_	_	None	_
comp127008_c0_seq1	0	0.65	0.13	0.3	141	190-612(-)	gi|157108701|ref|XP_001650349.1|	insl3/relaxin receptor [Aedes aegypti]	0.82	GO:0007186;GO:0016021;GO:0004930	_	_	_	None	_
comp127031_c0_seq1	0	0.38	0.97	0	86	1-258(-)	_	_	_	_	_	_	_	None	_
comp127031_c1_seq1	0	0.14	1.12	0.18	149	72-521(+)	_	_	_	_	_	_	_	None	_
comp127041_c0_seq1	0	0	0.12	0.26	52	120-275(-)	_	_	_	_	_	_	_	None	_
comp127053_c0_seq2	0	0	0.27	0.3	199	1-600(+)	gi|291237533|ref|XP_002738683.1|	PREDICTED: alpha-1,3-mannosyl-glycoprotein 4-beta-N-acetylglucosaminyltransferase A-like [Saccoglossus kowalevskii]	0.59	_	_	_	_	K13748	MGAT4C
comp127065_c1_seq1	13.85	0	0	0	114	55-396(+)	_	_	_	_	_	_	_	None	_
comp127067_c1_seq1	0	0.06	0.96	0	145	1-435(+)	gi|261289623|ref|XP_002604788.1|	hypothetical protein BRAFLDRAFT_206438 [Branchiostoma floridae]	0.82	GO:0006810;GO:0016020;GO:0008021;GO:0005215	_	KOG1028	_	None	_
comp127099_c0_seq1	0.98	0	0.51	2.25	55	164-328(+)	_	_	_	_	_	_	_	None	_
comp127106_c0_seq1	0.25	0.29	4.11	2.98	90	203-472(+)	_	_	_	_	_	_	_	None	_
comp127107_c0_seq1	12.19	0.04	0.26	0.4	465	149-1543(-)	_	_	_	_	_	_	_	None	_
comp127122_c0_seq1	0.18	0.08	1.79	8.5	324	284-1255(-)	gi|321475487|gb|EFX86450.1|	hypothetical protein DAPPUDRAFT_230482 [Daphnia pulex]	0.73	GO:0008152	_	_	_	K13248	PHOSPHO2
comp1271228_c0_seq1	0	0	0	2.05	128	1-384(-)	_	_	_	_	_	_	_	None	_
comp127136_c0_seq1	0	0.18	7.39	0	251	2-754(-)	_	_	_	_	_	_	_	None	_
comp127144_c0_seq1	0	10.47	0.9	0	109	1022-1348(-)	gi|195588827|ref|XP_002084158.1|	GD14115 [Drosophila simulans]	0.62	GO:0042302	_	_	_	None	_
comp127170_c0_seq1	0	0.44	0.87	0	66	733-930(-)	_	_	_	_	_	_	_	None	_
comp127172_c0_seq1	0	0.82	1.28	0	51	231-383(-)	_	_	_	_	_	_	_	None	_
comp127197_c0_seq1	16.29	2.52	34.18	10.01	93	34-312(+)	gi|321457362|gb|EFX68450.1|	hypothetical protein DAPPUDRAFT_330100 [Daphnia pulex]	0.72	GO:0009987	_	_	NOG84672	None	_
comp1272150_c0_seq1	0	0.71	0.2	0	73	216-434(-)	_	_	_	_	_	_	_	None	_
comp127235_c0_seq1	0.1	0.04	0.7	1.56	112	332-667(-)	_	_	_	_	_	_	_	None	_
comp127249_c0_seq1	0	0.1	0.77	0	133	3-401(-)	gi|241997546|ref|XP_002433422.1|	vacuolar protein-sorting protein, putative [Ixodes scapularis]	0.65	_	_	_	_	None	_
comp127250_c0_seq1	112	0.04	0.08	0.09	265	3-797(+)	_	_	_	_	_	_	_	None	_
comp127254_c0_seq1	13.56	1.17	21.38	17.75	114	281-622(+)	_	_	_	_	_	_	_	None	_
comp127270_c1_seq1	0	0.07	0.37	0	62	1-186(-)	_	_	_	_	_	_	_	None	_
comp127271_c0_seq1	0.34	0.09	1.82	1.52	501	1-1503(+)	gi|321476827|gb|EFX87787.1|	hypothetical protein DAPPUDRAFT_306502 [Daphnia pulex]	0.57	_	_	_	_	None	_
comp127279_c0_seq1	3.83	0.72	65.77	2.84	343	105-1133(+)	gi|506968751|gb|AGM32719.1|	hypothetical protein, partial [Coptotermes formosanus]	0.62	_	_	_	_	None	_
comp1272791_c0_seq1	0	0	0.73	0	139	1-417(-)	gi|134097447|ref|YP_001103108.1|	hypothetical protein SACE_0842 [Saccharopolyspora erythraea NRRL 2338]	0.65	_	_	_	_	None	_
comp127310_c0_seq1	0	0	0.76	0.01	268	229-1032(-)	gi|241556592|ref|XP_002400053.1|	homeobox protein dbx, putative [Ixodes scapularis]	0.83	GO:0005667;GO:0006355;GO:0006144;GO:0004000;GO:0000976;GO:0045449;GO:0003700	_	KOG0488	_	None	_
comp127310_c0_seq2	0	0	1.57	0.82	228	229-912(-)	gi|241556592|ref|XP_002400053.1|	homeobox protein dbx, putative [Ixodes scapularis]	0.86	GO:0005667;GO:0006355;GO:0006144;GO:0004000;GO:0000976;GO:0045449;GO:0003700	_	KOG0488	_	None	_
comp1273319_c0_seq1	0.12	0.19	0.65	0.24	134	2-406(+)	_	_	_	_	_	_	_	None	_
comp127349_c1_seq1	0	0	1.02	0.25	74	482-703(-)	_	_	_	_	_	_	_	None	_
comp1273559_c0_seq1	0	0.39	0	0.24	78	1-234(+)	_	_	_	_	_	_	_	None	_
comp127358_c0_seq1	33.74	3.33	33.25	32.83	220	2-661(+)	gi|241564933|ref|XP_002401970.1|	signal peptidase complex, subunit SPC25, putative [Ixodes scapularis]	0.75	GO:0008233;GO:0016021;GO:0005787;GO:0006465	_	_	_	K12947	SPCS2, SPC2
comp127360_c0_seq1	0.11	0.17	0.57	2.74	150	3-452(-)	gi|114051467|ref|NP_001040299.1|	extramacrochaetae protein [Bombyx mori]	0.63	_	_	_	_	K04680	ID
comp127418_c0_seq1	0.86	0.37	0.92	0	155	2-466(-)	_	_	_	_	_	_	_	None	_
comp127423_c0_seq1	0.08	0.38	4.6	0.32	60	3-182(+)	_	_	_	_	_	_	_	None	_
comp127429_c0_seq1	0	0	4.68	0	69	156-362(+)	_	_	_	_	_	_	_	None	_
comp127449_c0_seq1	0	0	0.3	2.22	262	3-788(-)	gi|321471090|gb|EFX82063.1|	hypothetical protein DAPPUDRAFT_49176 [Daphnia pulex]	0.66	GO:0016020;GO:0016757;GO:0005794;GO:0070085	_	_	_	K12176	COPS2, CSN2, TRIP15
comp127458_c0_seq1	0.91	0.28	0.26	0	252	2-760(+)	gi|40354205|ref|NP_000026.2|	fructose-bisphosphate aldolase B [Homo sapiens]	1	GO:0006096;GO:0006116;GO:0051117;GO:0070072;GO:0006020;GO:0034451;GO:0006013;GO:0005829;GO:0006094;GO:0008092;GO:0042802;GO:0004332;GO:0070061;GO:0015976;GO:0006098;GO:0032781;GO:0006001;GO:0030388	COG3588	KOG1557	_	K01623	ALDO, fbaB
comp127466_c0_seq1	18.65	4.38	35.36	59.36	462	1-1386(+)	gi|91091988|ref|XP_967302.1|	PREDICTED: similar to GA20484-PA isoform 1 [Tribolium castaneum]	0.85	GO:0006511;GO:0008540	COG5148	KOG2884	_	K03029	PSMD4, RPN10
comp127467_c0_seq1	13.16	3.44	45.73	48.42	180	3-542(+)	gi|195129649|ref|XP_002009268.1|	GI11341 [Drosophila mojavensis]	0.8	GO:0030515;GO:0030559;GO:0005730;GO:0005732;GO:0031118	COG1358	KOG3167	_	K11129	NHP2, NOLA2
comp127483_c0_seq1	0.24	0.21	9.86	11.77	595	1-1785(+)	gi|195434453|ref|XP_002065217.1|	GK14786 [Drosophila willistoni]	0.46	GO:0016020;GO:0016043;GO:0009653;GO:0030154;GO:0016337;GO:0007519	_	_	_	None	_
comp127483_c0_seq2	0	0	61.75	2.25	585	1-1755(+)	gi|195434453|ref|XP_002065217.1|	GK14786 [Drosophila willistoni]	0.48	GO:0016020;GO:0016043;GO:0009653;GO:0030154;GO:0016337;GO:0007519	_	_	_	None	_
comp1274855_c0_seq1	0.19	0	0.25	0.37	170	1-510(-)	gi|61162135|dbj|BAD91056.1|	Cj-cadherin [Caridina japonica]	0.55	_	_	_	_	None	_
comp127571_c0_seq1	11.16	0.26	3.3	0	320	310-1269(+)	gi|332380580|gb|AEE65457.1|	syntenin [Penaeus monodon]	0.88	_	_	KOG3605	NOG140434	None	_
comp127571_c0_seq2	21.39	6.12	39.1	9.62	320	108-1067(+)	gi|332380580|gb|AEE65457.1|	syntenin [Penaeus monodon]	0.88	_	_	KOG3605	NOG140434	None	_
comp1275831_c0_seq1	0	0.09	0.62	0.23	52	265-423(+)	_	_	_	_	_	_	_	None	_
comp127584_c0_seq1	0.28	0.22	0.42	0	153	46-504(-)	_	_	_	_	_	_	_	None	_
comp1275939_c0_seq1	0	0.17	0.76	0	136	42-449(-)	_	_	_	_	_	_	_	None	_
comp1276298_c0_seq1	0	0.62	0.23	0	128	1-387(+)	_	_	_	_	_	_	_	None	_
comp127676_c0_seq1	0	0.53	0.41	1.32	226	1-681(+)	_	_	_	_	_	_	_	None	_
comp127694_c0_seq1	0.54	0.13	0.64	0.63	77	703-933(-)	_	_	_	_	_	_	_	None	_
comp127714_c0_seq1	24.31	0.15	1.38	2.91	110	3-332(-)	_	_	_	_	_	_	_	None	_
comp127717_c0_seq1	0	0.17	1.04	0.42	150	3-452(-)	gi|255079206|ref|XP_002503183.1|	predicted protein [Micromonas sp. RCC299]	0.59	_	_	_	_	None	_
comp127739_c0_seq1	0.17	0.14	1.14	1.34	64	187-378(+)	_	_	_	_	_	_	_	None	_
comp127740_c0_seq1	9	1.36	33.92	31.19	215	558-1202(-)	gi|125776803|ref|XP_001359398.1|	GA11321 [Drosophila pseudoobscura pseudoobscura]	0.74	_	COG1928	KOG3358	_	None	_
comp127748_c0_seq1	0.85	0.11	1.22	0.95	158	66-539(-)	_	_	_	_	_	_	_	None	_
comp127754_c0_seq1	0	0.05	0.15	5.17	87	504-767(+)	_	_	_	_	_	_	_	None	_
comp127785_c0_seq1	106.82	0.03	0	0.2	365	38-1132(+)	gi|72046840|ref|XP_781799.1|	PREDICTED: slit homolog 3 protein-like [Strongylocentrotus purpuratus]	0.48	_	_	_	_	None	_
comp127786_c1_seq1	0	0.1	2.02	2.24	131	1-393(-)	_	_	_	_	_	_	_	None	_
comp127802_c0_seq1	0	0	17.62	0	305	463-1377(-)	gi|195159876|ref|XP_002020802.1|	GL20485 [Drosophila persimilis]	0.65	_	_	_	_	K09228	KRAB
comp127804_c0_seq1	0.05	0.11	0.46	1.86	68	377-580(-)	_	_	_	_	_	_	_	None	_
comp127848_c0_seq1	60.09	1.56	9.99	2.75	394	886-2067(-)	gi|321470984|gb|EFX81958.1|	hypothetical protein DAPPUDRAFT_302828 [Daphnia pulex]	0.76	GO:0016020	_	_	_	None	_
comp1278495_c0_seq1	0	0	0.35	0	126	3-380(-)	gi|432964914|ref|XP_004087031.1|	PREDICTED: uncharacterized protein LOC101169431 [Oryzias latipes]	0.61	_	_	_	_	None	_
comp1278579_c0_seq1	0.23	0.09	0.62	0.46	61	239-424(+)	_	_	_	_	_	_	_	None	_
comp127863_c0_seq1	45.73	12.18	28.05	48.23	330	276-1265(-)	gi|114051800|ref|NP_001040433.1|	eukaryotic translation initiation factor 3 subunit I [Bombyx mori]	0.79	GO:0006412	COG2319	KOG0643	_	K03246	EIF3I
comp127872_c0_seq1	0.24	0.51	0.21	0.12	72	133-348(-)	_	_	_	_	_	_	_	None	_
comp127886_c0_seq1	0.27	0	0.56	1.46	66	413-610(+)	_	_	_	_	_	_	_	None	_
comp127886_c0_seq2	0	1.63	0	0	66	413-610(+)	_	_	_	_	_	_	_	None	_
comp127890_c0_seq1	0.03	0.14	0.9	0.88	533	1-1599(-)	gi|391335441|ref|XP_003742102.1|	PREDICTED: slit homolog 3 protein-like [Metaseiulus occidentalis]	0.6	GO:0050896	_	_	_	None	_
comp127897_c0_seq2	0	0	0.88	0	91	2-274(-)	_	_	_	_	_	_	_	None	_
comp127899_c0_seq1	0	0.07	0.33	3.82	251	172-927(+)	_	_	_	_	_	_	_	None	_
comp127907_c0_seq1	0.24	0.47	0.74	3.04	65	50-244(-)	_	_	_	_	_	_	_	None	_
comp127942_c0_seq2	0	0	0.6	0.3	100	2-301(-)	_	_	_	_	_	_	_	None	_
comp127943_c0_seq1	0.26	0.07	0.52	1.82	52	194-349(+)	_	_	_	_	_	_	_	None	_
comp127947_c0_seq1	0.14	0.11	30.46	0.49	372	109-1224(+)	gi|332023966|gb|EGI64184.1|	Guanine nucleotide-binding protein subunit alpha-like protein [Acromyrmex echinatior]	0.8	GO:0007186;GO:0006184;GO:0003924;GO:0031683;GO:0001664;GO:0007264;GO:0004871;GO:0005525	_	KOG0082	_	K04346	GNA12
comp127966_c0_seq1	0	0	1.84	0.45	84	178-429(-)	_	_	_	_	_	_	_	None	_
comp127966_c0_seq2	0	0	0.56	0	84	147-398(-)	_	_	_	_	_	_	_	None	_
comp127977_c0_seq1	0	0	0	0.6	73	694-912(-)	_	_	_	_	_	_	_	None	_
comp127977_c0_seq2	0.48	0.03	0.37	2.02	61	2-184(+)	_	_	_	_	_	_	_	None	_
comp127990_c0_seq1	1.8	0	0.09	0	57	284-457(+)	_	_	_	_	_	_	_	None	_
comp1279947_c0_seq1	0.13	0.21	0.35	0	80	141-383(+)	_	_	_	_	_	_	_	None	_
comp127999_c0_seq1	24.17	14.23	27.97	37.58	133	104-502(+)	gi|262400975|gb|ACY66390.1|	FK506-binding protein 1A [Scylla paramamosain]	0.92	GO:0006457;GO:0003755;GO:0000413	COG0545	KOG0544	_	K09568	FKBP1
comp128040_c0_seq1	0.27	0	0.61	0.27	123	2-370(-)	_	_	_	_	_	_	_	None	_
comp1280541_c0_seq1	0	0.05	0.37	0.83	248	1-744(-)	gi|242011032|ref|XP_002426261.1|	conserved hypothetical protein [Pediculus humanus corporis]	0.8	_	_	_	_	None	_
comp1280674_c0_seq1	0	0	0.76	0	94	122-403(-)	_	_	_	_	_	_	_	None	_
comp128087_c0_seq1	22.36	3.86	19.88	61.57	91	143-415(+)	gi|321475354|gb|EFX86317.1|	hypothetical protein DAPPUDRAFT_92230 [Daphnia pulex]	0.92	GO:0003677	_	KOG4233	_	None	_
comp128099_c0_seq1	21.34	9.28	16.97	23.95	267	1-801(+)	gi|241830528|ref|XP_002414815.1|	NADH-ubiquinone dehydrogenase, putative [Ixodes scapularis]	0.82	GO:0051537;GO:0046872;GO:0006120;GO:0006744;GO:0015992;GO:0006814;GO:0008137	COG1905	KOG3196	_	K03943	NDUFV2
comp128116_c0_seq1	35.83	0.31	12.55	17.08	150	76-525(+)	gi|506968259|gb|AGM32473.1|	calmodulin-like protein [Coptotermes formosanus]	0.85	GO:0032440;GO:0005509;GO:0055114	COG5126	KOG0027	_	None	_
comp128137_c0_seq1	0.96	0	0	1.7	159	63-539(-)	_	_	_	_	_	_	_	None	_
comp128171_c0_seq1	67.9	0.19	0	0	476	3-1433(+)	gi|321468033|gb|EFX79020.1|	hypothetical protein DAPPUDRAFT_305015 [Daphnia pulex]	0.61	_	_	_	_	K15004	CYP12
comp128171_c0_seq2	14.02	0	0.03	0	473	1-1422(+)	gi|321468033|gb|EFX79020.1|	hypothetical protein DAPPUDRAFT_305015 [Daphnia pulex]	0.61	_	_	_	_	K15004	CYP12
comp128171_c1_seq1	68.23	0.2	0.04	0	87	622-882(-)	gi|443702851|gb|ELU00675.1|	hypothetical protein CAPTEDRAFT_125634 [Capitella teleta]	0.62	GO:0005488;GO:0016491	_	_	_	None	_
comp128180_c0_seq1	0	0.17	0.51	0	67	3-203(+)	_	_	_	_	_	_	_	None	_
comp128194_c0_seq1	0	0.49	0.51	3.89	302	3-911(+)	gi|260830433|ref|XP_002610165.1|	hypothetical protein BRAFLDRAFT_279625 [Branchiostoma floridae]	0.62	_	_	_	_	None	_
comp128216_c0_seq1	0.17	0.12	8.88	1.45	536	155-1762(+)	gi|321474099|gb|EFX85065.1|	hypothetical protein DAPPUDRAFT_46417 [Daphnia pulex]	0.92	GO:0019643;GO:0045239;GO:0004333;GO:0006106	COG0114	KOG1317	_	K01679	E4.2.1.2B, fumC
comp128216_c0_seq2	9.19	2.72	5.54	10.49	425	207-1481(+)	gi|321474099|gb|EFX85065.1|	hypothetical protein DAPPUDRAFT_46417 [Daphnia pulex]	0.92	GO:0019643;GO:0045239;GO:0004333;GO:0006106	COG0114	KOG1317	_	K01679	E4.2.1.2B, fumC
comp128216_c0_seq3	18.73	3.03	16.04	3.12	525	155-1729(+)	gi|321474099|gb|EFX85065.1|	hypothetical protein DAPPUDRAFT_46417 [Daphnia pulex]	0.92	GO:0019643;GO:0045239;GO:0004333;GO:0006106	COG0114	KOG1317	_	K01679	E4.2.1.2B, fumC
comp128221_c0_seq1	0.33	0.04	0	3.42	70	631-840(-)	_	_	_	_	_	_	_	None	_
comp128246_c0_seq1	0.08	0.1	0.4	1.28	87	3-263(+)	_	_	_	_	_	_	_	None	_
comp128246_c0_seq3	0	0.05	0	0.67	87	3-263(+)	_	_	_	_	_	_	_	None	_
comp128255_c1_seq1	0	0	1.21	0.22	77	198-428(-)	_	_	_	_	_	_	_	None	_
comp128269_c0_seq1	0.1	0.08	0.6	0.38	50	2-151(+)	_	_	_	_	_	_	_	None	_
comp1282903_c0_seq1	0	0	0.55	0	81	161-403(-)	_	_	_	_	_	_	_	None	_
comp128299_c0_seq1	0.38	0	1.61	1.53	96	1-288(-)	gi|291221459|ref|XP_002730741.1|	PREDICTED: novel KRAB box containing protein-like [Saccoglossus kowalevskii]	0.68	_	_	_	_	None	_
comp128308_c0_seq1	3.11	0.37	31.78	1.82	171	1295-1807(-)	gi|307179778|gb|EFN67968.1|	Transmembrane protein 18 [Camponotus floridanus]	0.73	_	_	_	_	None	_
comp128331_c0_seq1	78.28	0.07	0.99	0	484	53-1504(-)	gi|498985379|ref|XP_004551023.1|	PREDICTED: acid sphingomyelinase-like phosphodiesterase 3b-like [Maylandia zebra]	0.59	_	_	_	_	None	_
comp128343_c0_seq1	1.76	0.48	46.82	34.18	265	1304-2098(-)	gi|307189892|gb|EFN74136.1|	Uracil phosphoribosyltransferase [Camponotus floridanus]	0.9	GO:0016757	COG0035	KOG1017	_	K00761	upp, UPRT
comp128371_c1_seq1	0	0.74	0.38	1	61	998-1183(+)	_	_	_	_	_	_	_	None	_
comp128427_c0_seq1	0.19	0.07	0.33	3.65	149	63-512(+)	gi|242003515|ref|XP_002422760.1|	hypothetical protein Phum_PHUM011410 [Pediculus humanus corporis]	0.76	_	_	_	_	None	_
comp1284369_c0_seq1	1	0	0	0	66	2-199(-)	_	_	_	_	_	_	_	None	_
comp128437_c0_seq1	0	0.09	4.86	0.39	1162	2340-5825(-)	gi|270013632|gb|EFA10080.1|	hypothetical protein TcasGA2_TC012257 [Tribolium castaneum]	0.65	_	_	_	_	None	_
comp128437_c0_seq2	1.43	0.92	56.89	5.92	1183	2340-5888(-)	gi|270013632|gb|EFA10080.1|	hypothetical protein TcasGA2_TC012257 [Tribolium castaneum]	0.65	_	_	_	_	None	_
comp128448_c0_seq1	0.05	0	0.64	3.31	218	306-959(-)	gi|157126945|ref|XP_001661022.1|	MRAS2, putative [Aedes aegypti]	0.77	GO:0007165;GO:0000166	COG1100	KOG0395	_	None	_
comp128483_c0_seq1	0.1	0.74	0.84	1.01	951	111-2963(-)	gi|189235955|ref|XP_001809336.1|	PREDICTED: similar to Ank2 CG34416-PI [Tribolium castaneum]	0.72	_	_	_	_	None	_
comp128487_c0_seq1	0.07	0	0.36	0	71	24-236(+)	_	_	_	_	_	_	_	None	_
comp128543_c0_seq1	87.64	0	0	3.02	191	183-755(+)	gi|299757081|emb|CBN88274.1|	hemoglobin [Carcinus maenas]	0.84	GO:0015671;GO:0020037;GO:0005506;GO:0005576;GO:0005344;GO:0019825;GO:0005833	_	_	_	None	_
comp128543_c0_seq2	77.34	6.1	18.38	3.73	191	266-838(+)	gi|299757081|emb|CBN88274.1|	hemoglobin [Carcinus maenas]	0.84	GO:0015671;GO:0020037;GO:0005506;GO:0005576;GO:0005344;GO:0019825;GO:0005833	_	_	_	None	_
comp128561_c0_seq1	0	0	0	209.62	85	2-256(+)	_	_	_	_	_	_	_	None	_
comp128579_c0_seq1	0	0	0	2.56	94	92-373(+)	_	_	_	_	_	_	_	None	_
comp128607_c0_seq1	0	0.48	0.72	0	222	3-668(-)	gi|240957296|ref|XP_002400087.1|	metabotropic glutamate receptor 1, putative [Ixodes scapularis]	0.7	GO:0016020	_	_	_	K04604	GRM1_5
comp128607_c1_seq1	0.06	0.35	0.33	0	238	1-717(+)	gi|443684410|gb|ELT88339.1|	hypothetical protein CAPTEDRAFT_89748 [Capitella teleta]	0.75	GO:0016020;GO:0007165;GO:0004871	_	_	_	K04604	GRM1_5
comp128609_c0_seq1	0.44	0	0	0	145	3-437(-)	_	_	_	_	_	_	_	None	_
comp1286340_c0_seq1	0.09	0.21	0.71	0	74	143-364(+)	_	_	_	_	_	_	_	None	_
comp128637_c0_seq1	0	0.2	0.15	3.66	89	286-552(-)	_	_	_	_	_	_	_	None	_
comp128672_c0_seq1	0	0	0.08	0.18	295	71-955(-)	gi|345490786|ref|XP_003426458.1|	PREDICTED: integrin alpha-PS2-like [Nasonia vitripennis]	0.7	_	_	_	_	K06476	ITGA2B
comp128672_c0_seq2	1.46	0	0	0	603	2-1810(-)	gi|345490786|ref|XP_003426458.1|	PREDICTED: integrin alpha-PS2-like [Nasonia vitripennis]	0.7	_	_	_	_	K06476	ITGA2B
comp128707_c0_seq1	0.33	0	2.15	0.29	874	473-3094(-)	gi|17865325|ref|NP_445748.1|	glycine receptor subunit beta precursor [Rattus norvegicus]	0.58	GO:0034220;GO:0007601;GO:0060012;GO:0007340;GO:0016594;GO:0005515;GO:0006821;GO:0016934;GO:0016021;GO:0045202;GO:0042391;GO:0051291;GO:0007628;GO:0060013;GO:0050905;GO:0016935	_	_	_	K05196	GLRB
comp1287571_c0_seq1	0	0.61	0	0.44	146	3-440(-)	gi|331031260|gb|AEC50084.1|	down syndrome cell adhesion molecule [Pacifastacus leniusculus]	0.58	GO:0007413;GO:0030425;GO:0030424;GO:0048846;GO:0051635;GO:0007165;GO:0008046;GO:0042803;GO:0043025;GO:0016319;GO:0070593;GO:0007422;GO:0021551;GO:0006909	_	_	_	K06768	DSCAML1
comp128776_c0_seq1	2.18	0	0	0.07	408	3-1229(+)	gi|496363280|ref|WP_009072270.1|	ankyrin repeat-containing protein [Metallosphaera yellowstonensis]	0.53	_	_	_	_	None	_
comp128778_c0_seq1	0.24	0	0.42	3.27	62	1-186(-)	_	_	_	_	_	_	_	None	_
comp128779_c0_seq1	1.86	0.07	0	0.18	96	2-289(+)	gi|498985447|ref|XP_004530616.1|	PREDICTED: uncharacterized protein LOC101454059 [Ceratitis capitata]	0.81	GO:0016021	_	_	NOG223375	None	_
comp128826_c1_seq1	0	0.09	1.46	0.43	58	1-174(+)	_	_	_	_	_	_	_	None	_
comp128833_c0_seq1	0	2.07	0	0.15	293	1-879(-)	gi|348554441|ref|XP_003463034.1|	PREDICTED: TRAF-type zinc finger domain-containing protein 1-like [Cavia porcellus]	0.68	_	_	_	_	None	_
comp128849_c0_seq1	0.24	0	0.55	0.15	197	1-594(+)	gi|164698404|ref|NP_001106940.1|	sex peptide receptor [Tribolium sex peptide receptor [Tribolium castaneum]	0.71	GO:0008152	_	_	_	None	_
comp128850_c0_seq1	4.03	40.09	8.99	12.45	358	493-1566(-)	gi|485629773|gb|EOD25074.1|	hypothetical protein EMIHUDRAFT_100814 [Emiliania huxleyi CCMP1516]	0.57	_	_	_	_	None	_
comp128862_c0_seq1	0.97	0.74	0.78	1.12	119	3-359(+)	gi|325303210|tpg|DAA34691.1|	TPA_inf: hypothetical secreted protein 323 [Amblyomma variegatum]	0.55	_	_	_	_	K08785	HTRA3
comp1288657_c0_seq1	0	0.35	0.7	0.44	62	2-187(+)	_	_	_	_	_	_	_	None	_
comp128889_c0_seq1	0	2.1	0.21	0.24	74	158-379(+)	_	_	_	_	_	_	_	None	_
comp128901_c0_seq1	0	0	87.3	0	454	783-2144(-)	_	_	_	_	_	_	_	None	_
comp1289137_c0_seq1	0.54	0	0.29	0	150	1-453(+)	gi|196011459|ref|XP_002115593.1|	hypothetical protein TRIADDRAFT_59472 [Trichoplax adhaerens]	0.44	_	_	_	_	None	_
comp128930_c0_seq1	3.82	2.06	22.11	170.17	239	242-958(+)	gi|193662027|ref|XP_001948446.1|	PREDICTED: mediator of RNA polymerase II transcription subunit 19-like [Acyrthosiphon pisum]	0.76	GO:0005634;GO:0006355	_	KOG4043	_	K15137	MED19
comp128943_c0_seq1	0	0.25	143.73	0.09	560	1-1680(-)	gi|357627276|gb|EHJ77013.1|	hypothetical protein KGM_00059 [Danaus plexippus]	0.6	_	_	_	_	None	_
comp128943_c1_seq1	0	0.27	140.02	0	229	1-687(+)	gi|196007408|ref|XP_002113570.1|	hypothetical protein TRIADDRAFT_57130 [Trichoplax adhaerens]	0.62	_	_	_	_	None	_
comp1289511_c0_seq1	0	0	0.78	0	60	130-309(-)	_	_	_	_	_	_	_	None	_
comp128986_c0_seq1	0	0.59	1.33	0	92	2-277(+)	_	_	_	_	_	_	_	None	_
comp128992_c0_seq1	0.68	0.23	2.1	0.52	372	1-1116(+)	gi|350417291|ref|XP_003491350.1|	PREDICTED: ataxin-7-like protein 3-like [Bombus impatiens]	0.6	_	_	_	_	K11363	SGF11
comp128992_c0_seq2	1.02	0	3.7	5.67	358	2-1075(+)	gi|350417291|ref|XP_003491350.1|	PREDICTED: ataxin-7-like protein 3-like [Bombus impatiens]	0.6	_	_	_	_	K11363	SGF11
comp128996_c0_seq1	0.13	0	0.12	0.26	80	1-240(-)	_	_	_	_	_	_	_	None	_
comp1290364_c0_seq1	0	0	0.23	0.51	129	2-391(+)	_	_	_	_	_	_	_	None	_
comp1290699_c0_seq1	0	0.11	0.65	0	109	2-328(+)	_	_	_	_	_	_	_	None	_
comp129101_c0_seq1	0	0.56	0.63	0	76	282-509(+)	_	_	_	_	_	_	_	None	_
comp1291279_c0_seq1	0.11	0.17	0.48	0.42	56	282-449(-)	_	_	_	_	_	_	_	None	_
comp129131_c0_seq1	0.23	0.04	1.48	1.04	321	562-1524(-)	_	_	_	_	_	_	_	None	_
comp1291423_c0_seq1	0.14	0.22	0.63	0	50	210-359(-)	_	_	_	_	_	_	_	None	_
comp129173_c0_seq1	4.05	1.22	34.86	89.46	421	195-1457(+)	gi|443695321|gb|ELT96262.1|	hypothetical protein CAPTEDRAFT_226563 [Capitella teleta]	0.56	_	_	_	_	None	_
comp1292119_c0_seq1	0	0	0.48	0.27	124	1-372(-)	_	_	_	_	_	_	_	None	_
comp129217_c0_seq1	17.66	4.1	29.79	183.91	187	21-581(-)	gi|189235480|ref|XP_967613.2|	PREDICTED: similar to CG11563 CG11563-PA [Tribolium castaneum]	0.57	GO:0005730	_	_	_	None	_
comp129240_c0_seq1	14.77	4.22	33.15	117.5	329	116-1102(+)	gi|157127055|ref|XP_001654781.1|	26S proteasome regulatory subunit 7, psd7 [Aedes aegypti]	0.84	GO:0000502	COG1310	KOG1556	_	K03038	PSMD7, RPN8
comp129242_c0_seq1	3.42	0.68	5.54	6.11	394	145-1326(+)	gi|432107365|gb|ELK32768.1|	Protein TSSC1 [Myotis davidii]	0.76	_	_	_	_	None	_
comp129257_c0_seq1	0.27	0.09	15.63	0	737	48-2258(+)	gi|405970759|gb|EKC35635.1|	UPF0419 protein C12orf48-like protein [Crassostrea gigas]	0.61	_	_	_	_	None	_
comp129257_c0_seq2	0	0	2.58	3.11	742	110-2335(+)	gi|405970759|gb|EKC35635.1|	UPF0419 protein C12orf48-like protein [Crassostrea gigas]	0.61	_	_	_	_	None	_
comp129293_c0_seq1	0	0	0.14	1.22	169	279-788(+)	gi|153791482|ref|NP_001093308.1|	male-specific lethal 3 [Bombyx MSL3 protein [Bombyx mori]	0.94	GO:0005634	_	_	_	None	_
comp129293_c0_seq2	0	0	0.61	1	169	257-766(+)	gi|153791482|ref|NP_001093308.1|	male-specific lethal 3 [Bombyx MSL3 protein [Bombyx mori]	0.94	GO:0005634	_	_	_	None	_
comp129293_c0_seq3	1.19	0.16	6.4	16.19	169	154-663(+)	gi|153791482|ref|NP_001093308.1|	male-specific lethal 3 [Bombyx MSL3 protein [Bombyx mori]	0.94	GO:0005634	_	_	_	None	_
comp129293_c0_seq4	0.44	1.12	10.73	6.26	180	99-641(+)	gi|153791482|ref|NP_001093308.1|	male-specific lethal 3 [Bombyx MSL3 protein [Bombyx mori]	0.94	GO:0005634	_	_	_	None	_
comp129311_c0_seq1	1.2	0.2	0.49	0.1	214	231-872(-)	gi|226489430|emb|CAX75859.1|	MGC69529 protein [Schistosoma japonicum]	0.63	_	_	_	_	None	_
comp129327_c0_seq1	0.7	0.25	0.73	0.08	282	113-958(+)	gi|321464389|gb|EFX75397.1|	hypothetical protein DAPPUDRAFT_231239 [Daphnia pulex]	0.75	GO:0016020	_	_	_	None	_
comp129385_c0_seq1	18.04	5.01	35	52.15	442	3-1328(+)	gi|383856895|ref|XP_003703942.1|	PREDICTED: proliferation-associated protein 2G4-like [Megachile rotundata]	0.82	GO:0009987	COG0024	KOG2776	_	None	_
comp129390_c0_seq1	0.28	0.45	0.77	0.85	83	8-256(-)	_	_	_	_	_	_	_	None	_
comp129403_c0_seq1	2.23	0	0.07	0	327	66-1046(-)	gi|512849991|ref|XP_002942916.2|	PREDICTED: uncharacterized protein LOC100486918 [Xenopus (Silurana) tropicalis]	0.49	_	_	_	_	None	_
comp129408_c0_seq1	0.01	0.93	0.37	2.11	1008	1-3024(+)	gi|157131409|ref|XP_001662235.1|	receptor protein-tyrosine phosphatase 10d [Aedes aegypti]	0.75	GO:0004721;GO:0006470	COG5599	_	_	None	_
comp129413_c0_seq1	0.11	0.05	2.15	0.54	645	25-1959(-)	gi|330791557|ref|XP_003283859.1|	hypothetical protein DICPUDRAFT_147573 [Dictyostelium purpureum]	0.65	_	_	_	_	K14575	AFG2, DRG1, SPATA5
comp129447_c0_seq1	36.93	4.29	33.3	100.56	245	1-735(+)	gi|242014178|ref|XP_002427772.1|	ER lumen protein retaining receptor, putative [Pediculus humanus corporis]	0.95	GO:0046923;GO:0016021;GO:0005789;GO:0015031;GO:0016192;GO:0006621	COG5196	KOG3106	_	K10949	KDELR
comp129478_c0_seq1	0	0	0.13	1.97	118	3-359(+)	_	_	_	_	_	_	_	None	_
comp129485_c0_seq1	14.06	4.5	26.08	35.38	257	421-1191(-)	gi|331031248|gb|AEC50078.1|	gC1qR [Pacifastacus leniusculus]	0.94	GO:0005759	_	_	_	K15414	C1QBP
comp129487_c0_seq1	0	0.05	1.1	1.12	413	180-1418(-)	gi|321466723|gb|EFX77717.1|	hypothetical protein DAPPUDRAFT_53920 [Daphnia pulex]	0.74	_	_	_	_	None	_
comp129496_c0_seq1	0	0	0.9	5.22	156	2-472(+)	_	_	_	_	_	_	_	None	_
comp129546_c0_seq1	0	0	0	3.07	101	2-304(+)	_	_	_	_	_	_	_	None	_
comp129548_c0_seq1	0.65	0.21	0.46	0	242	3-728(+)	gi|375173476|gb|AFA42361.1|	clip domain serine proteinase 3 [Portunus trituberculatus]	0.78	GO:0008236	_	_	_	None	_
comp129549_c0_seq1	80.69	2.46	13.14	5.3	244	94-825(-)	gi|327265093|ref|XP_003217343.1|	PREDICTED: d-erythrulose reductase-like [Anolis carolinensis]	0.79	GO:0006006;GO:0006739;GO:0051289;GO:0005903;GO:0005881;GO:0031410;GO:0006118;GO:0050038;GO:0005902;GO:0055114;GO:0005997;GO:0000166;GO:0016655	COG1028	KOG1207	_	K03331	E1.1.1.10
comp1295669_c0_seq1	0	0	0	1.7	134	3-407(+)	_	_	_	_	_	_	_	None	_
comp129580_c0_seq1	0.07	0.15	0.4	2.04	102	210-515(-)	_	_	_	_	_	_	_	None	_
comp129581_c0_seq1	0.84	0	0.08	2.73	86	254-511(-)	_	_	_	_	_	_	_	None	_
comp129584_c0_seq1	0.13	0.15	1.96	0.49	78	331-564(-)	_	_	_	_	_	_	_	None	_
comp129587_c0_seq1	0	0.08	0.95	0	70	24-233(-)	_	_	_	_	_	_	_	None	_
comp129596_c0_seq1	2.87	0.63	80.94	3.33	631	70-1962(+)	gi|443693794|gb|ELT95068.1|	hypothetical protein CAPTEDRAFT_226958 [Capitella teleta]	0.67	_	_	_	_	K15376	GPHN
comp129623_c0_seq1	0.32	0.19	0.42	0.31	63	135-323(+)	_	_	_	_	_	_	_	None	_
comp1296230_c0_seq1	0	0.19	0.31	0.46	139	2-421(+)	_	_	_	_	_	_	_	None	_
comp129624_c0_seq1	4.03	0.07	67.47	109.5	903	210-2921(+)	gi|157106769|ref|XP_001649474.1|	ankyrin 2,3/unc44 [Aedes AAEL014742-PA, partial [Aedes aegypti]	0.57	_	_	_	_	K06694	PSMD10
comp129645_c0_seq1	0	0.1	0.91	0.75	65	3-197(+)	_	_	_	_	_	_	_	None	_
comp129659_c0_seq1	0.84	0.25	0.15	2.7	73	1026-1244(-)	_	_	_	_	_	_	_	None	_
comp129666_c0_seq1	69.5	11.71	21.79	31.46	489	3-1469(+)	gi|195146494|ref|XP_002014219.1|	GL19080 [Drosophila persimilis]	0.88	GO:0006744;GO:0051287;GO:0006120;GO:0010181;GO:0051539;GO:0008137;GO:0006814;GO:0015992	COG1894	KOG2658	_	K03942	NDUFV1
comp129680_c0_seq1	0	0.09	1.26	0.22	65	2-196(+)	_	_	_	_	_	_	_	None	_
comp129684_c0_seq1	0.79	0.43	0.84	0.53	77	143-373(-)	_	_	_	_	_	_	_	None	_
comp129693_c0_seq1	0.44	0.53	0.96	0.17	342	2-1030(+)	gi|331031252|gb|AEC50080.1|	alpha-2-macroglobulin [Pacifastacus leniusculus]	0.77	GO:0005576	_	_	_	K03910	A2M
comp129693_c1_seq1	0.32	0.49	1.44	0.06	458	1-1374(-)	gi|331031252|gb|AEC50080.1|	alpha-2-macroglobulin [Pacifastacus leniusculus]	0.73	GO:0005576	_	_	_	None	_
comp129745_c0_seq1	122.09	0.07	0	0	148	1-444(+)	gi|530734|emb|CAA56914.1|	cathepsin l [Nephrops norvegicus]	0.78	GO:0008233	COG4870	_	_	K01365	CTSL
comp129747_c0_seq1	0.04	0	6.56	0	254	298-1062(+)	gi|332030540|gb|EGI70228.1|	Protein CLP1-like protein [Acromyrmex echinatior]	0.78	_	COG5623	KOG2749	_	K14399	CLP1, HERB
comp129747_c0_seq2	0	0	31.98	0	244	296-1027(+)	gi|327289561|ref|XP_003229493.1|	PREDICTED: zinc finger protein 135-like [Anolis carolinensis]	0.58	_	_	_	_	None	_
comp129747_c0_seq3	0.04	0	55.24	0	241	296-1021(+)	_	_	_	_	_	_	_	None	_
comp129816_c0_seq1	85.22	0.22	5.5	2.96	465	1-1395(+)	gi|409150801|gb|AFV15455.1|	delta-6 desaturase-like protein [Eriocheir sinensis]	0.76	_	_	_	_	None	_
comp129817_c0_seq1	0	0.16	0.86	0.36	211	63-695(-)	gi|486137957|gb|AGK89908.1|	nicotinic acetylcholine receptor subunit alpha 3 [Pandalopsis japonica]	0.88	GO:0004889;GO:0007165;GO:0016021;GO:0030054;GO:0006812;GO:0005886;GO:0045211	_	KOG3645	_	K05312	CHRNN
comp129817_c0_seq2	0	0	0.64	0.91	212	187-822(-)	gi|486137957|gb|AGK89908.1|	nicotinic acetylcholine receptor subunit alpha 3 [Pandalopsis japonica]	0.78	GO:0004889;GO:0007165;GO:0016021;GO:0030054;GO:0006812;GO:0005886;GO:0045211	_	KOG3645	_	K05312	CHRNN
comp129829_c0_seq1	0	0	0	4.61	254	1-762(-)	_	_	_	_	_	_	_	None	_
comp129858_c0_seq1	0	0.52	0.52	2.88	59	173-349(+)	_	_	_	_	_	_	_	None	_
comp129866_c1_seq1	0.02	0	120.08	0	715	195-2342(+)	_	_	_	_	_	_	_	None	_
comp1298829_c0_seq1	0	0	0.99	0	53	3-161(+)	_	_	_	_	_	_	_	None	_
comp129888_c0_seq1	1	0.27	0.34	0.83	70	861-1070(-)	_	_	_	_	_	_	_	None	_
comp1298889_c0_seq1	0	0	1.24	0	58	64-237(+)	_	_	_	_	_	_	_	None	_
comp1299083_c0_seq1	0.77	0.1	0	0	128	1-384(-)	gi|321472288|gb|EFX83258.1|	hypothetical protein DAPPUDRAFT_48062 [Daphnia pulex]	0.83	GO:0016021;GO:0006812;GO:0005328;GO:0006836	_	_	_	K05038	SLC6A5S
comp129912_c0_seq1	0	0	0.03	125.17	307	290-1210(-)	_	_	_	_	_	_	_	None	_
comp129920_c0_seq1	1.31	0.05	0.24	0	344	173-1204(-)	_	_	_	_	_	_	_	None	_
comp129931_c0_seq1	0	0.06	1.52	0.14	100	336-638(+)	_	_	_	_	_	_	_	None	_
comp129952_c0_seq1	0	0	0.3	4.74	181	117-659(-)	_	_	_	_	_	_	_	None	_
comp129966_c0_seq1	0.21	0.73	0.27	0	155	3-467(-)	_	_	_	_	_	_	_	None	_
comp129998_c0_seq1	0.07	0	0.65	0.26	226	1-681(+)	gi|242021961|ref|XP_002431411.1|	calcium-dependent secretion activator, putative [Pediculus humanus corporis]	0.96	GO:0005543	_	_	_	None	_
comp130000_c1_seq1	0.15	0.45	0.38	0	211	2-634(-)	gi|340729869|ref|XP_003403217.1|	PREDICTED: parathyroid hormone/parathyroid hormone-related peptide receptor-like [Bombus terrestris]	0.68	GO:0016020;GO:0004888;GO:0007166	_	_	_	K04585	PTHR1
comp130008_c0_seq1	1.18	0	0	0	161	3-485(-)	_	_	_	_	_	_	_	None	_
comp130008_c0_seq2	0	0	0.09	0	156	3-470(-)	_	_	_	_	_	_	_	None	_
comp130013_c0_seq1	0	0	0.18	3.21	157	1-474(+)	_	_	_	_	_	_	_	None	_
comp130018_c0_seq1	0	0.05	1.89	0.46	188	2-565(+)	_	_	_	_	_	_	_	None	_
comp130018_c1_seq1	0.04	0.03	3.08	0.24	290	2-871(-)	gi|380024040|ref|XP_003695815.1|	PREDICTED: uncharacterized protein LOC100869792 [Apis florea]	0.82	GO:0005667;GO:0006355;GO:0000976;GO:0045449;GO:0003700	_	KOG0843	_	K09317	EMX
comp130028_c0_seq1	0	0.69	0	0.5	132	1-399(+)	gi|255940358|ref|XP_002560948.1|	Pc16g06120 [Penicillium chrysogenum Wisconsin 54-1255]	0.53	_	_	_	_	None	_
comp130032_c0_seq1	0	0.07	1.32	0	88	59-322(-)	_	_	_	_	_	_	_	None	_
comp130038_c0_seq1	0	0	43.85	11.67	1181	1071-4613(-)	gi|357622042|gb|EHJ73662.1|	hypothetical protein KGM_01874 [Danaus plexippus]	0.73	GO:0005622;GO:0008270;GO:0003676	COG5048	KOG1721	_	None	_
comp1300412_c0_seq1	0.1	0	0.64	0	70	258-467(-)	_	_	_	_	_	_	_	None	_
comp130049_c0_seq1	0	0	0	4.05	84	234-485(-)	_	_	_	_	_	_	_	None	_
comp130080_c0_seq1	10.05	0	0	0	231	1-693(-)	gi|262401147|gb|ACY66476.1|	glucosyl/glucuronosyl transferase [Scylla paramamosain]	0.69	_	_	_	_	None	_
comp130080_c0_seq2	59.87	0	0	0	231	1-693(-)	gi|262401147|gb|ACY66476.1|	glucosyl/glucuronosyl transferase [Scylla paramamosain]	0.69	_	_	_	_	None	_
comp130087_c0_seq1	0.87	0.19	1.74	1.36	215	130-774(-)	gi|7305039|ref|NP_038745.1|	B9 domain-containing protein 1 precursor [Mus musculus]	0.75	GO:0016020;GO:0043010;GO:0035051;GO:0005813;GO:0001701;GO:0005737;GO:0042733;GO:0042384;GO:0005932;GO:0005515;GO:0008158;GO:0032880;GO:0036038;GO:0007224;GO:0060563	_	KOG4027	_	None	_
comp130094_c0_seq1	0	0.34	0.13	1.15	117	3-356(+)	gi|449689524|ref|XP_004212057.1|	PREDICTED: uncharacterized protein LOC101239091, partial [Hydra magnipapillata]	0.7	_	_	_	_	None	_
comp130095_c0_seq1	0	0.62	0.16	0	75	290-514(-)	_	_	_	_	_	_	_	None	_
comp130109_c0_seq1	0.05	0	0.08	5.69	248	2-745(+)	gi|322790849|gb|EFZ15534.1|	hypothetical protein SINV_00622 [Solenopsis invicta]	0.61	GO:0046872;GO:0003676	_	_	_	K09237	K09237
comp1301206_c0_seq1	0	0.17	0.38	0.21	50	227-376(+)	_	_	_	_	_	_	_	None	_
comp130122_c0_seq1	8.96	3.58	21.62	10.66	226	214-891(+)	gi|58384747|ref|XP_313411.2|	AGAP003644-PA [Anopheles gambiae str. PEST]	0.72	GO:0042254;GO:0006412;GO:0005763;GO:0003735	COG0100	KOG0408	_	None	_
comp130136_c0_seq1	4.2	1.21	10.11	37.15	131	158-550(+)	gi|322792003|gb|EFZ16108.1|	hypothetical protein SINV_00448 [Solenopsis invicta]	0.86	_	_	KOG3390	_	None	_
comp130141_c0_seq1	0.13	0.73	0.23	1.82	62	196-384(+)	_	_	_	_	_	_	_	None	_
comp130179_c0_seq1	0	0.56	0	1.97	100	2-301(+)	_	_	_	_	_	_	_	None	_
comp130197_c0_seq1	35.73	2.38	13.67	3.95	255	147-911(+)	gi|499001488|ref|XP_004554992.1|	PREDICTED: glutamate--cysteine ligase regulatory subunit-like [Maylandia zebra]	0.59	GO:0008152;GO:0009987;GO:0065007	COG0656	_	_	K11205	GCLM
comp130228_c0_seq1	9.23	2.69	19.09	87.83	59	127-303(+)	gi|225707544|gb|ACO09618.1|	DNA-directed RNA polymerases I, II, and III 7.0 kDa polypeptide [Osmerus mordax]	0.83	GO:0003899;GO:0003677;GO:0005730;GO:0006144;GO:0006206;GO:0006366	COG1996	KOG3507	_	K03009	RPB12, POLR2K
comp130258_c0_seq1	0	0.24	38.39	0.55	239	146-862(+)	gi|321476960|gb|EFX87919.1|	hypothetical protein DAPPUDRAFT_311351 [Daphnia pulex]	0.83	GO:0008270;GO:0005886;GO:0045202;GO:0005737	_	_	NOG72014	None	_
comp130265_c0_seq1	6.25	13.73	7.49	15.84	300	726-1625(-)	_	_	_	_	_	_	_	None	_
comp130274_c0_seq2	0.38	0	1.4	1.04	202	1-609(+)	gi|347968549|ref|XP_312135.5|	AGAP002784-PA [Anopheles gambiae str. PEST]	0.8	GO:0004252;GO:0006508	COG5640	KOG3627	_	None	_
comp130282_c0_seq1	0	0.62	1.05	0	76	157-384(-)	_	_	_	_	_	_	_	None	_
comp130291_c0_seq1	3.42	6.1	31.79	17.59	401	1-1206(+)	_	_	_	_	_	_	_	None	_
comp130294_c0_seq1	0	0.09	0	4.49	127	3-383(-)	_	_	_	_	_	_	_	None	_
comp130308_c0_seq1	0.23	1.23	26.67	7.7	217	147-800(+)	_	_	_	_	_	_	_	None	_
comp130308_c0_seq2	0	0	30.43	0.71	227	154-837(+)	_	_	_	_	_	_	_	None	_
comp130316_c0_seq1	0	0	1.05	0	118	194-547(-)	_	_	_	_	_	_	_	None	_
comp130341_c0_seq1	0.08	0	0.4	1.34	56	217-384(+)	_	_	_	_	_	_	_	None	_
comp130343_c0_seq1	0.26	0	0.23	0	127	1-384(+)	_	_	_	_	_	_	_	None	_
comp130364_c0_seq1	0	0.54	0.12	1.62	58	3-176(-)	_	_	_	_	_	_	_	None	_
comp130388_c0_seq1	0	0.11	0.91	2.04	411	3-1235(-)	gi|242009030|ref|XP_002425296.1|	conserved hypothetical protein [Pediculus humanus corporis]	0.8	_	_	_	_	None	_
comp130390_c0_seq1	0	0.03	1.51	2.41	306	2-919(-)	gi|512932666|ref|XP_004932602.1|	PREDICTED: uncharacterized protein LOC101743613 [Bombyx mori]	0.69	_	_	_	_	K02857	RHBDL1_2_3
comp130398_c0_seq1	0	0	1.58	0.47	105	3-317(+)	_	_	_	_	_	_	_	None	_
comp130400_c0_seq1	8.7	12.12	30.89	1.75	264	1752-2543(-)	gi|321478269|gb|EFX89226.1|	hypothetical protein DAPPUDRAFT_303112 [Daphnia pulex]	0.58	_	_	_	_	K06508	CD81, TAPA1
comp130408_c0_seq1	0	0	0.4	0	159	199-678(+)	gi|328721831|ref|XP_001942938.2|	PREDICTED: carboxypeptidase M-like [Acyrthosiphon pisum]	0.84	GO:0006508;GO:0004185;GO:0008270;GO:0004181	COG2866	_	_	None	_
comp130408_c0_seq2	0	0	0.95	0	357	199-1272(+)	gi|242006217|ref|XP_002423950.1|	carboxypeptidase M precursor, putative [Pediculus humanus corporis]	0.88	GO:0006508;GO:0008270;GO:0004181	COG2866	KOG2649	_	None	_
comp130415_c0_seq1	16.34	6.21	30.27	14.39	458	1054-2427(+)	gi|189238934|ref|XP_971164.2|	PREDICTED: similar to widerborst CG5643-PC [Tribolium castaneum]	0.97	GO:0008601;GO:0007165;GO:0000159	_	KOG2085	_	K11584	PPP2R5
comp130453_c0_seq1	0.07	0.42	0.47	0.65	226	3-680(-)	_	_	_	_	_	_	_	None	_
comp130453_c1_seq1	0.12	0.51	1.1	1.57	377	2-1132(-)	gi|241853676|ref|XP_002415916.1|	sox13, putative [Ixodes sox13, putative [Ixodes scapularis]	0.9	GO:0032440;GO:0055114	_	KOG0528	_	None	_
comp130457_c0_seq1	0	1.4	0	0	221	1-666(+)	gi|256862184|gb|ACV32627.1|	beta-actin [Diabolocatantops pinguis]	0.94	GO:0005856;GO:0005524;GO:0005737	COG5277	KOG0676	_	K05692	ACTB_G1
comp130469_c0_seq1	0	0.1	0.35	0.26	53	195-353(+)	_	_	_	_	_	_	_	None	_
comp130509_c0_seq1	0	0	0	4.66	138	3-419(+)	gi|403044791|gb|AFR11854.1|	polyprotein, partial [Niflavirus]	1	_	_	_	_	None	_
comp130538_c0_seq1	0	0.14	0.43	0.63	241	141-866(+)	gi|332020736|gb|EGI61141.1|	Diacylglycerol kinase epsilon [Acromyrmex echinatior]	0.67	GO:0009987	_	_	_	K00901	E2.7.1.107, DGK, dgkA
comp130538_c0_seq2	0.53	0.05	0.35	0.98	325	47-1024(+)	gi|241057103|ref|XP_002407807.1|	diaglycerol kinase, putative [Ixodes scapularis]	0.66	GO:0016740;GO:0009987	_	_	_	K00901	E2.7.1.107, DGK, dgkA
comp130583_c0_seq1	0	0.05	0.17	2.28	233	1-699(-)	gi|380025198|ref|XP_003696364.1|	PREDICTED: LOW QUALITY PROTEIN: DNA-directed RNA polymerase III subunit RPC1-like, partial [Apis florea]	0.55	GO:0016787	_	_	_	K01283	E3.4.15.1, ACE
comp130618_c0_seq1	0	0.06	1.28	0.15	145	165-602(+)	_	_	_	_	_	_	_	None	_
comp130628_c0_seq1	0.18	0	14.2	1.31	1072	561-3776(+)	gi|241687910|ref|XP_002401624.1|	bone morphogenic protein receptor, type II, putative [Ixodes scapularis]	0.66	GO:0001947;GO:0016310;GO:0048570;GO:0009069;GO:0003146;GO:0005024;GO:0030509	_	_	_	K04671	BMPR2
comp130628_c0_seq2	1.08	6.13	16.36	2	1072	561-3776(+)	gi|241687910|ref|XP_002401624.1|	bone morphogenic protein receptor, type II, putative [Ixodes scapularis]	0.66	GO:0001947;GO:0016310;GO:0048570;GO:0009069;GO:0003146;GO:0005024;GO:0030509	_	_	_	K04671	BMPR2
comp130672_c0_seq1	0	0.56	0.21	0	193	3-584(+)	_	_	_	_	_	_	_	None	_
comp130700_c0_seq1	0.28	0	0.77	0	118	1-354(-)	gi|27802747|emb|CAD60836.1|	novel zinc finger protein [Danio rerio]	0.72	GO:0045665;GO:0005634;GO:0046872;GO:0044323;GO:0048387;GO:0006351	_	_	_	None	_
comp130709_c0_seq1	0.64	0.21	1.63	0.52	127	2-382(-)	_	_	_	_	_	_	_	None	_
comp130714_c0_seq1	74.19	0	0.03	0	323	2-970(+)	gi|225548285|gb|ACN93794.1|	cytochrome p450 [Reticulitermes flavipes]	0.65	GO:0016491	_	_	_	None	_
comp130714_c1_seq1	53.65	0	0	0	170	2-511(-)	gi|321473062|gb|EFX84030.1|	hypothetical protein DAPPUDRAFT_47245 [Daphnia pulex]	0.63	GO:0016491	_	_	_	K07418	CYP2J
comp130725_c0_seq1	0.14	0	0.91	0.29	57	2-172(-)	_	_	_	_	_	_	_	None	_
comp130770_c0_seq1	0	0	0.23	0	121	1-363(+)	gi|300175972|emb|CBK22189.2|	unnamed protein product [Blastocystis hominis]	0.85	_	_	_	_	None	_
comp130770_c0_seq2	0	0	0.26	2.65	145	1-438(+)	gi|300175972|emb|CBK22189.2|	unnamed protein product [Blastocystis hominis]	0.76	_	_	_	_	None	_
comp130770_c1_seq1	0.07	0	1.03	0.14	163	137-625(-)	gi|242011431|ref|XP_002426454.1|	predicted protein [Pediculus humanus corporis]	0.9	_	_	KOG4287	_	None	_
comp130775_c0_seq1	0.1	0.88	1.51	0.46	705	34-2148(-)	_	_	_	_	_	_	_	None	_
comp1308307_c0_seq1	0	0	0.52	0	88	91-354(-)	_	_	_	_	_	_	_	None	_
comp130874_c0_seq1	0.73	0.51	0.53	2.36	87	299-559(+)	_	_	_	_	_	_	_	None	_
comp130896_c0_seq1	0	0.7	2.22	2.14	80	426-665(-)	_	_	_	_	_	_	_	None	_
comp130902_c0_seq1	10.16	0.04	0	0	98	523-816(-)	_	_	_	_	_	_	_	None	_
comp130902_c0_seq2	37.56	0	0.86	0	144	523-954(-)	gi|321456724|gb|EFX67824.1|	hypothetical protein DAPPUDRAFT_231783 [Daphnia pulex]	0.6	_	_	_	_	None	_
comp1309038_c0_seq1	0.12	0.09	0.21	0.7	138	2-415(-)	gi|242024655|ref|XP_002432742.1|	tyrosine-protein kinase, putative [Pediculus humanus corporis]	0.93	GO:0007169;GO:0005524;GO:0016021;GO:0006468;GO:0004714	COG0515	_	_	K05088	ROS1
comp1309136_c0_seq1	0	0	0.67	0.42	103	2-310(-)	_	_	_	_	_	_	_	None	_
comp1309185_c0_seq1	0.28	0.57	0.13	0	117	1-354(+)	_	_	_	_	_	_	_	None	_
comp130944_c0_seq1	0	0.34	0.58	1.14	205	17-631(-)	_	_	_	_	_	_	_	None	_
comp130978_c0_seq1	0.31	0.05	6.94	0	1632	128-5023(-)	gi|390339954|ref|XP_003725138.1|	PREDICTED: insulin receptor substrate 1-like [Strongylocentrotus purpuratus]	0.6	_	_	_	_	K07187	IRS
comp130978_c0_seq2	0	0.08	0	0	718	114-2267(-)	gi|390339954|ref|XP_003725138.1|	PREDICTED: insulin receptor substrate 1-like [Strongylocentrotus purpuratus]	0.6	_	_	_	_	K07187	IRS
comp130978_c0_seq3	0	0	0.35	0	737	114-2324(-)	gi|390339954|ref|XP_003725138.1|	PREDICTED: insulin receptor substrate 1-like [Strongylocentrotus purpuratus]	0.6	_	_	_	_	K07187	IRS
comp130978_c0_seq4	2.92	0.19	19.51	4.87	1568	128-4831(-)	gi|390339954|ref|XP_003725138.1|	PREDICTED: insulin receptor substrate 1-like [Strongylocentrotus purpuratus]	0.6	_	_	_	_	K07187	IRS
comp130978_c0_seq5	0.51	0.79	1.82	5.34	1549	128-4774(-)	gi|390339954|ref|XP_003725138.1|	PREDICTED: insulin receptor substrate 1-like [Strongylocentrotus purpuratus]	0.6	_	_	_	_	K07187	IRS
comp130978_c0_seq6	0.06	0.21	0.69	0	1613	128-4966(-)	gi|390339954|ref|XP_003725138.1|	PREDICTED: insulin receptor substrate 1-like [Strongylocentrotus purpuratus]	0.6	_	_	_	_	K07187	IRS
comp130991_c0_seq1	0.21	0	1.14	0.4	223	1-672(+)	_	_	_	_	_	_	_	None	_
comp130993_c0_seq1	0.06	0.04	65.08	0.72	418	134-1387(+)	_	_	_	_	_	_	_	None	_
comp130995_c0_seq1	0.08	0.06	0.82	1.68	59	268-444(+)	_	_	_	_	_	_	_	None	_
comp131020_c0_seq1	3.47	0.78	3.2	1.75	238	153-866(+)	gi|328781452|ref|XP_392162.2|	PREDICTED: UPF0480 protein C15orf24 homolog [Apis mellifera]	0.7	_	_	KOG3306	_	None	_
comp131020_c0_seq2	12.9	2.1	13.15	12.39	231	153-845(+)	gi|328781452|ref|XP_392162.2|	PREDICTED: UPF0480 protein C15orf24 homolog [Apis mellifera]	0.72	_	_	KOG3306	_	None	_
comp131041_c0_seq1	0.74	0.23	0.13	0.14	118	208-561(+)	_	_	_	_	_	_	_	None	_
comp131055_c0_seq1	0	0.3	0.44	0	80	1-240(-)	_	_	_	_	_	_	_	None	_
comp131066_c0_seq1	14.45	4.07	20.64	17.99	589	3-1769(+)	gi|189239335|ref|XP_973573.2|	PREDICTED: similar to pasilla CG16765-PK [Tribolium castaneum]	0.71	GO:0006509;GO:0005938;GO:0016324;GO:0031090;GO:0007391;GO:0007494;GO:0035212;GO:0007431;GO:0005178;GO:0007411;GO:0016203;GO:0035099;GO:0000398;GO:0046331;GO:0048190;GO:0043066;GO:0008360;GO:0007157;GO:0043005;GO:0007160;GO:0007220;GO:0007010;GO:0006930;GO:0007426;GO:0031252;GO:0035001;GO:0003723;GO:0003344;GO:0043232;GO:0046982;GO:0035160;GO:0044446;GO:0007427;GO:0008305;GO:0046329;GO:0044463;GO:…	_	KOG2191	_	K14944	NOVA
comp131080_c0_seq1	2.92	1.03	22.51	6.16	960	127-3006(+)	gi|328784451|ref|XP_391897.4|	PREDICTED: zinc finger protein 598-like [Apis mellifera]	0.69	GO:0046872	COG5236	_	_	None	_
comp131154_c0_seq1	0	1.1	0.1	0.21	149	2-451(+)	_	_	_	_	_	_	_	None	_
comp131154_c1_seq1	0.02	2.1	0.12	0.18	582	57-1802(-)	gi|157136831|ref|XP_001656929.1|	hypothetical protein AaeL_AAEL003516 [Aedes aegypti]	0.51	_	_	_	_	None	_
comp131185_c0_seq1	0.73	0.5	9.64	48.87	172	2-520(+)	_	_	_	_	_	_	_	None	_
comp131247_c0_seq1	0.19	0.41	1.01	1.2	496	110-1597(+)	gi|307190249|gb|EFN74356.1|	Membrane-bound transcription factor site-2 protease [Camponotus floridanus]	0.58	GO:0044238;GO:0071704	_	_	_	K07765	MBTPS2
comp131249_c0_seq1	0	0	0.21	0	112	163-498(-)	gi|498938045|ref|XP_004520803.1|	PREDICTED: endocuticle structural glycoprotein SgAbd-2-like [Ceratitis capitata]	0.63	_	_	_	_	None	_
comp131249_c0_seq2	0	0	1.11	0	112	49-384(-)	gi|321455173|gb|EFX66314.1|	hypothetical protein DAPPUDRAFT_332314 [Daphnia pulex]	0.68	_	_	_	_	None	_
comp131266_c0_seq1	103.22	0.67	1.15	0.62	293	1-879(-)	gi|114052392|ref|NP_001040509.1|	S-adenosylmethionine synthetase [Bombyx mori]	0.89	GO:0022416;GO:0005524;GO:0006730;GO:0046872;GO:0006555;GO:0004478;GO:0035220;GO:0006556	COG0192	KOG1506	_	K00789	E2.5.1.6, metK
comp131284_c0_seq1	0	0.05	0.81	0.57	105	210-524(-)	_	_	_	_	_	_	_	None	_
comp131288_c0_seq1	0.3	0.41	0.13	0.15	204	3-617(+)	_	_	_	_	_	_	_	None	_
comp131292_c0_seq1	0.22	0	0.49	0.43	146	3-443(+)	_	_	_	_	_	_	_	None	_
comp131299_c0_seq1	19.2	2.57	17.95	51.48	88	876-1139(-)	gi|383856346|ref|XP_003703670.1|	PREDICTED: ubiquitin-fold modifier 1-like [Megachile rotundata]	0.98	_	_	KOG3483	_	K12162	UFM1
comp131300_c1_seq1	6.97	1.84	8.9	6.23	512	314-1849(+)	gi|350407016|ref|XP_003487956.1|	PREDICTED: hypothetical protein LOC100746925 [Bombus impatiens]	0.57	_	_	_	_	K12605	CNOT2, NOT2
comp131300_c1_seq2	5.51	3.43	19.79	16.39	509	314-1840(+)	gi|350407016|ref|XP_003487956.1|	PREDICTED: hypothetical protein LOC100746925 [Bombus impatiens]	0.57	_	_	_	_	K12605	CNOT2, NOT2
comp131303_c0_seq1	0	0.18	0.2	2.69	71	115-327(-)	_	_	_	_	_	_	_	None	_
comp131304_c0_seq1	0.22	0.09	0.97	0.65	130	2-391(-)	_	_	_	_	_	_	_	None	_
comp131324_c0_seq1	0.33	0.06	0.21	1.43	62	388-573(-)	_	_	_	_	_	_	_	None	_
comp1313264_c0_seq1	0	0	0.35	0	81	127-369(+)	_	_	_	_	_	_	_	None	_
comp131338_c0_seq1	0.12	0.38	1.96	0.24	129	2-388(+)	_	_	_	_	_	_	_	None	_
comp131346_c0_seq1	0	0	0	1.84	215	3-647(-)	_	_	_	_	_	_	_	None	_
comp131346_c0_seq2	0	0	0	1.34	138	3-416(-)	_	_	_	_	_	_	_	None	_
comp131351_c0_seq1	0	0	0.03	5.16	334	45-1046(+)	_	_	_	_	_	_	_	None	_
comp131352_c0_seq2	0	0	0.9	0.19	231	1-693(-)	_	_	_	_	_	_	_	None	_
comp131384_c0_seq1	0.14	0	1.16	0	117	3-353(-)	gi|400599816|gb|EJP67507.1|	Pfs, NACHT and Ankyrin domain protein [Beauveria bassiana ARSEF 2860]	0.54	_	_	_	_	None	_
comp131399_c0_seq1	0.57	0	30.79	2.75	140	367-786(+)	gi|317408298|gb|ADV17661.1|	selenium-dependent glutathione peroxidase [Macrobrachium nipponense]	0.86	GO:0006804;GO:0006979;GO:0006749;GO:0004602;GO:0055114	COG0386	KOG1651	_	K00432	E1.11.1.9
comp131399_c0_seq2	1.62	1.01	34.67	4.55	140	253-672(+)	gi|317408298|gb|ADV17661.1|	selenium-dependent glutathione peroxidase [Macrobrachium nipponense]	0.86	GO:0006804;GO:0006979;GO:0006749;GO:0004602;GO:0055114	COG0386	KOG1651	_	K00432	E1.11.1.9
comp131401_c0_seq2	0.17	0.54	0.12	0.74	163	1421-1909(-)	gi|340711457|ref|XP_003394292.1|	PREDICTED: leucine-rich repeat-containing protein 20-like isoform 2 [Bombus terrestris]	0.82	_	COG4886	KOG4579	_	None	_
comp131401_c0_seq3	0.09	0.49	1.58	1.91	239	1421-2137(-)	gi|340711455|ref|XP_003394291.1|	PREDICTED: leucine-rich repeat-containing protein 20-like isoform 1 [Bombus terrestris]	0.78	_	COG4886	KOG4579	_	None	_
comp131403_c0_seq1	0.16	0	0.44	2.78	375	3-1130(+)	gi|291239587|ref|XP_002739704.1|	PREDICTED: aminopeptidase O-like [Saccoglossus kowalevskii]	0.7	GO:0044238;GO:0071704	_	_	_	K09606	C9ORF3
comp131436_c0_seq1	0	0.95	0.18	0	567	3-1703(+)	gi|260794123|ref|XP_002592059.1|	hypothetical protein BRAFLDRAFT_246515 [Branchiostoma floridae]	0.52	_	_	_	_	None	_
comp131436_c0_seq2	0.91	0	0	0.05	480	53-1492(+)	gi|307170731|gb|EFN62856.1|	MOXD1-like protein 1 [Camponotus floridanus]	0.56	_	_	_	_	None	_
comp131461_c0_seq1	0.06	0.26	1.77	1.14	1317	454-4404(-)	gi|383859873|ref|XP_003705416.1|	PREDICTED: kinesin-like protein KIF16B-like [Megachile rotundata]	0.79	GO:0044763;GO:0015630;GO:0000166;GO:0043234;GO:0044430	COG5059	KOG0245	_	K10392	KIF1S
comp131471_c0_seq1	0	0.06	0.26	3.31	209	1-627(+)	_	_	_	_	_	_	_	None	_
comp131474_c0_seq1	0	0	2.53	0.11	271	3-818(+)	_	_	_	_	_	_	_	None	_
comp131484_c0_seq1	0	0	0.74	0	71	154-369(+)	_	_	_	_	_	_	_	None	_
comp131503_c0_seq1	0.07	0.21	1.61	3.48	82	445-693(+)	_	_	_	_	_	_	_	None	_
comp131520_c0_seq1	0	0.24	0.99	0	60	3-182(-)	_	_	_	_	_	_	_	None	_
comp131529_c0_seq1	12.1	15.04	34.26	32.6	166	177-674(+)	gi|189239981|ref|XP_967601.2|	PREDICTED: similar to AGAP011600-PA [Tribolium castaneum]	0.55	_	_	_	_	None	_
comp131549_c0_seq1	0.14	0.75	0.08	0.95	271	74-886(-)	gi|443700580|gb|ELT99460.1|	hypothetical protein CAPTEDRAFT_196147 [Capitella teleta]	0.75	_	_	_	_	None	_
comp131549_c0_seq2	0	0.31	0	0	271	74-886(-)	gi|443700580|gb|ELT99460.1|	hypothetical protein CAPTEDRAFT_196147 [Capitella teleta]	0.75	_	_	_	_	None	_
comp1315494_c0_seq1	0	0.34	0.13	0	58	1-174(+)	_	_	_	_	_	_	_	None	_
comp131550_c0_seq1	1.72	0.2	0.05	0.58	370	3-1112(+)	gi|150951414|ref|XP_001387732.2|	NADH-cytochrome b-5 reductase [Scheffersomyces stipitis CBS 6054]	0.54	GO:0097159;GO:1901363;GO:0016627;GO:0008152;GO:0043167	_	_	_	K00326	E1.6.2.2
comp131550_c0_seq2	0	0	0	0.58	319	3-962(+)	gi|150951414|ref|XP_001387732.2|	NADH-cytochrome b-5 reductase [Scheffersomyces stipitis CBS 6054]	0.56	GO:0097159;GO:1901363;GO:0016627;GO:0008152;GO:0043167	_	_	_	K00326	E1.6.2.2
comp131574_c0_seq1	0	0.09	0.64	0	124	2-373(+)	_	_	_	_	_	_	_	None	_
comp131575_c1_seq1	0	0.17	2.38	0.64	61	3-185(+)	_	_	_	_	_	_	_	None	_
comp131586_c0_seq1	0.3	0.16	0.18	0	97	46-336(-)	_	_	_	_	_	_	_	None	_
comp131618_c0_seq1	1.23	0.07	0.31	0	259	565-1344(+)	gi|91090588|ref|XP_972688.1|	PREDICTED: similar to aromatic amino acid decarboxylase [Tribolium castaneum]	0.88	GO:0016831;GO:0006520;GO:0030170	COG0076	KOG0628	_	None	_
comp131626_c0_seq1	0.28	0.22	1.21	0.36	83	41-289(-)	_	_	_	_	_	_	_	None	_
comp1316275_c0_seq1	0	0	0.61	0.45	142	3-428(-)	_	_	_	_	_	_	_	None	_
comp131659_c0_seq1	0.08	0.06	0.72	0	117	179-529(+)	_	_	_	_	_	_	_	None	_
comp131678_c0_seq1	0	0.17	0.47	0	80	2-241(+)	_	_	_	_	_	_	_	None	_
comp131683_c0_seq1	11.23	8.92	29.18	19.48	520	112-1671(+)	gi|350419724|ref|XP_003492281.1|	PREDICTED: serine/threonine-protein phosphatase 2B catalytic subunit 2-like [Bombus impatiens]	0.92	GO:0004721;GO:0006470	COG0639	KOG0375	_	K04348	PPP3C, CNA
comp131683_c0_seq2	0.62	0	7.52	7.95	510	112-1641(+)	gi|350419724|ref|XP_003492281.1|	PREDICTED: serine/threonine-protein phosphatase 2B catalytic subunit 2-like [Bombus impatiens]	0.92	GO:0004721;GO:0006470	COG0639	KOG0375	_	K04348	PPP3C, CNA
comp131717_c0_seq1	1.4	0	0	0	63	882-1070(-)	_	_	_	_	_	_	_	None	_
comp131717_c0_seq2	0	0	0	0	63	241-429(-)	_	_	_	_	_	_	_	None	_
comp131719_c0_seq1	0	0.43	1.17	0	76	135-362(+)	_	_	_	_	_	_	_	None	_
comp131792_c0_seq1	0.97	0	1.2	0	73	362-580(-)	_	_	_	_	_	_	_	None	_
comp131808_c0_seq1	0	0.04	0	0	311	3-935(-)	gi|392353793|ref|XP_341393.5|	PREDICTED: dynein heavy chain 12, axonemal [Rattus norvegicus]	0.66	GO:0017111	_	_	_	None	_
comp131808_c0_seq2	0.28	0	0.68	0.63	317	1-951(-)	gi|392353793|ref|XP_341393.5|	PREDICTED: dynein heavy chain 12, axonemal [Rattus norvegicus]	0.65	_	_	_	_	None	_
comp131821_c0_seq1	0	0	0	0	110	506-835(+)	_	_	_	_	_	_	_	None	_
comp131821_c0_seq2	0.14	0.03	0.09	4.95	110	506-835(+)	_	_	_	_	_	_	_	None	_
comp131840_c0_seq1	25.18	0.14	1.38	1.07	458	2228-3601(-)	gi|345481850|ref|XP_003424470.1|	PREDICTED: glycerol-3-phosphate acyltransferase 3-like isoform 2 [Nasonia vitripennis]	0.81	GO:0016746;GO:0008152	COG0204	KOG2898	_	K13506	GPAT3_4, AGPAT9, AGPAT6
comp131840_c0_seq2	3.39	0.2	22.75	2.17	457	2228-3598(-)	gi|321476486|gb|EFX87447.1|	hypothetical protein DAPPUDRAFT_221699 [Daphnia pulex]	0.82	GO:0008654;GO:0046486;GO:0042967;GO:0003841	COG0204	KOG2898	_	K13506	GPAT3_4, AGPAT9, AGPAT6
comp131851_c0_seq1	0.32	0.62	0.9	0	87	2-262(+)	_	_	_	_	_	_	_	None	_
comp131881_c0_seq1	0.97	0.09	1.73	0	149	1-450(+)	_	_	_	_	_	_	_	None	_
comp131881_c1_seq1	0.82	0.24	1.35	0.27	257	1-771(+)	gi|375173472|gb|AFA42359.1|	clip domain serine proteinase 1 [Portunus trituberculatus]	0.71	GO:0008233	_	_	_	None	_
comp1318950_c0_seq1	0.28	0.45	0	0	100	1-300(+)	_	_	_	_	_	_	_	None	_
comp131922_c0_seq1	0	0.2	0.37	0.99	57	146-316(+)	_	_	_	_	_	_	_	None	_
comp131926_c0_seq1	52.51	12.36	22.73	38.65	263	2-790(+)	gi|389613615|dbj|BAM20138.1|	NADH ubiquinone oxidoreductase 30 kDa [Papilio xuthus]	0.89	GO:0006120;GO:0006744;GO:0015992;GO:0006814;GO:0008137	COG0852	KOG1713	_	K03936	NDUFS3
comp131936_c0_seq1	0.26	0.4	1.28	2.18	77	316-546(-)	_	_	_	_	_	_	_	None	_
comp131949_c0_seq1	0.54	0.05	1.27	0.61	354	1-1062(+)	gi|125809459|ref|XP_001361128.1|	GA14073 [Drosophila pseudoobscura pseudoobscura]	0.73	GO:0003677;GO:0005667;GO:0006355;GO:0045449;GO:0003700;GO:0007420;GO:0051960	_	KOG0489	_	K09321	GBX
comp131986_c0_seq1	2.21	1.76	8.87	2.36	475	3-1427(-)	gi|322790271|gb|EFZ15270.1|	hypothetical protein SINV_11556 [Solenopsis invicta]	0.69	_	_	_	_	K13210	FUBP
comp131986_c0_seq2	10.1	5.13	24.06	8.39	484	3-1454(-)	gi|322790271|gb|EFZ15270.1|	hypothetical protein SINV_11556 [Solenopsis invicta]	0.69	_	_	_	_	K13210	FUBP
comp131994_c0_seq1	0	2.47	0.12	0.81	319	1-957(-)	_	_	_	_	_	_	_	None	_
comp132008_c0_seq1	38.11	2.56	10.28	14.82	257	3-773(+)	gi|332372582|gb|AEE61433.1|	unknown [Dendroctonus ponderosae]	0.87	GO:0004252;GO:0006508	COG0740	KOG0840	_	K01358	clpP, CLPP
comp132061_c0_seq1	1.51	34.59	1.52	0.57	410	99-1328(-)	gi|478486807|gb|AGJ03543.1|	glutamate-gated chloride channel 1 [Tetranychus cinnabarinus]	0.54	GO:0016020	_	_	_	K05190	GABRR
comp132068_c0_seq1	0	0	0	0	270	1-810(+)	gi|260812932|ref|XP_002601174.1|	hypothetical protein BRAFLDRAFT_214626 [Branchiostoma floridae]	0.58	GO:0016787	_	_	_	None	_
comp132068_c0_seq2	2	0.14	45.81	0.57	270	1-810(+)	gi|260812932|ref|XP_002601174.1|	hypothetical protein BRAFLDRAFT_214626 [Branchiostoma floridae]	0.58	GO:0016787	_	_	_	None	_
comp132075_c0_seq1	0	0	0.75	0.15	198	1-594(-)	gi|257062919|ref|YP_003142591.1|	polyphosphate kinase [Slackia heliotrinireducens DSM 20476]	0.52	GO:0003824;GO:0009987	_	_	_	K03110	ftsY
comp132081_c0_seq1	0	0.17	0.24	0	211	354-986(+)	gi|328777207|ref|XP_394445.4|	PREDICTED: ras-related protein Rab-9A-like [Apis mellifera]	0.76	GO:0007264;GO:0004767;GO:0005525;GO:0015031;GO:0006687	COG1100	KOG0394	_	K07899	RAB9A, RAB9
comp132081_c0_seq2	0.02	0.15	0.59	0.6	211	93-725(+)	gi|328777207|ref|XP_394445.4|	PREDICTED: ras-related protein Rab-9A-like [Apis mellifera]	0.76	GO:0007264;GO:0004767;GO:0005525;GO:0015031;GO:0006687	COG1100	KOG0394	_	K07899	RAB9A, RAB9
comp132081_c0_seq3	0.22	0.2	0.94	0.39	211	290-922(+)	gi|328777207|ref|XP_394445.4|	PREDICTED: ras-related protein Rab-9A-like [Apis mellifera]	0.76	GO:0007264;GO:0004767;GO:0005525;GO:0015031;GO:0006687	COG1100	KOG0394	_	K07899	RAB9A, RAB9
comp132082_c0_seq1	0	0	3.12	0	310	119-1051(+)	_	_	_	_	_	_	_	None	_
comp132094_c0_seq1	0.62	0.05	0.48	0.36	247	2-745(+)	_	_	_	_	_	_	_	None	_
comp132116_c0_seq1	0	0.76	0.58	0.13	314	344-1288(+)	gi|321453076|gb|EFX64352.1|	hypothetical protein DAPPUDRAFT_334290 [Daphnia pulex]	0.62	_	_	_	_	None	_
comp132124_c0_seq1	0.26	0.13	0.74	1.48	91	767-1039(-)	gi|327279793|ref|XP_003224640.1|	PREDICTED: zinc finger protein 536-like [Anolis carolinensis]	0.66	GO:0050794;GO:0006139	_	_	_	None	_
comp132136_c0_seq1	0.12	0.28	0.58	0.23	69	357-563(-)	_	_	_	_	_	_	_	None	_
comp132168_c0_seq1	0	0	0	86.01	387	14-1174(+)	gi|391337943|ref|XP_003743323.1|	PREDICTED: ATPase family AAA domain-containing protein 1-like [Metaseiulus occidentalis]	0.64	_	_	_	_	None	_
comp132169_c0_seq1	8.31	2.14	6.83	94.09	211	47-679(+)	gi|242017042|ref|XP_002429002.1|	DNA-directed RNA polymerase II 23 kDa polypeptide, putative [Pediculus humanus corporis]	0.97	GO:0003899;GO:0003677;GO:0005730;GO:0006144;GO:0006206;GO:0006351	COG2012	KOG3218	_	K03013	RPB5, POLR2E
comp132169_c0_seq2	2.15	0.82	0.73	3.28	211	135-767(+)	gi|242017042|ref|XP_002429002.1|	DNA-directed RNA polymerase II 23 kDa polypeptide, putative [Pediculus humanus corporis]	0.97	GO:0003899;GO:0003677;GO:0005730;GO:0006144;GO:0006206;GO:0006351	COG2012	KOG3218	_	K03013	RPB5, POLR2E
comp132172_c0_seq1	0.3	0.14	1.03	0.35	282	3-848(-)	gi|327280047|ref|XP_003224766.1|	PREDICTED: pecanex-like protein C14orf135 homolog [Anolis carolinensis]	0.66	_	_	_	_	None	_
comp132179_c0_seq1	1.73	0.1	0.03	0.19	324	2-973(+)	gi|241615384|ref|XP_002407730.1|	WD-repeat protein, putative [Ixodes scapularis]	0.56	_	_	_	_	None	_
comp132202_c0_seq1	0	0.08	0.45	2.01	70	261-470(-)	_	_	_	_	_	_	_	None	_
comp132204_c0_seq1	0	0	2.77	1.58	60	190-369(+)	_	_	_	_	_	_	_	None	_
comp132216_c0_seq1	0	0	1.44	0.17	166	532-1032(+)	gi|321477423|gb|EFX88382.1|	hypothetical protein DAPPUDRAFT_234511 [Daphnia pulex]	0.55	_	_	_	_	None	_
comp132220_c0_seq1	0.07	0.22	0.78	0.56	401	1-1206(+)	gi|350426106|ref|XP_003494336.1|	PREDICTED: 5-hydroxytryptamine receptor 1-like, partial [Bombus impatiens]	0.86	GO:0007213;GO:0016907;GO:0007268;GO:0016021;GO:0007187	_	_	_	K04163	HTR7
comp132250_c0_seq1	0.26	0.02	0.07	3.8	635	3-1907(+)	gi|157116728|ref|XP_001652855.1|	hypothetical protein AaeL_AAEL007716 [Aedes aegypti]	0.74	GO:0016021;GO:0006811	_	_	_	None	_
comp132265_c0_seq1	0.08	0.04	0.4	3.73	582	2-1747(-)	_	_	_	_	_	_	_	None	_
comp132297_c0_seq1	0	0	0.59	0.19	164	3-494(-)	_	_	_	_	_	_	_	None	_
comp132317_c0_seq1	12.86	3.34	22.83	44.41	97	413-703(-)	gi|357631258|gb|EHJ78848.1|	hypothetical protein KGM_10301 [Danaus plexippus]	0.86	GO:0000398;GO:0005681;GO:0003676	COG1958	KOG1774	_	K11097	SNRPE, SME
comp132331_c0_seq1	0	0.06	0.55	0.92	70	1-210(+)	_	_	_	_	_	_	_	None	_
comp132336_c0_seq1	0.81	0	0.85	0.27	50	1-150(-)	_	_	_	_	_	_	_	None	_
comp132340_c0_seq1	0	0.12	0	0	174	2-523(-)	_	_	_	_	_	_	_	None	_
comp132340_c0_seq2	0.08	0.42	0.66	0.33	185	2-556(-)	_	_	_	_	_	_	_	None	_
comp132359_c0_seq1	0.12	0	0	0.96	131	1-393(-)	_	_	_	_	_	_	_	None	_
comp132359_c0_seq2	0	0	0.56	0.97	383	2-1153(+)	_	_	_	_	_	_	_	None	_
comp132365_c0_seq1	0	0.24	0.66	0.74	69	3-209(-)	_	_	_	_	_	_	_	None	_
comp132379_c0_seq1	0.63	0.14	0.55	0.17	176	2-529(-)	gi|345487312|ref|XP_001603891.2|	PREDICTED: 5-hydroxytryptamine receptor-like [Nasonia vitripennis]	0.9	GO:0007186;GO:0016021;GO:0004930	_	KOG3656	_	K04153	HTR1
comp132379_c1_seq1	0.34	0.17	0.48	0.53	258	2-775(+)	gi|37221611|gb|AAQ89933.1|	serotonin receptor [Rhipicephalus microplus]	0.62	GO:0007186;GO:0004715;GO:0016021;GO:0004930	_	KOG3656	_	K04153	HTR1
comp132387_c0_seq1	0	0	0.78	4.52	117	3-356(+)	gi|410968396|ref|XP_003990693.1|	PREDICTED: tigger transposable element-derived protein 1-like [Felis catus]	0.76	_	_	_	_	None	_
comp132397_c0_seq1	0	0	0	3.44	263	2-793(+)	gi|134122722|dbj|BAF49658.1|	myosin heavy chain [Saurida wanieso]	1	GO:0003779;GO:0005524;GO:0003774;GO:0032982;GO:0005516;GO:0030016	_	_	_	K10352	MYH
comp132400_c0_seq1	9.3	2.53	20.69	35.83	335	523-1527(-)	gi|478415058|gb|AGI97278.1|	eukaryotic initiation factor 2 subunit alpha [Litopenaeus vannamei]	0.95	GO:0005840;GO:0006446;GO:0003743;GO:0005850	COG1093	KOG2916	_	K03237	EIF2S1
comp132404_c0_seq1	14.12	2.82	54.29	5.79	439	232-1548(-)	gi|224062641|ref|XP_002197453.1|	PREDICTED: fumarylacetoacetase [Taeniopygia guttata]	0.82	GO:0004334;GO:0006570;GO:0042207;GO:0006527	COG0179	KOG2843	_	K01555	E3.7.1.2, FAH
comp132405_c0_seq1	30.91	4.12	7.86	77.61	376	160-1290(+)	gi|161408093|dbj|BAF94150.1|	heat shock protein 70-binding protein [Alligator mississippiensis]	0.68	_	COG0457	KOG1308	_	K09560	ST13
comp132430_c0_seq1	22.33	8.87	21.86	26.71	451	672-2024(-)	gi|501297758|dbj|BAN21224.1|	succinyl-coa synthetase beta chain [Riptortus pedestris]	0.86	GO:0046872;GO:0005524;GO:0008152;GO:0016874	COG0045	KOG2799	_	K01900	LSC2
comp132431_c0_seq1	0	0.12	0.16	4.08	476	2-1432(+)	_	_	_	_	_	_	_	None	_
comp132463_c0_seq1	52.82	15.34	54.67	44.35	192	88-663(+)	gi|501292430|dbj|BAN20477.1|	cdc42 homolog precursor [Riptortus pedestris]	0.99	GO:0016020;GO:0007264;GO:0004767;GO:0005622;GO:0005525;GO:0006687	COG1100	KOG0393	_	K04393	CDC42
comp132463_c0_seq2	10.24	2.32	20.72	14.45	192	90-665(+)	gi|501292430|dbj|BAN20477.1|	cdc42 homolog precursor [Riptortus pedestris]	0.99	GO:0016020;GO:0007264;GO:0004767;GO:0005622;GO:0005525;GO:0006687	COG1100	KOG0393	_	K04393	CDC42
comp132480_c0_seq1	0.05	0.43	0.22	4.15	147	435-875(-)	gi|116078091|dbj|BAF34909.1|	crustacean cardioactive peptide [Procambarus clarkii]	1	_	_	_	_	None	_
comp132498_c0_seq1	1.84	0.12	1.17	0.19	66	3-200(+)	_	_	_	_	_	_	_	None	_
comp132521_c0_seq1	12.53	8.09	31.81	40.4	207	2-622(+)	gi|108742326|gb|ABG01799.1|	putative accessory gland protein [Gryllus firmus]	0.79	GO:0005840;GO:0006446;GO:0003743;GO:0016829	COG0023	KOG3239	_	None	_
comp132527_c0_seq2	0.84	0.08	0.76	1.61	384	3-1154(+)	_	_	_	_	_	_	_	None	_
comp132563_c0_seq1	0	0.3	0	0.25	53	236-394(-)	_	_	_	_	_	_	_	None	_
comp132563_c0_seq2	0.14	0	0	0.56	53	202-360(-)	_	_	_	_	_	_	_	None	_
comp132581_c0_seq1	0	0	0.82	1.22	198	3-596(-)	_	_	_	_	_	_	_	None	_
comp132609_c0_seq1	0	5.36	0.06	0.14	161	1-483(+)	gi|29134779|dbj|BAC66140.1|	projectin [Procambarus clarkii]	1	GO:0004674;GO:0005524;GO:0009069;GO:0006468	_	_	_	None	_
comp132614_c0_seq1	0.77	0.17	63.94	0.2	607	372-2192(+)	gi|91078084|ref|XP_972157.1|	PREDICTED: similar to neuralized [Tribolium castaneum]	0.8	GO:0008270	_	_	_	K01931	NEUR
comp132614_c0_seq2	1.73	0.28	4.43	3.38	615	2-1846(+)	gi|91078084|ref|XP_972157.1|	PREDICTED: similar to neuralized [Tribolium castaneum]	0.75	GO:0008270	_	_	_	K01931	NEUR
comp132649_c0_seq1	0	0	0	3.54	148	1-444(-)	_	_	_	_	_	_	_	None	_
comp132658_c0_seq1	0	0.1	0.54	0.96	85	325-579(+)	_	_	_	_	_	_	_	None	_
comp132659_c0_seq1	0.15	0	0	0.49	131	1-393(+)	gi|443734813|gb|ELU18670.1|	hypothetical protein CAPTEDRAFT_131090, partial [Capitella teleta]	0.7	_	_	_	_	None	_
comp132659_c0_seq2	0.14	0.3	0.88	0	109	370-696(+)	gi|443734813|gb|ELU18670.1|	hypothetical protein CAPTEDRAFT_131090, partial [Capitella teleta]	0.7	_	_	_	_	K04462	EVI1
comp132666_c0_seq1	1.06	0	1.76	0	233	2-700(-)	_	_	_	_	_	_	_	None	_
comp132666_c1_seq1	0.81	0	0.99	0.16	192	2-580(+)	_	_	_	_	_	_	_	None	_
comp132676_c0_seq1	0.22	0	0.98	0.84	193	252-830(-)	_	_	_	_	_	_	_	None	_
comp132688_c0_seq1	1.06	0.15	0.24	0.46	71	159-371(-)	_	_	_	_	_	_	_	None	_
comp132712_c0_seq1	55.34	28.36	167.2	27.14	276	2-829(+)	gi|321477376|gb|EFX88335.1|	hypothetical protein DAPPUDRAFT_4688 [Daphnia pulex]	0.57	_	_	_	_	None	_
comp132729_c0_seq1	229.3	38.64	70.99	128.84	197	3-593(+)	gi|425906080|gb|AFY10818.1|	mitochondrial cytochrome c oxidase subunit IV [Litopenaeus vannamei]	0.92	GO:0045277;GO:0006123;GO:0004129;GO:0015992	_	KOG4075	_	K02263	COX4
comp132736_c0_seq1	0.14	0	0.13	1.13	76	129-359(+)	_	_	_	_	_	_	_	None	_
comp132747_c0_seq1	101.08	73.16	114.87	192.3	185	438-992(-)	gi|321462211|gb|EFX73236.1|	hypothetical protein DAPPUDRAFT_307936 [Daphnia pulex]	0.92	GO:0005840;GO:0006446;GO:0003743	COG0361	KOG3403	_	K03236	EIF1A
comp132760_c0_seq1	0	0.12	1.3	0.44	207	1-624(+)	_	_	_	_	_	_	_	None	_
comp132769_c0_seq1	0.06	0.15	0	0.87	209	82-708(-)	_	_	_	_	_	_	_	None	_
comp132791_c0_seq1	0	0	0	0	267	81-881(-)	gi|91083007|ref|XP_974509.1|	PREDICTED: similar to SP555 CG14041-PA [Tribolium castaneum]	0.72	_	_	_	_	K10345	SPSB3, SSB3
comp132791_c0_seq2	0.33	0.5	0.32	0.99	267	81-881(-)	gi|91083007|ref|XP_974509.1|	PREDICTED: similar to SP555 CG14041-PA [Tribolium castaneum]	0.72	_	_	_	_	K10345	SPSB3, SSB3
comp132817_c1_seq1	0	0.9	0.45	0	99	94-390(+)	_	_	_	_	_	_	_	None	_
comp132867_c0_seq1	4.16	1.68	347.28	55.41	441	114-1436(+)	gi|91086519|ref|XP_971755.1|	PREDICTED: similar to vesicle amine transport protein [Tribolium castaneum]	0.75	GO:0005488	COG0604	KOG1198	_	None	_
comp132910_c0_seq1	0	0.21	0.23	2.34	127	2-385(+)	_	_	_	_	_	_	_	None	_
comp132913_c0_seq1	0.54	0	0.49	0	110	37-366(-)	_	_	_	_	_	_	_	None	_
comp132934_c0_seq1	0	0.4	0.62	1.09	103	2-310(+)	_	_	_	_	_	_	_	None	_
comp132951_c0_seq1	0.38	0.06	0.4	1.34	174	88-612(+)	gi|242017816|ref|XP_002429382.1|	conserved hypothetical protein [Pediculus humanus corporis]	0.57	_	_	_	_	None	_
comp132958_c0_seq1	0.11	0.5	0.09	0.21	127	74-454(-)	gi|260594183|gb|ACX46386.1|	prepro-calcitonin-like diuretic hormone [Homarus americanus]	0.93	_	_	_	_	None	_
comp132998_c0_seq1	0.04	0.07	0.8	3.31	211	2-634(+)	gi|321457089|gb|EFX68182.1|	hypothetical protein DAPPUDRAFT_93620 [Daphnia pulex]	0.79	GO:0000166;GO:0055114;GO:0016491	_	_	_	None	_
comp132999_c0_seq1	0	0.23	0.44	0	76	17-244(-)	_	_	_	_	_	_	_	None	_
comp133007_c0_seq1	0	0.64	0.48	0.54	77	143-376(+)	_	_	_	_	_	_	_	None	_
comp133014_c0_seq1	0	0	1.32	0.27	53	217-378(+)	_	_	_	_	_	_	_	None	_
comp133015_c0_seq1	0.09	0.68	0.99	1.19	66	281-478(+)	_	_	_	_	_	_	_	None	_
comp133018_c0_seq1	0	1.68	0	0	51	200-352(+)	_	_	_	_	_	_	_	None	_
comp133027_c0_seq1	0	0	0.42	2.33	110	2-331(+)	_	_	_	_	_	_	_	None	_
comp133055_c0_seq1	261.28	7.67	51.53	163.18	129	407-793(-)	gi|501292366|dbj|BAN20468.1|	vacuolar ATP synthase subunit g [Riptortus pedestris]	0.88	GO:0016820;GO:0016471;GO:0015992	_	KOG1772	_	K02152	ATPeVG, ATP6G1
comp133064_c0_seq1	0	0.67	0.84	0.42	84	3-254(+)	_	_	_	_	_	_	_	None	_
comp133091_c0_seq1	0	0	0	5.04	111	59-391(-)	gi|332030754|gb|EGI70430.1|	BarH-like 2 homeobox protein [Acromyrmex echinatior]	0.64	GO:0005667;GO:0006355;GO:0043565;GO:0045449;GO:0003700	_	KOG0488	_	None	_
comp1330995_c0_seq1	0	0	0.52	0.58	116	2-349(-)	_	_	_	_	_	_	_	None	_
comp133103_c0_seq1	0	0	0.12	2.57	93	387-668(+)	gi|465984868|gb|EMP36668.1|	Tubulin beta-2 chain [Chelonia mydas]	1	GO:0005874;GO:0006184;GO:0005200;GO:0005737;GO:0003924;GO:0051258;GO:0007017;GO:0005525	_	_	_	K07375	TUBB
comp133103_c0_seq2	0	0.09	0.26	0.78	93	497-778(+)	gi|465984868|gb|EMP36668.1|	Tubulin beta-2 chain [Chelonia mydas]	1	GO:0005874;GO:0006184;GO:0005200;GO:0005737;GO:0003924;GO:0051258;GO:0007017;GO:0005525	_	_	_	K07375	TUBB
comp133120_c0_seq1	0	0.15	0.54	0	118	3-359(+)	_	_	_	_	_	_	_	None	_
comp133120_c0_seq2	0.27	0.19	0.64	0	65	480-677(+)	_	_	_	_	_	_	_	None	_
comp133152_c0_seq1	0.12	0	0	3.99	64	1-192(+)	_	_	_	_	_	_	_	None	_
comp1331552_c0_seq1	0.27	0.35	0.08	0.18	77	296-529(+)	_	_	_	_	_	_	_	None	_
comp133158_c0_seq1	180.82	47.82	69.41	135.78	118	111-464(+)	_	_	_	_	_	_	_	None	_
comp133166_c0_seq1	0	0	0	5.34	145	161-598(+)	_	_	_	_	_	_	_	None	_
comp133197_c0_seq1	1.67	0	0	0	212	1-636(+)	gi|512902345|ref|XP_004925353.1|	PREDICTED: sodium-dependent noradrenaline transporter [Bombyx mori]	0.65	_	_	_	_	K05035	SLC6A2
comp133200_c0_seq1	0.36	0.1	0.65	0.94	410	2-1231(+)	gi|465994325|gb|EMP39457.1|	Protein unc-13 like protein B [Chelonia mydas]	0.81	GO:0046872;GO:0007268;GO:0019992;GO:0035556	_	_	_	K15293	UNC13, MUNC13
comp133215_c0_seq1	0.91	0.06	0	1.28	190	1-570(-)	gi|307174185|gb|EFN64830.1|	Growth arrest-specific protein 2 [Camponotus floridanus]	0.69	GO:0007050	_	KOG0516	_	None	_
comp133216_c0_seq1	0	0.09	0.91	0.22	134	27-428(-)	gi|321461762|gb|EFX72791.1|	hypothetical protein DAPPUDRAFT_308081 [Daphnia pulex]	0.77	GO:0016706;GO:0043167	_	_	_	K00472	E1.14.11.2
comp133220_c0_seq1	0	0	0.34	3.37	368	2-1108(+)	gi|321465213|gb|EFX76216.1|	hypothetical protein DAPPUDRAFT_55424 [Daphnia pulex]	0.93	GO:0004889;GO:0007165;GO:0016021;GO:0030054;GO:0006812;GO:0005886;GO:0045211	_	KOG3645	_	None	_
comp133233_c0_seq1	0	0.05	1.19	0.65	428	3-1289(+)	_	_	_	_	_	_	_	None	_
comp133233_c1_seq1	0	0	1.02	0.28	119	2-361(+)	_	_	_	_	_	_	_	None	_
comp133233_c2_seq1	0	0.06	2.07	0.48	652	2-1957(-)	gi|321465613|gb|EFX76613.1|	hypothetical protein DAPPUDRAFT_106861 [Daphnia pulex]	0.78	GO:0005097;GO:0032851;GO:0005622	COG5210	KOG2058	_	None	_
comp133251_c0_seq1	0.2	0	1	0.08	353	45-1106(+)	_	_	_	_	_	_	_	None	_
comp1332526_c0_seq1	0	0.18	0.7	0.22	77	135-365(+)	_	_	_	_	_	_	_	None	_
comp133259_c0_seq1	0	0.16	1.94	0	88	1-264(-)	_	_	_	_	_	_	_	None	_
comp133260_c0_seq1	1.34	0.09	0.25	0.22	262	3-791(+)	gi|307183672|gb|EFN70375.1|	GDNF family receptor alpha-3 [Camponotus floridanus]	0.57	_	_	_	_	None	_
comp133283_c0_seq1	0.07	0	426.18	0.25	152	2-457(+)	_	_	_	_	_	_	_	None	_
comp133289_c0_seq1	0.24	0	0.11	0.7	137	2-412(-)	_	_	_	_	_	_	_	None	_
comp133295_c0_seq1	0	0.08	0.89	1.15	276	3-833(+)	gi|242016965|ref|XP_002428965.1|	Aminopeptidase N precursor, putative [Pediculus humanus corporis]	0.61	_	_	_	_	K11140	ANPEP
comp133295_c1_seq1	0.02	0.02	0.99	1.78	617	1-1851(-)	gi|345482582|ref|XP_001608209.2|	PREDICTED: aminopeptidase N-like [Nasonia vitripennis]	0.65	_	_	_	_	K11140	ANPEP
comp133316_c0_seq1	0	0	0	0.99	74	83-304(+)	gi|332017142|gb|EGI57941.1|	Arrestin-like protein [Acromyrmex echinatior]	0.84	GO:0007165	_	_	_	K13805	ARR2
comp133316_c0_seq2	0.02	0	0	4.73	308	355-1278(+)	gi|332017142|gb|EGI57941.1|	Arrestin-like protein [Acromyrmex echinatior]	0.74	GO:0050896	_	KOG3865	_	K13805	ARR2
comp133343_c0_seq1	0	0	5.27	0	65	1-195(-)	_	_	_	_	_	_	_	None	_
comp133350_c0_seq1	0.05	0	0.4	0.48	221	88-750(-)	gi|321456347|gb|EFX67457.1|	hypothetical protein DAPPUDRAFT_302008 [Daphnia pulex]	0.6	_	_	_	_	K01017	CHST11
comp133350_c0_seq2	0	0	0	1.07	143	2-430(-)	_	_	_	_	_	_	_	None	_
comp133350_c0_seq3	0	0	0.88	0.23	360	88-1167(-)	gi|321456347|gb|EFX67457.1|	hypothetical protein DAPPUDRAFT_302008 [Daphnia pulex]	0.61	_	_	_	_	K01017	CHST11
comp133360_c0_seq1	101.19	6.04	0.25	0	1755	2873-8137(-)	gi|391867280|gb|AFM44930.1|	structural polyprotein [Marine RNA virus SF-1]	0.64	GO:0016787	_	_	_	None	_
comp133364_c0_seq1	216.05	0	0.05	0.12	59	578-754(-)	_	_	_	_	_	_	_	None	_
comp133379_c0_seq1	0.1	0.19	0.54	1.22	81	71-313(-)	_	_	_	_	_	_	_	None	_
comp133391_c0_seq1	0	0	0.11	0	62	219-407(+)	_	_	_	_	_	_	_	None	_
comp133406_c0_seq1	1.08	0.22	0.24	2.17	122	2-367(-)	gi|494595631|ref|WP_007353890.1|	putative Haemagglutination activity domain protein [Oscillatoria sp. PCC 6506]	0.53	_	_	_	_	None	_
comp133406_c0_seq2	0.45	0.09	0.1	2.43	144	3-434(-)	_	_	_	_	_	_	_	None	_
comp133462_c0_seq1	0	0	0	535.14	174	34-555(+)	_	_	_	_	_	_	_	None	_
comp133481_c0_seq1	64.53	20.63	24.28	21.71	212	3-638(-)	gi|307180392|gb|EFN68418.1|	Protein BTG1 [Camponotus floridanus]	0.66	_	_	KOG4006	_	K14443	TOB
comp133510_c0_seq1	0.37	0	0.68	3.14	285	2-859(+)	_	_	_	_	_	_	_	None	_
comp133514_c0_seq1	0.06	0.51	0.57	1.9	148	381-824(-)	gi|242247395|ref|NP_001156234.1|	uncharacterized protein LOC100166123 precursor [Acyrthosiphon pisum]	0.88	_	_	_	NOG230305	K10885	XRCC5, KU80, G22P2
comp133520_c0_seq1	0.29	0.08	1.3	0.19	162	1-489(+)	_	_	_	_	_	_	_	None	_
comp133525_c0_seq1	0.93	0	0.81	1.27	59	3-179(+)	_	_	_	_	_	_	_	None	_
comp133541_c0_seq1	0.48	0.68	1.88	3.42	195	1-585(-)	gi|260810939|ref|XP_002600180.1|	hypothetical protein BRAFLDRAFT_66688 [Branchiostoma floridae]	0.51	_	_	_	_	K09228	KRAB
comp133543_c0_seq2	0.13	0.3	0.34	0	93	3-281(+)	_	_	_	_	_	_	_	None	_
comp133545_c0_seq1	0.6	0.48	0.54	1.43	51	256-408(-)	_	_	_	_	_	_	_	None	_
comp133566_c0_seq1	0	0.33	0.55	0	120	94-453(-)	gi|443726242|gb|ELU13484.1|	hypothetical protein CAPTEDRAFT_183548 [Capitella teleta]	0.68	GO:0000122;GO:0005634;GO:0030331;GO:0000988;GO:0043627;GO:0033147	_	_	_	None	_
comp133566_c0_seq2	0.14	0	0.32	2.18	120	296-655(-)	gi|443726242|gb|ELU13484.1|	hypothetical protein CAPTEDRAFT_183548 [Capitella teleta]	0.68	GO:0000122;GO:0005634;GO:0030331;GO:0000988;GO:0043627;GO:0033147	_	_	_	None	_
comp133572_c0_seq1	0.64	0.13	0.15	0.11	66	89-286(+)	_	_	_	_	_	_	_	None	_
comp133588_c0_seq1	0	0	0.29	0	139	145-561(-)	_	_	_	_	_	_	_	None	_
comp133595_c0_seq1	0	0	0	4.25	118	14-367(-)	_	_	_	_	_	_	_	None	_
comp133598_c0_seq1	301.13	0.03	0.88	0.29	926	718-3495(-)	gi|321469418|gb|EFX80398.1|	hypothetical protein DAPPUDRAFT_304104 [Daphnia pulex]	0.61	_	_	_	_	K08635	MMEL1
comp1336454_c0_seq1	0	0.11	0.52	0.29	118	1-357(+)	_	_	_	_	_	_	_	None	_
comp133648_c0_seq1	0.08	0.12	0.48	2	65	3-197(-)	_	_	_	_	_	_	_	None	_
comp133661_c0_seq1	0	0.18	0.8	0	57	3-173(+)	_	_	_	_	_	_	_	None	_
comp133675_c0_seq1	0	0	68.98	0	173	641-1159(-)	_	_	_	_	_	_	_	None	_
comp133675_c0_seq2	1.58	0	231.74	0.1	572	641-2356(-)	_	_	_	_	_	_	_	None	_
comp133725_c0_seq1	0	0	0.6	0	123	3-374(+)	gi|345481600|ref|XP_001606223.2|	PREDICTED: hypothetical protein LOC100122612 [Nasonia vitripennis]	0.8	GO:0007155;GO:0030246;GO:0005509	_	_	_	None	_
comp133725_c1_seq1	0	0	0.52	0	139	2-421(+)	gi|328723934|ref|XP_001949468.2|	PREDICTED: hypothetical protein LOC100162025 [Acyrthosiphon pisum]	0.8	GO:0007155;GO:0030246;GO:0005509	_	_	_	None	_
comp133738_c0_seq1	0.18	0	0.5	1.02	62	157-342(+)	_	_	_	_	_	_	_	None	_
comp133738_c0_seq2	0	0	0	1.53	62	157-342(+)	_	_	_	_	_	_	_	None	_
comp133744_c0_seq1	0	0.09	0.69	0.22	170	2-511(+)	gi|326674480|ref|XP_001333186.4|	PREDICTED: zinc finger protein 729-like [Danio rerio]	0.71	GO:0071333;GO:0003677;GO:0005667;GO:0006355;GO:0008270;GO:0045449;GO:0003700	_	_	_	None	_
comp133744_c1_seq1	0.03	0.17	0.98	0.56	446	3-1343(+)	gi|322798974|gb|EFZ20434.1|	hypothetical protein SINV_01500 [Solenopsis invicta]	0.38	_	_	_	_	None	_
comp133746_c0_seq1	154.11	48.79	68.27	141.69	100	133-432(+)	gi|238683649|gb|ACR54103.1|	ATP synthase subunit g [Palaemonetes varians]	0.84	GO:0006119;GO:0015986;GO:0000276;GO:0005811;GO:0008553	_	KOG4103	_	K02140	ATPeFG, ATP5L
comp133758_c0_seq1	131.46	23.55	86.23	89.56	166	3-500(+)	gi|298108445|gb|ADI56518.1|	GABA(A) receptor-associated protein [Haliotis diversicolor]	1	_	_	KOG1654	_	K08341	GABARAP, ATG8, LC3
comp133766_c0_seq1	0	0	0.52	0	139	2-421(+)	_	_	_	_	_	_	_	None	_
comp133813_c0_seq1	0	0	1.96	0.39	70	1-210(-)	_	_	_	_	_	_	_	None	_
comp133832_c1_seq1	0	0.11	0	0	82	2-247(+)	_	_	_	_	_	_	_	None	_
comp133832_c1_seq2	0	0	0.1	0.92	139	2-421(+)	gi|119599480|gb|EAW79074.1|	thioredoxin domain containing 6, isoform CRA_b [Homo sapiens]	0.51	_	_	_	_	None	_
comp133841_c0_seq1	0	0	0.88	1.44	51	258-410(-)	_	_	_	_	_	_	_	None	_
comp133852_c0_seq1	0	0.21	0.24	0	50	18-167(-)	_	_	_	_	_	_	_	None	_
comp133880_c0_seq1	139.4	32.99	82.26	237.07	432	420-1715(-)	gi|478415060|gb|AGI97279.1|	activating transcription factor 4 [Litopenaeus vannamei]	0.81	_	_	_	_	K04374	ATF4, CREB2
comp133885_c0_seq1	188.2	54.76	85.03	165.49	90	3-272(+)	gi|501298210|dbj|BAN21304.1|	unkown protein [Riptortus pedestris]	0.81	GO:0005488	_	_	_	K02272	COX7C
comp133891_c0_seq1	0.51	0.2	1.04	0	76	1-228(-)	_	_	_	_	_	_	_	None	_
comp133928_c0_seq1	0.14	0.21	0.83	0.66	82	112-357(+)	_	_	_	_	_	_	_	None	_
comp133933_c0_seq1	30.69	7.84	41.81	14.79	471	492-1904(-)	gi|270010782|gb|EFA07230.1|	hypothetical protein TcasGA2_TC010587 [Tribolium castaneum]	0.79	GO:0016746;GO:0008152	COG0508	KOG0559	_	K00658	DLST, sucB
comp133952_c0_seq1	0.07	0.21	0.59	0.26	87	420-680(-)	_	_	_	_	_	_	_	None	_
comp133975_c0_seq1	0.34	0	0.41	0.23	71	91-303(-)	_	_	_	_	_	_	_	None	_
comp133976_c0_seq1	0.23	0.3	1.11	0.43	188	246-812(+)	gi|170088280|ref|XP_001875363.1|	predicted protein [Laccaria bicolor S238N-H82]	0.56	_	_	_	_	None	_
comp134095_c1_seq1	0.29	0.41	0.83	0.28	112	2-337(+)	_	_	_	_	_	_	_	None	_
comp134102_c0_seq1	2.16	0.97	46.05	28.44	326	44-1024(+)	gi|35210494|dbj|BAC87890.1|	aspartic acid-rich protein aspolin2 [Gadus chalcogrammus]	0.54	_	_	_	_	K14837	NOP12
comp134104_c0_seq1	0.13	0	83.43	3.1	396	476-1663(-)	gi|321476851|gb|EFX87811.1|	hypothetical protein DAPPUDRAFT_96576 [Daphnia pulex]	0.56	_	_	_	_	None	_
comp134104_c0_seq2	0	0	353.94	17.59	403	476-1684(-)	gi|321476851|gb|EFX87811.1|	hypothetical protein DAPPUDRAFT_96576 [Daphnia pulex]	0.56	_	_	_	_	None	_
comp134110_c0_seq1	0	0	0.6	1.54	198	2-595(-)	_	_	_	_	_	_	_	None	_
comp134110_c0_seq2	0	0	0.79	0.19	265	2-796(-)	gi|391329574|ref|XP_003739246.1|	PREDICTED: suppressor of tumorigenicity 14 protein-like [Metaseiulus occidentalis]	0.54	_	_	_	_	None	_
comp134118_c0_seq1	0	0.12	1.08	0.15	62	3-188(+)	_	_	_	_	_	_	_	None	_
comp134121_c0_seq1	814.74	300.81	445.97	370.97	145	2-436(+)	gi|18700491|dbj|BAB85212.1|	ATP lipid-binding protein like protein [Marsupenaeus japonicus]	0.97	GO:0008289;GO:0015986;GO:0015991;GO:0045263;GO:0016021;GO:0015078	_	KOG3025	_	K02128	ATPeF0C, ATP5G
comp134122_c0_seq1	0.16	0.49	0.07	2.31	57	257-427(-)	_	_	_	_	_	_	_	None	_
comp134130_c0_seq1	0.61	0.27	0.13	0.39	144	3-434(+)	gi|198474923|ref|XP_001356865.2|	GA15026 [Drosophila pseudoobscura pseudoobscura]	0.91	GO:0003707;GO:0030522;GO:0005634;GO:0006355;GO:0043565;GO:0008270;GO:0043401;GO:0004879	_	_	_	K08558	NR4A2, NURR1
comp134130_c1_seq1	0.64	0.31	0.43	0.61	329	2-991(+)	gi|242016902|ref|XP_002428935.1|	retinoid X receptor, putative [Pediculus humanus corporis]	0.95	GO:0003707;GO:0030522;GO:0005634;GO:0006355;GO:0043565;GO:0008270;GO:0043401;GO:0004879	_	KOG4217	_	K08558	NR4A2, NURR1
comp134142_c0_seq1	0.03	0.42	0.94	0.11	99	980-1276(+)	_	_	_	_	_	_	_	None	_
comp134148_c0_seq1	792.28	410.8	213.12	1419.61	156	107-574(+)	gi|506965393|gb|AGM32087.1|	40S ribosomal protein S10 [Coptotermes formosanus]	0.76	_	COG5045	KOG3344	_	K02947	RP-S10e, RPS10
comp134149_c0_seq2	0	0	0	1.06	73	168-386(-)	_	_	_	_	_	_	_	None	_
comp134176_c0_seq1	0.46	0	0.48	1.86	275	57-881(-)	gi|357624313|gb|EHJ75139.1|	hypothetical protein KGM_21357 [Danaus plexippus]	0.49	_	_	_	_	None	_
comp134194_c0_seq1	0.93	2216.84	8.63	0	608	475-2298(-)	gi|339787896|gb|AEK11985.1|	calmin-like protein [Tigriopus calmin-like protein [Tigriopus californicus]	0.69	_	_	_	_	None	_
comp134197_c0_seq1	0.89	0.1	0.49	0.05	134	1181-1582(-)	gi|321466108|gb|EFX77105.1|	hypothetical protein DAPPUDRAFT_106356 [Daphnia pulex]	0.83	GO:0008061;GO:0006030;GO:0005576	_	_	NOG251816	None	_
comp134200_c0_seq1	0.88	0.45	14.29	1.36	399	267-1463(+)	gi|321459306|gb|EFX70361.1|	hypothetical protein DAPPUDRAFT_129893 [Daphnia pulex]	0.78	GO:0016020;GO:0006810	_	KOG0752	_	K15085	SLC25A42
comp134200_c0_seq2	0	0	0	0	280	542-1381(+)	gi|321459306|gb|EFX70361.1|	hypothetical protein DAPPUDRAFT_129893 [Daphnia pulex]	0.78	GO:0016020;GO:0006810	_	KOG0752	_	K15085	SLC25A42
comp134200_c0_seq3	1.92	0.23	0.72	0	376	396-1523(+)	gi|321459306|gb|EFX70361.1|	hypothetical protein DAPPUDRAFT_129893 [Daphnia pulex]	0.78	GO:0016020;GO:0006810	_	KOG0752	_	K15085	SLC25A42
comp134200_c0_seq4	0	0	0.92	0.23	280	482-1321(+)	gi|321459306|gb|EFX70361.1|	hypothetical protein DAPPUDRAFT_129893 [Daphnia pulex]	0.78	GO:0016020;GO:0006810	_	KOG0752	_	K15085	SLC25A42
comp134204_c0_seq1	0	0	0	4.83	111	3-335(+)	_	_	_	_	_	_	_	None	_
comp134227_c0_seq1	845.73	548.73	477.73	1312.9	240	1-720(+)	gi|328899492|gb|AEB54638.1|	ribosomal protein L10 [Procambarus clarkii]	1	GO:0005840;GO:0042254;GO:0006412;GO:0003735	COG0197	KOG0857	_	K02866	RP-L10e, RPL10
comp134278_c0_seq1	0	0.48	0.55	0.24	99	2-298(+)	_	_	_	_	_	_	_	None	_
comp134279_c0_seq1	498.27	282.87	136.9	745.39	274	39-860(-)	gi|321462347|gb|EFX73371.1|	hypothetical protein DAPPUDRAFT_231352 [Daphnia pulex]	0.87	GO:0005840;GO:0042254	COG1358	KOG3166	_	K02936	RP-L7Ae, RPL7A
comp134284_c0_seq1	0.1	0.16	0.18	2.8	157	3-473(-)	_	_	_	_	_	_	_	None	_
comp134308_c0_seq1	0	0	0.95	0.47	73	195-413(-)	_	_	_	_	_	_	_	None	_
comp134315_c0_seq1	0	0.46	0.9	0	64	162-353(-)	_	_	_	_	_	_	_	None	_
comp134318_c0_seq1	753.78	314.76	201.01	1373.5	211	1-633(+)	gi|328899820|gb|AEB54650.1|	ribosomal protein S7 [Procambarus clarkii]	1	GO:0003723;GO:0042274;GO:0006414;GO:0005515;GO:0005730;GO:0003735;GO:0005815;GO:0030686;GO:0006415;GO:0000184;GO:0006364;GO:0006413;GO:0006614;GO:0032040;GO:0019083;GO:0022627	_	KOG3320	_	K02993	RP-S7e, RPS7
comp134363_c0_seq1	564.35	441.95	180.89	689.04	283	3-851(+)	gi|83939666|gb|ABC48600.1|	ribosomal protein L8 [Litopenaeus vannamei]	0.96	GO:0042254;GO:0003723;GO:0015934;GO:0006412;GO:0003735	COG0090	KOG2309	_	K02938	RP-L8e, RPL8
comp134368_c0_seq1	887.82	278.98	210.44	1085.37	150	1-450(+)	gi|159145766|gb|ABW90420.1|	putative ribosomal protein S15 [Barentsia elongata]	0.91	GO:0042254;GO:0003723;GO:0006412;GO:0003735;GO:0015935	COG0185	KOG0898	NOG252414	K02958	RP-S15e, RPS15
comp134395_c0_seq1	0	0.11	1.26	0	363	1-1089(+)	gi|321458823|gb|EFX69885.1|	hypothetical protein DAPPUDRAFT_61834 [Daphnia pulex]	0.74	_	_	_	_	None	_
comp134398_c0_seq1	0	0	1.36	0	422	162-1427(+)	gi|321471347|gb|EFX82320.1|	hypothetical protein DAPPUDRAFT_49339 [Daphnia pulex]	0.5	_	_	_	_	K14464	FUT-1, FucTC
comp134398_c0_seq2	0	0	0.7	0.1	422	130-1395(+)	gi|321471347|gb|EFX82320.1|	hypothetical protein DAPPUDRAFT_49339 [Daphnia pulex]	0.5	_	_	_	_	K14464	FUT-1, FucTC
comp134421_c0_seq1	1.43	0.09	0.2	0	89	7-273(-)	_	_	_	_	_	_	_	None	_
comp134423_c1_seq1	0.09	0	0.63	0.18	87	266-526(-)	_	_	_	_	_	_	_	None	_
comp134426_c0_seq1	0	0.51	0.75	0.39	161	207-692(+)	_	_	_	_	_	_	_	None	_
comp134443_c0_seq1	0.24	0.61	0.75	0.46	57	3-173(-)	_	_	_	_	_	_	_	None	_
comp134454_c1_seq1	0.13	0.36	0.46	0	73	476-694(-)	_	_	_	_	_	_	_	None	_
comp134469_c0_seq1	0.82	0.05	0.32	0.6	244	3-737(+)	_	_	_	_	_	_	_	None	_
comp134470_c0_seq1	0.76	0.1	0.11	1.27	128	3-386(-)	gi|126566034|gb|ABO20845.1|	trehalase-2 [Omphisa fuscidentalis]	0.69	GO:0016787	_	_	_	K01194	E3.2.1.28, treA
comp134483_c0_seq1	0	0.07	1.8	0.38	624	96-1967(-)	_	_	_	_	_	_	_	None	_
comp134509_c0_seq1	9882.19	1.13	1.15	0	342	3-1028(+)	gi|228245|prf||1801240C	Cys protease 3	0.8	GO:0006508;GO:0008234	COG4870	_	_	K01365	CTSL
comp13451_c0_seq1	0	0	0	1.71	179	3-539(-)	_	_	_	_	_	_	_	None	_
comp134523_c1_seq1	2.41	0.65	28.43	14.35	1117	140-3490(+)	gi|157130782|ref|XP_001662009.1|	hypothetical protein AaeL_AAEL011876 [Aedes aegypti]	0.79	_	COG5406	KOG1189	_	None	_
comp134525_c0_seq1	7.93	21653.3	79.98	2.4	194	392-973(-)	gi|334545668|gb|AEG79569.1|	sarcoplasmic calcium-binding protein variant c [Procambarus clarkii]	1	GO:0005509	_	_	NOG235685	None	_
comp134541_c0_seq1	0.66	0.92	13.6	0.53	139	136-552(+)	_	_	_	_	_	_	_	None	_
comp134590_c0_seq1	0.78	0.09	0.23	0.46	253	3-764(+)	_	_	_	_	_	_	_	None	_
comp134590_c0_seq2	0	0	0.5	0	254	3-764(+)	_	_	_	_	_	_	_	None	_
comp134598_c0_seq1	0	0.21	1.17	0.26	111	50-382(-)	_	_	_	_	_	_	_	None	_
comp134611_c0_seq1	0	0.09	0.37	0.41	162	189-677(+)	gi|321474960|gb|EFX85924.1|	hypothetical protein DAPPUDRAFT_98487 [Daphnia pulex]	0.65	_	_	_	_	None	_
comp134611_c0_seq2	0	0.2	0	0	164	2-496(+)	gi|345488273|ref|XP_001603532.2|	PREDICTED: probable Ras GTPase-activating protein-like [Nasonia vitripennis]	0.67	_	_	_	_	None	_
comp134611_c0_seq3	0	0.31	0.3	0.68	213	1-642(+)	gi|321474960|gb|EFX85924.1|	hypothetical protein DAPPUDRAFT_98487 [Daphnia pulex]	0.68	_	_	_	_	None	_
comp134617_c1_seq1	2.34	0.87	1.81	17.89	100	84-383(+)	gi|241999460|ref|XP_002434373.1|	conserved hypothetical protein [Ixodes scapularis]	0.79	_	COG5227	KOG1769	_	K12160	SUMO, SMT3
comp134644_c0_seq1	2.84	2564.54	9.64	1.15	385	423-1577(+)	_	_	_	_	_	_	_	None	_
comp134653_c0_seq1	0	0	0.78	0	230	2-691(-)	gi|1150532|emb|CAA62752.1|	peroxinectin [Pacifastacus leniusculus]	0.58	_	_	_	_	None	_
comp134653_c0_seq2	0.06	0.19	1.12	0	230	2-691(-)	gi|1150532|emb|CAA62752.1|	peroxinectin [Pacifastacus leniusculus]	0.58	_	_	_	_	None	_
comp134664_c0_seq1	0.11	0	0.39	0.87	91	167-439(-)	_	_	_	_	_	_	_	None	_
comp134711_c0_seq2	0	0	0.67	0.45	149	158-604(-)	_	_	_	_	_	_	_	None	_
comp134719_c0_seq1	0.15	0	1.08	0.8	378	3-1136(+)	_	_	_	_	_	_	_	None	_
comp134736_c2_seq1	0	0.09	0.62	0	63	158-346(+)	_	_	_	_	_	_	_	None	_
comp134738_c0_seq2	0.82	0.04	0.22	2.54	106	326-643(-)	_	_	_	_	_	_	_	None	_
comp134740_c0_seq1	0	1.03	0	0	69	1-207(+)	_	_	_	_	_	_	_	None	_
comp134750_c0_seq1	155.14	431.07	4.32	15.72	204	840-1451(-)	gi|321463510|gb|EFX74525.1|	hypothetical protein DAPPUDRAFT_307177 [Daphnia pulex]	0.83	GO:0046034;GO:0016310;GO:0005524;GO:0006144;GO:0005737;GO:0004017	COG0563	KOG3079	_	K00939	E2.7.4.3, adk
comp134776_c0_seq1	0.1	0.34	0.98	0.86	55	289-453(-)	_	_	_	_	_	_	_	None	_
comp1347921_c0_seq1	0	0.4	0.34	0	71	3-215(-)	_	_	_	_	_	_	_	None	_
comp134798_c0_seq1	0	0.1	1.16	1.03	128	2-385(-)	_	_	_	_	_	_	_	None	_
comp134863_c0_seq1	0	0.11	0.52	0.57	118	1-354(-)	_	_	_	_	_	_	_	None	_
comp134878_c0_seq1	0	0.37	0	0	67	3-203(+)	_	_	_	_	_	_	_	None	_
comp134891_c0_seq1	516.14	45.13	76.27	112.76	77	318-548(-)	_	_	_	_	_	_	_	None	_
comp134915_c0_seq1	0.52	0.16	0.55	2.05	110	2-331(-)	_	_	_	_	_	_	_	None	_
comp134927_c0_seq1	194.31	73.04	199.07	523.1	95	185-469(+)	gi|432097215|gb|ELK27564.1|	hypothetical protein MDA_GLEAN10010291 [Myotis davidii]	0.68	_	_	_	_	None	_
comp134983_c0_seq1	472.46	0.12	0.03	0.06	344	214-1245(+)	gi|443717458|gb|ELU08515.1|	hypothetical protein CAPTEDRAFT_225022 [Capitella teleta]	0.44	_	_	_	_	K06839	SLIT2
comp134994_c0_seq1	0	0	456.58	0	97	172-465(+)	_	_	_	_	_	_	_	None	_
comp134994_c0_seq3	0	0	5.12	0	97	164-457(+)	_	_	_	_	_	_	_	None	_
comp134994_c0_seq4	0	0	12.3	0	107	94-414(-)	gi|145617073|gb|ABP88043.1|	Pl-crustin 2 [Pacifastacus leniusculus]	0.75	_	_	_	_	None	_
comp134997_c0_seq2	0.15	0	1	0.68	65	305-499(+)	_	_	_	_	_	_	_	None	_
comp134999_c0_seq1	0	0.02	1.62	0.33	937	2-2812(+)	gi|321477765|gb|EFX88723.1|	hypothetical protein DAPPUDRAFT_304755 [Daphnia pulex]	0.8	GO:0006804;GO:0006979;GO:0020037;GO:0004601;GO:0055114	_	_	_	None	_
comp135018_c0_seq1	0	0	0.39	1.43	117	2-355(+)	_	_	_	_	_	_	_	None	_
comp135043_c0_seq1	427.1	0.05	0.06	0.06	213	703-1341(-)	_	_	_	_	_	_	_	None	_
comp135076_c0_seq1	115.86	90.45	178.53	74.2	84	195-446(+)	gi|498932735|ref|XP_004519456.1|	PREDICTED: NADH dehydrogenase [ubiquinone]	0.82	GO:0003954;GO:0005747;GO:0006120;GO:0006118	_	_	NOG40112	K03948	NDUFA4
comp135079_c0_seq1	0	0	0.3	2.27	74	200-421(+)	_	_	_	_	_	_	_	None	_
comp135089_c0_seq1	0.59	0.28	0.85	0	137	2-412(-)	_	_	_	_	_	_	_	None	_
comp135089_c1_seq1	0.84	0.26	0.72	0	290	44-913(-)	_	_	_	_	_	_	_	None	_
comp135091_c0_seq1	12.15	137.51	197.31	152.6	127	1403-1783(-)	gi|115291336|gb|ABI93174.1|	chicadae/profilin [Litopenaeus vannamei]	0.94	GO:0034059;GO:0035193;GO:0008286;GO:0060250;GO:0007391;GO:0007420;GO:0005737;GO:0007296;GO:0045451;GO:0007488;GO:0030041;GO:0007411;GO:0005158;GO:0005856;GO:0008152;GO:0000915;GO:0045793;GO:0005546;GO:0032507;GO:0030307;GO:0046622;GO:0035159;GO:0007295;GO:0005159;GO:0007285;GO:0051491;GO:0008355;GO:0003779;GO:0008340;GO:0005899;GO:0048133;GO:0042594;GO:0030717;GO:0040018;GO:0007300	_	_	_	K05759	PFN
comp135114_c0_seq1	273.09	58.44	83.89	375.21	261	3-785(+)	gi|328899797|gb|AEB54649.1|	ribosomal protein S6 [Procambarus clarkii]	0.94	GO:0005840;GO:0042254;GO:0006412;GO:0003735	COG2125	KOG1646	_	K02991	RP-S6e, RPS6
comp135151_c0_seq1	0.05	1.39	0.26	0.58	298	3-896(-)	_	_	_	_	_	_	_	None	_
comp135153_c0_seq1	581.95	262.64	152.77	530.42	236	44-751(-)	gi|321457111|gb|EFX68204.1|	hypothetical protein DAPPUDRAFT_301516 [Daphnia pulex]	0.93	GO:0042254;GO:0003729;GO:0022627;GO:0003735;GO:0006450	COG0049	KOG3291	_	K02989	RP-S5e, RPS5
comp135180_c0_seq1	0	0.49	1.01	0.61	91	73-345(+)	_	_	_	_	_	_	_	None	_
comp135182_c0_seq1	659.96	51.9	178.32	901.86	166	168-665(-)	gi|187179331|ref|NP_001119643.1|	ribosomal protein L12 [Acyrthosiphon pisum]	0.91	GO:0005840;GO:0042254;GO:0006412;GO:0003735	COG0080	KOG0886	_	K02870	RP-L12e, RPL12
comp135202_c0_seq1	0.14	0.95	0	1.25	76	2-229(+)	_	_	_	_	_	_	_	None	_
comp135212_c0_seq1	539.06	227.82	142.22	1080.93	346	3-1040(+)	gi|315115355|gb|ADT80650.1|	ribosomal protein L7 [Euphydryas aurinia]	0.81	GO:0005840	COG1841	KOG3184	_	K02937	RP-L7e, RPL7
comp135230_c0_seq1	0	0.08	0	3.84	155	3-467(+)	_	_	_	_	_	_	_	None	_
comp135233_c0_seq1	0.46	1.61	5.19	0.37	601	492-2294(-)	gi|157129427|ref|XP_001661686.1|	hypothetical protein AaeL_AAEL011465 [Aedes aegypti]	0.64	_	_	_	_	None	_
comp135233_c0_seq2	0.07	0.1	0	0	111	492-824(-)	_	_	_	_	_	_	_	None	_
comp135233_c0_seq3	0	1.5	0.15	0	653	492-2450(-)	gi|157131741|ref|XP_001662315.1|	hypothetical protein AaeL_AAEL012205 [Aedes aegypti]	0.63	_	_	_	_	None	_
[truncated: 40,907 more rows]

## Sheet: S5
Table S5. Annotation and FPKM values of transcripts without ORFs in 4 tissue types
transcript_id	hepatopancreas_fpkm	muscle_fpkm	ovary_fpkm	testis_fpkm	Qeury_length	NT_tophit_name	NT_tophit_description	NT_topHSP_%-Simil	NR_tophit_name	NR_tophit_description	NR_topHSP_%-Simil	GOs
comp100002_c0_seq1	0	0.23	1.03	0.86	354	_	_	_	_	_	_	_
comp100012_c0_seq1	0	0	0.99	0	471	_	_	_	_	_	_	_
comp1000404_c0_seq1	0	0.11	0.75	0.83	365	_	_	_	_	_	_	_
comp100042_c0_seq1	0.55	0.37	0.12	0.27	670	_	_	_	_	_	_	_
comp100057_c0_seq1	1.01	0	0	0	434	_	_	_	_	_	_	_
comp100071_c0_seq1	0	0.14	0.31	2.45	530	_	_	_	_	_	_	_
comp100072_c0_seq1	0.52	0	0.35	3.41	379	_	_	_	_	_	_	_
comp100098_c0_seq1	0	0.71	0.57	0	390	_	_	_	_	_	_	_
comp100107_c0_seq1	0	0.12	0.2	4.29	611	_	_	_	_	_	_	_
comp1001146_c0_seq1	0	0.1	0.47	0	381	_	_	_	_	_	_	_
comp1001166_c0_seq1	0.91	0.19	0.22	0	569	_	_	_	_	_	_	_
comp100128_c0_seq1	0.07	0.17	0.88	0	642	_	_	_	_	_	_	_
comp100130_c0_seq1	0.2	0	0.87	0	484	_	_	_	_	_	_	_
comp100137_c0_seq1	0.31	0.24	0.11	1.19	742	_	_	_	_	_	_	_
comp1001454_c0_seq1	0	0.94	0.19	0	648	_	_	_	_	_	_	_
comp100148_c0_seq1	0	0	0.13	2.29	354	_	_	_	_	_	_	_
comp100161_c0_seq1	0.09	0	0.54	2.07	536	_	_	_	_	_	_	_
comp100169_c0_seq1	0.07	0	0.91	0.72	624	_	_	_	_	_	_	_
comp100175_c0_seq1	0.13	0.11	0.71	0.53	377	_	_	_	_	_	_	_
comp100191_c0_seq1	0.86	0.07	0.59	6.36	500	_	_	_	_	_	_	_
comp100198_c0_seq1	0.1	0.15	0.26	0	487	_	_	_	_	_	_	_
comp1002019_c0_seq1	0	0	0.92	0	465	_	_	_	_	_	_	_
comp100208_c0_seq1	0	0.11	0.65	0.57	354	_	_	_	_	_	_	_
comp100219_c0_seq1	0.13	0.32	1.31	0	378	_	_	_	_	_	_	_
comp100228_c0_seq1	0	1.5	0	0	625	_	_	_	_	_	_	_
comp100231_c0_seq1	0.53	0.21	0.24	0	374	_	_	_	_	_	_	_
comp100238_c0_seq1	0.14	0	0.5	0.83	363	_	_	_	_	_	_	_
comp100239_c0_seq1	0	0	0.92	0	386	_	_	_	_	_	_	_
comp1002440_c0_seq1	0.24	0	0.63	0	415	_	_	_	_	_	_	_
comp100248_c0_seq1	0	0.07	0	2.03	505	_	_	_	_	_	_	_
comp100254_c0_seq1	0.38	0.1	0.46	0	386	_	_	_	_	_	_	_
comp100278_c0_seq1	0.88	0.08	0.42	0.11	828	_	_	_	_	_	_	_
comp1003073_c0_seq1	0.24	0.39	0.22	0.48	406	_	_	_	_	_	_	_
comp100322_c0_seq1	0	0.08	0.33	0	900	_	_	_	_	_	_	_
comp100322_c0_seq2	0.19	0	0.44	0	744	_	_	_	_	_	_	_
comp100327_c0_seq1	0	0.2	1.02	0.25	391	_	_	_	_	_	_	_
comp1003275_c0_seq1	0	0	0	2.45	400	_	_	_	_	_	_	_
comp1003312_c0_seq1	0	0	0.88	0.55	363	_	_	_	_	_	_	_
comp1003361_c0_seq1	0	0.74	0.25	0	502	_	_	_	_	_	_	_
comp1003376_c0_seq1	0	0.18	1.07	0	608	_	_	_	_	_	_	_
comp100338_c0_seq1	2.41	5.47	1.31	0.4	672	_	_	_	_	_	_	_
comp100339_c0_seq1	0	0.36	1.09	0	696	_	_	_	_	_	_	_
comp1003433_c0_seq1	0	0	1.23	0	368	_	_	_	_	_	_	_
comp100351_c0_seq1	0.86	0.24	0.33	0.16	1548	_	_	_	_	_	_	_
comp100351_c1_seq1	0.58	0.3	0.08	0.38	498	_	_	_	_	_	_	_
comp1003617_c0_seq1	0	0	0.63	0	529	gi|556716000|ref|XM_005953865.1|	PREDICTED: Pantholops hodgsonii secreted protein, acidic, cysteine-rich (osteonectin) (SPARC), transcript variant X3, mRNA	0.96	_	_	_	_
comp100364_c0_seq1	4.94	2.28	0.13	0.33	3946	_	_	_	gi|328786724|ref|XP_395500.4|	PREDICTED: DNA replication licensing factor MCM8 [Apis mellifera]	0.38	_
comp100364_c0_seq2	0.16	0.45	0.27	0	647	_	_	_	_	_	_	_
comp100367_c0_seq1	0.23	0	0.1	1.82	426	_	_	_	_	_	_	_
comp1003693_c0_seq1	0.09	0.2	0.6	0.5	551	_	_	_	_	_	_	_
comp1003698_c0_seq1	0	0.08	0.79	0	484	_	_	_	_	_	_	_
comp1003748_c0_seq1	0	0	1.18	0.29	351	_	_	_	_	_	_	_
comp1003824_c0_seq1	0	0.7	0	0.38	709	_	_	_	_	_	_	_
comp1003858_c0_seq1	0	0.19	0.11	0.24	409	_	_	_	_	_	_	_
comp1003874_c0_seq1	0	0.9	0	0	463	_	_	_	_	_	_	_
comp1003896_c0_seq1	0.24	0.1	0.54	0.24	406	_	_	_	_	_	_	_
comp1003952_c0_seq1	0	0.16	0.73	0.61	469	_	_	_	_	_	_	_
comp1004052_c0_seq1	0	0.09	0.43	0.47	412	_	_	_	_	_	_	_
comp1004073_c0_seq1	0	0.1	0.78	0.5	397	_	_	_	_	_	_	_
comp1004086_c0_seq1	0.08	0.07	0.59	0	558	_	_	_	_	_	_	_
comp100414_c0_seq1	0	0.31	0.35	0.26	381	_	_	_	_	_	_	_
comp1004180_c0_seq1	0.23	0.09	0.5	0.45	432	_	_	_	_	_	_	_
comp1004230_c0_seq1	0	0	1.1	0	401	_	_	_	_	_	_	_
comp1004267_c0_seq1	0.24	0.1	0.66	0	403	_	_	_	_	_	_	_
comp100430_c0_seq1	0.92	0.08	0.09	0	469	_	_	_	_	_	_	_
comp1004302_c0_seq1	0.4	0.11	0.48	0	375	_	_	_	_	_	_	_
comp100438_c0_seq1	0	0.24	0.81	0	472	_	_	_	_	_	_	_
comp100439_c0_seq1	1.23	0	0	0.17	539	_	_	_	_	_	_	_
comp1004415_c0_seq1	0	0	0	2.66	405	_	_	_	_	_	_	_
comp1004418_c0_seq1	0	0.06	0.59	1.16	620	_	_	_	_	_	_	_
comp100443_c0_seq1	0.12	0.14	0.61	1.25	771	_	_	_	_	_	_	_
comp100445_c0_seq1	0	0	0.25	1.37	367	_	_	_	gi|91092066|ref|XP_970752.1|	PREDICTED: similar to GA15309-PA [Tribolium castaneum]	0.82	GO:0007264;GO:0005622;GO:0005525
comp1004451_c0_seq1	0	0.39	0	0.73	403	_	_	_	_	_	_	_
comp1004467_c0_seq1	0	0.23	0.52	0	355	_	_	_	_	_	_	_
comp1004500_c0_seq1	0	0	0.11	1.27	390	_	_	_	_	_	_	_
comp1004576_c0_seq1	0.18	0.19	0.52	0.81	758	_	_	_	_	_	_	_
comp1004626_c0_seq1	0	0	1.1	0.27	370	_	_	_	_	_	_	_
comp100463_c0_seq1	1.51	0.29	0.92	0.6	1266	_	_	_	_	_	_	_
comp100466_c0_seq1	0.42	0.33	0.09	0.82	462	_	_	_	_	_	_	_
comp1004674_c0_seq1	0	0.11	0.73	0	371	_	_	_	_	_	_	_
comp1004688_c0_seq1	0	0.28	0.53	0.24	749	_	_	_	_	_	_	_
comp100470_c0_seq1	0.28	0.05	0.3	2.18	658	_	_	_	_	_	_	_
comp100472_c0_seq1	0	0.12	0.13	1.73	351	_	_	_	_	_	_	_
comp1004751_c0_seq1	0	0	0.3	2.21	435	_	_	_	_	_	_	_
comp1004789_c0_seq1	0	0	0.78	0.47	580	_	_	_	_	_	_	_
comp100479_c0_seq1	0.06	0.18	0.85	0.11	780	_	_	_	_	_	_	_
comp1004799_c0_seq1	0.28	0	0.89	0	358	_	_	_	_	_	_	_
comp1004945_c0_seq1	0	0	0.52	1.16	351	_	_	_	_	_	_	_
comp100497_c0_seq1	0.27	0.07	0.31	1.21	533	_	_	_	_	_	_	_
comp100502_c0_seq1	0	0.21	0.87	1.23	526	_	_	_	_	_	_	_
comp1005030_c0_seq1	0	0.18	0.75	0.15	595	_	_	_	_	_	_	_
comp1005082_c0_seq1	0	0	0.58	0.51	386	_	_	_	_	_	_	_
comp1005084_c0_seq1	0	0.06	1.11	0	620	_	_	_	_	_	_	_
comp1005088_c0_seq1	0	0.19	0.65	0.72	405	_	_	_	_	_	_	_
comp100514_c0_seq1	0	1.15	0	0	625	_	_	_	_	_	_	_
comp1005144_c0_seq1	0	0.18	0.66	0.29	614	_	_	_	_	_	_	_
comp1005150_c0_seq1	0	0	0.83	0.5	549	_	_	_	_	_	_	_
comp1005158_c0_seq1	0.11	0	0.28	0.42	456	_	_	_	_	_	_	_
comp1005186_c0_seq1	0	0.11	1.29	0	354	_	_	_	_	_	_	_
comp1005192_c0_seq1	0	0.39	0.77	0	400	_	_	_	_	_	_	_
comp1005216_c0_seq1	0	0	0.47	1.82	685	_	_	_	_	_	_	_
comp1005231_c0_seq1	0	0.53	0.7	0	434	_	_	_	_	_	_	_
comp1005253_c0_seq1	0.13	0.05	0.96	0	706	_	_	_	_	_	_	_
comp1005298_c0_seq1	0	0.16	0.91	0.2	468	_	_	_	_	_	_	_
comp1005307_c0_seq1	0.09	0.41	0.08	1.03	539	_	_	_	_	_	_	_
comp100531_c0_seq1	0.11	0.26	0.88	0.44	440	_	_	_	_	_	_	_
comp1005395_c0_seq1	0.14	0	0.86	0	368	_	_	_	_	_	_	_
comp100542_c0_seq1	0	0	1.49	0.44	436	_	_	_	_	_	_	_
comp1005474_c0_seq1	0	0.14	0.89	0.18	515	_	_	_	_	_	_	_
comp100548_c0_seq1	0	0.29	0.86	0.24	732	_	_	_	_	_	_	_
comp100550_c0_seq1	0.36	0.58	0.24	0.18	524	_	_	_	_	_	_	_
comp1005541_c0_seq1	0	0	1.26	0	473	_	_	_	_	_	_	_
comp100557_c0_seq1	0.5	0.43	0.62	0	818	_	_	_	_	_	_	_
comp10056_c0_seq1	0	0.26	0.49	0.22	441	_	_	_	_	_	_	_
comp1005618_c0_seq1	0.14	0	0	0	352	_	_	_	_	_	_	_
comp100562_c0_seq1	0.12	0	0.32	0.71	410	_	_	_	_	_	_	_
comp1005670_c0_seq1	0	0.32	0.6	0.26	377	_	_	_	_	_	_	_
comp1005739_c0_seq1	0	0	0.73	0.81	662	_	_	_	_	_	_	_
comp1005829_c0_seq1	0.08	0.13	0.52	0.16	559	_	_	_	_	_	_	_
comp100585_c0_seq1	0	0	0.38	0.21	453	_	_	_	_	_	_	_
comp100588_c0_seq1	0	0.17	0.87	0	445	_	_	_	_	_	_	_
comp100590_c0_seq1	0	0	0.5	0.44	436	_	_	_	_	_	_	_
comp1005916_c0_seq1	0.23	0.09	0.52	0	423	_	_	_	_	_	_	_
comp1005931_c0_seq1	0.13	0	1.08	0.26	376	_	_	_	_	_	_	_
comp1005955_c0_seq1	0.63	0.2	0.23	0.25	389	_	_	_	_	_	_	_
comp1005997_c0_seq1	0.44	0.14	0.23	0	539	_	_	_	_	_	_	_
comp1006031_c0_seq1	0.84	0	0	0	357	_	_	_	_	_	_	_
comp1006043_c0_seq1	0	0.14	0.87	0.18	527	_	_	_	_	_	_	_
comp1006056_c0_seq1	0.44	0.19	0.43	0.36	729	_	_	_	_	_	_	_
comp1006073_c0_seq1	0.19	0	0.5	0	505	_	_	_	_	_	_	_
comp1006136_c0_seq1	0	0.13	0.72	0.16	572	_	_	_	_	_	_	_
comp1006151_c0_seq1	0	0.1	0.88	0	402	_	_	_	_	_	_	_
comp1006186_c0_seq1	0	0.21	0.84	0	376	_	_	_	_	_	_	_
comp1006191_c0_seq1	0.14	0.16	0.41	0.65	684	_	_	_	_	_	_	_
comp1006197_c0_seq1	0	0.11	0.61	0.27	369	_	_	_	_	_	_	_
comp1006247_c0_seq1	0	0.09	0.89	0	439	_	_	_	_	_	_	_
comp100626_c0_seq1	0	0	0.12	3.12	382	_	_	_	_	_	_	_
comp1006291_c0_seq1	0	0.23	0.78	0	353	_	_	_	_	_	_	_
comp1006325_c0_seq1	0	0.27	0.56	0.11	775	_	_	_	_	_	_	_
comp1006356_c0_seq1	0	0.23	0.68	0.19	494	_	_	_	_	_	_	_
comp1006361_c0_seq1	0.06	0.82	0.15	0.32	807	_	_	_	_	_	_	_
comp100641_c0_seq1	0.13	0.62	0	1.04	383	_	_	_	_	_	_	_
comp1006489_c0_seq1	0	0	0.6	0.96	490	_	_	_	_	_	_	_
comp1006540_c0_seq1	0.15	0.17	0.65	0	620	_	_	_	_	_	_	_
comp1006581_c0_seq1	0.09	0.41	0.69	0.17	539	_	_	_	_	_	_	_
comp1006744_c0_seq1	0.38	0	0.33	0	506	_	_	_	_	_	_	_
comp1006774_c0_seq1	0	0	0.83	0.26	377	_	_	_	_	_	_	_
comp1006815_c0_seq1	0	0.23	0.89	0.28	358	_	_	_	_	_	_	_
comp1006847_c0_seq1	0	0	0	2.26	357	_	_	_	_	_	_	_
comp100689_c0_seq1	0	0.49	0.09	0	461	_	_	_	_	_	_	_
comp1006929_c0_seq1	0	0.21	0.8	0.31	830	_	_	_	_	_	_	_
comp100694_c0_seq1	1.54	0	0	0	496	_	_	_	_	_	_	_
comp1006955_c0_seq1	0.25	0.1	0.78	0	398	_	_	_	_	_	_	_
comp1006975_c0_seq1	0	0.19	0.74	0	413	_	_	_	_	_	_	_
comp1006983_c0_seq1	0	0.61	0.45	0.25	391	_	_	_	_	_	_	_
comp100699_c0_seq1	0.08	0	0.29	3.51	573	_	_	_	_	_	_	_
comp1006998_c0_seq1	0	0	0.24	2.17	514	_	_	_	_	_	_	_
comp1007063_c0_seq1	0	0	0.73	0.7	418	_	_	_	_	_	_	_
comp1007103_c0_seq1	0.2	0.15	0.69	0.58	487	_	_	_	_	_	_	_
comp1007114_c0_seq1	0	0.04	0.05	2.58	812	_	_	_	_	_	_	_
comp100716_c0_seq1	0	0	0.12	2.1	379	_	_	_	_	_	_	_
comp1007207_c0_seq1	0	0.15	0.87	0.19	486	_	_	_	_	_	_	_
comp1007258_c0_seq1	0	0	1.1	0	370	_	_	_	_	_	_	_
comp1007259_c0_seq1	0	0.09	0.62	1.14	423	_	_	_	_	_	_	_
comp1007272_c0_seq1	0	0	0.24	1.84	378	_	_	_	_	_	_	_
comp100730_c0_seq1	0	0	0.58	0	387	_	_	_	_	_	_	_
comp1007301_c0_seq1	0	0	1.18	0	380	_	_	_	_	_	_	_
comp1007324_c0_seq1	0	0.09	0.51	0	427	_	_	_	_	_	_	_
comp1007328_c0_seq1	0	0.05	0.71	0.66	677	_	_	_	_	_	_	_
comp1007474_c0_seq1	0.12	0.1	0.32	0.48	409	_	_	_	_	_	_	_
comp1007511_c0_seq1	0.33	0	0.1	0.87	440	_	_	_	_	_	_	_
comp100766_c0_seq1	0	0	1.23	0.19	495	_	_	_	_	_	_	_
comp1007780_c0_seq1	0	0.08	0.76	0.42	451	_	_	_	_	_	_	_
comp1007783_c0_seq1	0	0.18	0.75	0	595	_	_	_	_	_	_	_
comp1007786_c0_seq1	0.17	0.03	0.26	1.41	1030	_	_	_	_	_	_	_
comp1007854_c0_seq1	0.25	0.26	0.22	0.33	562	_	_	_	_	_	_	_
comp1007958_c0_seq1	0	0.5	0.67	0	396	_	_	_	_	_	_	_
comp100796_c0_seq1	0	0.09	0.89	0	792	_	_	_	_	_	_	_
comp100806_c0_seq1	0	0.17	0.46	2.04	620	_	_	_	_	_	_	_
comp100810_c0_seq1	0.93	0	0	1.66	649	_	_	_	_	_	_	_
comp1008122_c0_seq1	0	0.08	0.27	2.2	473	_	_	_	_	_	_	_
comp1008153_c0_seq1	0	0.36	0.61	0.22	429	_	_	_	_	_	_	_
comp100817_c0_seq1	1.19	0.37	2.13	9.2	593	_	_	_	_	_	_	_
comp100820_c0_seq1	0.3	0.32	0.45	0.4	473	_	_	_	_	_	_	_
comp100826_c0_seq1	0	0.82	0	0	579	_	_	_	_	_	_	_
comp100828_c0_seq1	0.16	0.12	0.42	0.62	584	_	_	_	_	_	_	_
comp100830_c0_seq1	0	0	0.94	0	617	_	_	_	_	_	_	_
comp100830_c0_seq2	0	0	0.29	0.48	408	_	_	_	_	_	_	_
comp1008320_c0_seq1	0.2	0.08	0.35	0.59	481	_	_	_	_	_	_	_
comp1008404_c0_seq1	0.12	0.09	0.42	0.24	413	_	_	_	_	_	_	_
comp1008433_c0_seq1	0	0.32	0.99	0	472	_	_	_	_	_	_	_
comp1008448_c0_seq1	0	0.19	0.42	0.23	419	_	_	_	_	_	_	_
comp1008463_c0_seq1	0.52	0	0.35	0.78	383	_	_	_	_	_	_	_
comp1008466_c0_seq1	0.12	0.18	0.56	0.11	770	_	_	_	_	_	_	_
comp10085_c0_seq1	0	0.17	0.79	0	439	_	_	_	_	_	_	_
comp1008532_c0_seq1	0	0	1.3	0	352	_	_	_	_	_	_	_
comp1008564_c0_seq1	0	0	0.38	1.12	360	_	_	_	_	_	_	_
comp1008607_c0_seq1	0	0	0.13	2.5	362	_	_	_	_	_	_	_
comp1008680_c0_seq1	0	0.45	0.2	0.22	429	_	_	_	_	_	_	_
comp1008728_c0_seq1	0	0.8	0	0.29	354	_	_	_	gi|5921937|sp|P81577.1|CUPA3_CANPG	RecName: Full=Cuticle protein AM1199; Short=CPAM1199	0.79	GO:0042302
comp1008753_c0_seq1	0.92	0	0.16	0	516	_	_	_	_	_	_	_
comp100878_c0_seq1	0.44	0.06	0.64	1.57	632	_	_	_	_	_	_	_
comp100880_c0_seq1	0	0	1.52	0	383	_	_	_	_	_	_	_
comp100888_c0_seq1	0	0	0.82	0.26	381	_	_	_	_	_	_	_
comp100892_c0_seq1	0	0	0.98	0	439	_	_	_	_	_	_	_
comp100895_c0_seq1	0	0	0.55	0.73	401	_	_	_	_	_	_	_
comp100903_c0_seq1	0	0.2	1.18	0.13	1332	_	_	_	_	_	_	_
comp1009054_c0_seq1	0.28	0.22	0.38	0	362	_	_	_	_	_	_	_
comp100916_c0_seq1	0	0	0.61	1.37	656	_	_	_	_	_	_	_
comp1009167_c0_seq1	0.15	0.06	0.51	0.43	632	_	_	_	_	_	_	_
comp1009199_c0_seq1	0.29	0.08	0.51	0.19	496	_	_	_	_	_	_	_
comp1009379_c0_seq1	0.1	0.16	0.61	0.19	483	_	_	_	_	_	_	_
comp1009396_c0_seq1	0.67	0.18	0.2	0.22	435	_	_	_	_	_	_	_
comp1009436_c0_seq1	0	0	0.22	1.22	401	_	_	_	_	_	_	_
comp1009439_c0_seq1	0	0.11	0.25	1.4	359	_	_	_	_	_	_	_
comp1009448_c0_seq1	0.09	0.07	0.83	0.18	507	_	_	_	_	_	_	_
comp1009467_c0_seq1	0	0	1.22	0	370	_	_	_	_	_	_	_
comp1009478_c0_seq1	0.21	0.25	0.09	0.42	458	_	_	_	_	_	_	_
comp100950_c0_seq1	0.12	0.29	0.11	0	404	_	_	_	_	_	_	_
comp1009518_c0_seq1	0	0	0.54	1.43	409	_	_	_	_	_	_	_
comp1009549_c0_seq1	0.07	0	0.95	0.7	639	_	_	_	_	_	_	_
comp100957_c0_seq1	0.09	0	0.59	1.66	554	_	_	_	_	_	_	_
comp100958_c0_seq1	0.8	0.06	0.21	0.16	584	_	_	_	_	_	_	_
comp1009589_c0_seq1	0.09	0.27	0.61	0.51	541	_	_	_	_	_	_	_
comp100960_c0_seq1	0	0	0	3.61	625	_	_	_	_	_	_	_
comp100961_c0_seq1	0	0.29	1.09	0	403	_	_	_	_	_	_	_
comp100963_c0_seq1	0	0.2	0.68	0	546	_	_	_	_	_	_	_
comp100964_c0_seq1	0.12	0.28	0.53	1.17	414	_	_	_	_	_	_	_
comp100968_c0_seq1	0.21	0	0.57	0.63	452	_	_	_	_	_	_	_
comp1009681_c0_seq1	0	0.16	1.14	0	481	_	_	_	_	_	_	_
comp1009761_c0_seq1	0.1	0.08	0.86	0.39	488	_	_	_	_	_	_	_
comp1009762_c0_seq1	0	0	0.69	0.22	440	_	_	_	_	_	_	_
comp1009793_c0_seq1	0	0	0	2.47	398	_	_	_	_	_	_	_
comp100982_c0_seq1	0.32	0	0.29	0.21	448	_	_	_	_	_	_	_
comp100982_c1_seq1	0.11	0.26	0	0.87	443	_	_	_	_	_	_	_
comp1009822_c0_seq1	0	0.23	0.38	0.57	357	_	_	_	_	_	_	_
comp100990_c0_seq1	0	0.23	1.55	0	354	_	_	_	_	_	_	_
comp1009954_c0_seq1	0	0	0.22	2.19	402	_	_	_	_	_	_	_
comp1009956_c0_seq1	0	0	0.54	1.93	406	_	_	_	_	_	_	_
comp100998_c0_seq1	0	1.36	0.12	0	380	_	_	_	_	_	_	_
comp1010093_c0_seq1	0	0.08	0	1.38	478	_	_	_	_	_	_	_
comp101015_c0_seq1	0	0	0	1.7	357	_	_	_	_	_	_	_
comp101028_c0_seq1	0	0.74	0.53	0.5	547	_	_	_	_	_	_	_
comp101040_c0_seq1	0	0.14	0.39	0	527	_	_	_	_	_	_	_
comp101040_c0_seq2	0.05	0.28	0.66	0.35	981	_	_	_	_	_	_	_
comp1010434_c0_seq1	0.1	0.08	0.53	0	476	_	_	_	_	_	_	_
comp1010461_c0_seq1	0.19	0.24	0.53	0.59	742	_	_	_	_	_	_	_
comp1010479_c0_seq1	0.28	0	0.26	0.86	354	_	_	_	_	_	_	_
comp101049_c0_seq1	0	0.2	0.44	2.2	401	_	_	_	_	_	_	_
comp101054_c0_seq1	0	0	1.58	0	661	_	_	_	_	_	_	_
comp1010556_c0_seq1	0.66	0	0.12	0.27	375	_	_	_	_	_	_	_
comp1010691_c0_seq1	0.12	0	0.53	0.71	412	_	_	_	_	_	_	_
comp1010729_c0_seq1	0	0	0.46	1.42	467	_	_	_	_	_	_	_
comp101078_c0_seq1	0	0	1.11	1.36	368	_	_	_	_	_	_	_
comp101081_c0_seq1	0	0	1.49	0	459	_	_	_	_	_	_	_
comp101081_c1_seq1	0	0	1.9	0	452	_	_	_	_	_	_	_
comp101088_c0_seq1	0.08	0	0.72	0.46	598	_	_	_	_	_	_	_
comp101088_c0_seq2	0	0	0.29	0	614	_	_	_	_	_	_	_
comp101089_c0_seq1	0	0.2	0.23	2.02	546	_	_	_	_	_	_	_
comp101090_c0_seq1	0	0.47	0.96	0.09	956	_	_	_	_	_	_	_
comp1010930_c0_seq1	0	0.13	0.88	0	560	_	_	_	_	_	_	_
comp1010933_c0_seq1	0	0.19	0.49	0.62	584	_	_	_	_	_	_	_
comp1010938_c0_seq1	0	0	1.25	0	531	_	_	_	_	_	_	_
comp101095_c0_seq1	0	0	0.97	0	622	_	_	_	gi|149026199|gb|EDL82442.1|	rCG63049 [Rattus norvegicus]	0.66	_
comp1010975_c0_seq1	0.1	0.16	0.53	0.2	481	_	_	_	_	_	_	_
comp101102_c0_seq1	0	0.07	1.33	0.49	557	_	_	_	_	_	_	_
comp1011023_c0_seq1	0.1	0	0.54	0	470	_	_	_	_	_	_	_
comp1011026_c0_seq1	0.14	0	0.13	2.28	355	_	_	_	_	_	_	_
comp101103_c0_seq1	0	0.15	0.41	0.55	510	_	_	_	_	_	_	_
comp1011055_c0_seq1	0.08	0.31	0	1.08	591	_	_	_	_	_	_	_
comp101106_c0_seq1	0.77	0.35	0.2	0.22	441	_	_	_	_	_	_	_
comp1011166_c0_seq1	0.4	0	0.12	0	375	_	_	_	_	_	_	_
comp101120_c0_seq1	0	0	0.56	2.9	459	_	_	_	gi|158132192|gb|ABW17263.1|	choriogenin H alpha [Oncorhynchus masou]	0.47	_
comp101123_c0_seq1	0	0	1.02	0	459	_	_	_	_	_	_	_
comp1011261_c0_seq1	0	0.2	0.54	0.34	540	_	_	_	_	_	_	_
comp1011269_c0_seq1	0	0.15	0.77	0	491	_	_	_	_	_	_	_
comp1011304_c0_seq1	0	0	0.47	1.05	378	_	_	_	_	_	_	_
comp101131_c0_seq1	0	1.07	0	0.47	580	_	_	_	_	_	_	_
comp101138_c0_seq1	0.06	0.13	0.95	0	781	_	_	_	_	_	_	_
comp101139_c0_seq1	0	0.18	0.6	0.66	436	_	_	_	gi|432930352|ref|XP_004081438.1|	PREDICTED: mannosyl-oligosaccharide 1,2-alpha-mannosidase IB-like [Oryzias latipes]	0.77	_
comp101141_c0_seq1	0	0.07	0.08	1.77	524	_	_	_	_	_	_	_
comp1011411_c0_seq1	0.09	0	0.08	1.41	526	_	_	_	_	_	_	_
comp1011427_c0_seq1	0	0.21	0.55	0	527	_	_	_	_	_	_	_
comp101143_c0_seq1	0	0.11	0.36	0	376	_	_	_	_	_	_	_
comp101147_c0_seq1	0.05	0	0.16	10.83	952	_	_	_	_	_	_	_
comp101150_c0_seq1	2.43	0	0.59	1.09	439	_	_	_	_	_	_	_
comp1011500_c0_seq1	0.48	0.28	0.11	0.95	412	_	_	_	_	_	_	_
comp1011501_c0_seq1	0	0	0.61	0	370	_	_	_	_	_	_	_
comp1011524_c0_seq1	0	0	0.12	2.7	370	_	_	_	_	_	_	_
comp101155_c0_seq1	0	0.11	0.24	0.26	377	_	_	_	_	_	_	_
comp1011565_c0_seq1	0	0.47	0.44	0.39	479	_	_	_	_	_	_	_
comp101162_c0_seq1	0.06	0.65	0.31	0.7	755	_	_	_	_	_	_	_
comp1011625_c0_seq1	0	0.67	0	0	362	_	_	_	_	_	_	_
comp1011779_c0_seq1	0	0.22	0.86	0	367	gi|397702106|gb|JN591763.1|	Saccharum hybrid cultivar GT28 thioredoxin M-type mRNA, complete cds	0.98	gi|413916434|gb|AFW56366.1|	putative thioredoxin superfamily protein [Zea mays]	1	GO:0015035;GO:0006662;GO:0009055;GO:0022900;GO:0006118;GO:0009507;GO:0045454
comp1011809_c0_seq1	0.25	0.2	0	0.98	400	_	_	_	_	_	_	_
comp1011837_c0_seq1	0	0.23	0.64	0	358	_	_	_	_	_	_	_
comp1011846_c0_seq1	0.11	0	0.1	1.96	441	_	_	_	_	_	_	_
comp1011899_c0_seq1	0.09	0.07	0.31	0.35	531	_	_	_	_	_	_	_
comp101191_c0_seq1	0.79	0.45	0.5	15.17	432	_	_	_	_	_	_	_
comp1011921_c0_seq1	0	0	0.62	0.27	367	_	_	_	_	_	_	_
comp1011966_c0_seq1	0	0.11	0.12	1.63	369	_	_	_	_	_	_	_
comp101197_c0_seq1	0.82	0.06	0.29	0	573	_	_	_	_	_	_	_
comp101209_c0_seq1	0.11	0.65	0.63	0	808	_	_	_	_	_	_	_
comp1012095_c0_seq1	0	0.1	0.86	0.08	1057	_	_	_	_	_	_	_
comp1012106_c0_seq1	0.12	0.09	0.53	1.42	411	_	_	_	_	_	_	_
comp1012152_c0_seq1	0	0.53	0.12	0.53	374	_	_	_	_	_	_	_
comp101216_c0_seq1	0.25	0	0.46	0	388	_	_	_	_	_	_	_
comp101218_c0_seq1	0.55	0	0.58	0	752	_	_	_	_	_	_	_
comp1012206_c0_seq1	0	0	0	2.38	510	_	_	_	_	_	_	_
comp1012208_c0_seq1	0	0	0.47	2.08	381	_	_	_	_	_	_	_
comp1012279_c0_seq1	0	0	1.01	0	360	_	_	_	_	_	_	_
comp101230_c0_seq1	0.15	0	0.46	1.92	611	_	_	_	_	_	_	_
comp101230_c1_seq1	0.27	0	0.25	0.28	365	_	_	_	_	_	_	_
comp101237_c0_seq1	0	0	0	14.97	405	_	_	_	_	_	_	_
comp1012378_c0_seq1	0	0.17	0.39	0.65	444	_	_	_	_	_	_	_
comp10124_c0_seq1	0.1	0.23	0.44	0.19	484	_	_	_	_	_	_	_
comp1012403_c0_seq1	0.08	0.06	0.6	0.6	607	_	_	_	_	_	_	_
comp101241_c0_seq1	0	0.08	0.17	1.91	492	_	_	_	_	_	_	_
comp1012428_c0_seq1	0.11	0	0.3	1.12	432	_	_	_	_	_	_	_
comp101248_c0_seq2	0	0.46	1.17	0	352	_	_	_	_	_	_	_
comp1012565_c0_seq1	0.14	0	0	2.75	365	_	_	_	_	_	_	_
comp101258_c0_seq1	0	0.3	0.87	0	605	_	_	_	_	_	_	_
comp1012597_c0_seq1	0.25	0.2	0.22	0.24	401	_	_	_	_	_	_	_
comp1012685_c0_seq1	0.14	0.22	0.62	0	365	_	_	_	_	_	_	_
comp1012709_c0_seq1	0.78	0	0.23	0.52	383	_	_	_	_	_	_	_
comp1012711_c0_seq1	0.14	0.11	0	1.13	358	_	_	_	_	_	_	_
comp101272_c0_seq1	0	0	0.55	2.1	530	_	_	_	_	_	_	_
comp101276_c0_seq1	0	0.34	0.96	0.26	994	_	_	_	_	_	_	_
comp1012821_c0_seq1	0	0	0	2.28	355	_	_	_	_	_	_	_
comp101291_c0_seq1	0.09	0	1.55	0.52	536	_	_	_	_	_	_	_
comp1012910_c0_seq1	0	0.09	0.3	0.67	432	_	_	_	_	_	_	_
comp1013004_c0_seq1	0.28	0	0.19	1.29	811	_	_	_	_	_	_	_
comp101303_c0_seq1	0.84	0.11	0.26	0.28	357	_	_	_	_	_	_	_
comp101305_c0_seq1	0.36	0.19	0.67	0.46	758	_	_	_	_	_	_	_
comp1013067_c0_seq1	0	0.54	0	0.54	370	_	_	_	_	_	_	_
comp101309_c0_seq1	0	0.2	0.8	0	390	_	_	_	_	_	_	_
comp1013096_c0_seq1	0	0	0.43	0	412	_	_	_	_	_	_	_
comp101319_c0_seq1	0	0	0.89	0	358	_	_	_	_	_	_	_
comp101321_c0_seq1	1.14	0.08	0.18	0.41	463	_	_	_	_	_	_	_
comp1013211_c0_seq1	0	0.68	0.26	0	355	_	_	_	_	_	_	_
comp1013213_c0_seq1	0.27	0.29	0.16	0	519	_	_	_	_	_	_	_
comp1013240_c0_seq1	0	0.11	0.65	0.57	353	_	_	_	_	_	_	_
comp101325_c0_seq1	0.11	0.09	0.6	0.67	433	_	_	_	_	_	_	_
comp1013390_c0_seq1	0	0.81	0.31	0.23	427	_	_	_	_	_	_	_
comp101341_c0_seq1	0	0.4	0.63	0.2	475	_	_	_	_	_	_	_
comp1013446_c0_seq1	0	0.23	0.37	0.85	357	_	_	_	_	_	_	_
comp101345_c0_seq1	0.43	0.12	0.78	0.58	351	_	_	_	_	_	_	_
comp1013490_c0_seq1	0	0	1.19	0	378	_	_	_	_	_	_	_
comp1013527_c0_seq1	0	0.12	0.65	0.58	352	_	_	_	_	_	_	_
comp101354_c0_seq1	0	0.2	0.95	0.33	560	_	_	_	_	_	_	_
comp101361_c0_seq1	0.08	0.18	0.94	0	607	_	_	_	_	_	_	_
comp1013639_c0_seq1	0	0.16	0.92	0	657	_	_	_	_	_	_	_
comp101364_c0_seq1	0	0.29	1.38	0	617	_	_	_	_	_	_	_
comp101365_c0_seq1	0	0	0	0	356	_	_	_	_	_	_	_
comp1013700_c0_seq1	0	0.27	0.54	0	668	_	_	_	_	_	_	_
comp1013790_c0_seq1	0.14	0	0.49	1.91	367	_	_	_	_	_	_	_
comp101386_c0_seq1	0.59	0.13	0.37	0	556	_	_	_	_	_	_	_
comp101388_c0_seq1	0	0.35	0.56	0.1	900	_	_	_	_	_	_	_
comp101392_c0_seq1	0	0	1.31	0.17	539	_	_	_	_	_	_	_
comp101396_c0_seq1	0	0.18	1.09	1.1	436	_	_	_	_	_	_	_
comp101398_c0_seq1	0.5	0.16	0.62	0.2	479	_	_	_	_	_	_	_
comp1014003_c0_seq1	0	0	0	1.96	440	_	_	_	_	_	_	_
comp1014028_c0_seq1	1.21	0	0	0	475	_	_	_	_	_	_	_
comp101410_c0_seq1	0	0	0.07	0	553	_	_	_	_	_	_	_
comp101410_c0_seq2	0	0.09	0.99	0.22	437	_	_	_	_	_	_	_
comp1014115_c0_seq1	0.09	0	1.03	0	526	_	_	_	_	_	_	_
comp1014153_c0_seq1	0.23	0.18	0.81	0	430	_	_	_	_	_	_	_
comp1014161_c0_seq1	0.13	0.21	0.61	0	372	_	_	_	_	_	_	_
comp1014181_c0_seq1	0	0	0.64	0.48	573	_	_	_	_	_	_	_
comp1014195_c0_seq1	0	0.09	0.21	0.68	424	_	_	_	_	_	_	_
comp1014196_c0_seq1	0.56	0.09	0.2	0.89	432	_	_	_	_	_	_	_
comp1014225_c0_seq1	0	0	1.02	0	702	_	_	_	_	_	_	_
comp1014268_c0_seq1	0.12	0.1	0.65	0.96	408	_	_	_	_	_	_	_
comp10143_c0_seq1	0.14	0.23	0.52	0	353	_	_	_	_	_	_	_
comp101431_c0_seq1	0	0	0.44	0	402	_	_	_	_	_	_	_
comp101436_c0_seq1	0	0	0	4.54	356	_	_	_	_	_	_	_
comp1014381_c0_seq1	0	0	0	2.58	384	_	_	_	_	_	_	_
comp1014389_c0_seq1	0	0.33	0.37	0.66	556	_	_	_	_	_	_	_
comp1014440_c0_seq1	0	0.38	0.85	0.24	412	_	_	_	_	_	_	_
comp101447_c0_seq1	0.18	0.5	0.48	0	518	_	_	_	_	_	_	_
comp1014483_c0_seq1	0	0	0.22	1.7	404	_	_	_	_	_	_	_
comp1014503_c0_seq1	0	0.18	0.89	0	437	_	_	_	_	_	_	_
comp1014580_c0_seq1	0	0.29	0.43	0.48	408	_	_	_	_	_	_	_
comp1014754_c0_seq1	0	0.17	0.91	0	624	_	_	_	_	_	_	_
comp1014803_c0_seq1	0.28	0.38	0.18	0	657	_	_	_	_	_	_	_
comp1014850_c0_seq1	0	0.28	0.62	0.69	421	_	_	_	_	_	_	_
comp101487_c0_seq1	0.24	0.1	0.54	0	409	_	_	_	_	_	_	_
comp101493_c0_seq1	0	0.07	1.08	0.93	503	_	_	_	_	_	_	_
comp1014996_c0_seq1	0	0	1.02	0	459	_	_	_	_	_	_	_
comp10150_c0_seq1	0	0.1	0.45	0.25	397	_	_	_	_	_	_	_
comp101500_c0_seq1	0	0	0.25	0	363	_	_	_	_	_	_	_
comp101501_c0_seq1	1.12	0	0	0	474	_	_	_	_	_	_	_
comp1015031_c0_seq1	0	0	0.85	0	414	_	_	_	_	_	_	_
comp1015041_c0_seq1	0.28	0	0.38	0	358	_	_	_	_	_	_	_
comp1015137_c0_seq1	0	0.22	0.61	0	371	_	_	_	_	_	_	_
comp1015186_c0_seq1	0	0.34	0.39	0.29	353	_	_	_	_	_	_	_
comp1015205_c0_seq1	0.28	0	0	1.47	507	_	_	_	_	_	_	_
comp1015213_c0_seq1	0.15	0.18	0.47	0.15	605	_	_	_	_	_	_	_
comp101524_c0_seq1	0	0.84	0	0	452	_	_	_	_	_	_	_
comp101528_c0_seq1	0.32	0.05	0.5	1.36	717	_	_	_	_	_	_	_
comp1015309_c0_seq1	0	0.09	0.7	0	432	_	_	_	_	_	_	_
comp1015352_c0_seq1	0.1	0	0.56	1.03	461	_	_	_	_	_	_	_
comp10154_c0_seq1	0	0.1	0.45	0.25	396	_	_	_	_	_	_	_
comp1015517_c0_seq1	0.39	0	0.43	0.77	490	_	_	_	_	_	_	_
comp1015580_c0_seq1	0.12	0.09	0.53	0.71	412	_	_	_	_	_	_	_
comp101559_c0_seq1	0	0	0.31	1.93	528	_	_	_	_	_	_	_
comp101562_c0_seq1	0.56	0.22	0.24	0.14	660	_	_	_	_	_	_	_
comp101575_c0_seq1	0	0.11	0.24	1.58	377	_	_	_	_	_	_	_
comp101576_c0_seq1	1.08	0	0.12	0.81	369	_	_	_	_	_	_	_
comp1015797_c0_seq1	0	0.13	1.11	0.17	555	_	_	_	_	_	_	_
comp1015820_c0_seq1	0	0.65	0.07	0	610	_	_	_	_	_	_	_
comp101599_c0_seq1	0	0.28	1.38	0	412	_	_	_	_	_	_	_
comp101605_c0_seq1	0.07	0.05	0.74	0.38	699	_	_	_	_	_	_	_
comp1016065_c0_seq1	0	0	1	0	434	_	_	_	_	_	_	_
comp1016072_c0_seq1	0.31	0.08	0.55	1.22	466	_	_	_	_	_	_	_
comp1016118_c0_seq1	0.82	0	0.09	0	471	_	_	_	_	_	_	_
comp1016131_c0_seq1	0.06	0.05	0.75	0.36	736	_	_	_	_	_	_	_
comp1016157_c0_seq1	0.11	0.09	0.69	0.22	437	_	_	_	_	_	_	_
comp1016169_c0_seq1	0.79	0	0.12	0.27	375	_	_	_	_	_	_	_
comp101619_c0_seq1	0.24	0.13	0.56	0.16	579	_	_	_	_	_	_	_
comp101629_c0_seq1	0	0.46	0.72	0.92	423	_	_	_	_	_	_	_
comp1016377_c0_seq1	0	0	0.25	2.24	360	_	_	_	gi|322706113|gb|EFY97695.1|	hypothetical protein MAA_06920 [Metarhizium anisopliae ARSEF 23]	0.43	_
comp1016499_c0_seq1	0.13	0	1.05	0	383	_	_	_	_	_	_	_
comp1016500_c0_seq1	0.13	0	0.34	1.51	391	_	_	_	_	_	_	_
comp1016569_c0_seq1	0	0.21	0.85	0.54	373	_	_	_	_	_	_	_
comp101664_c0_seq1	0.08	0	0.72	0.58	619	_	_	_	_	_	_	_
comp1016649_c0_seq1	0	0.22	0.63	0.28	362	_	_	_	_	_	_	_
comp101666_c0_seq1	0	0	3.07	0	414	_	_	_	_	_	_	_
comp1016694_c0_seq1	0	0.23	1.04	0	488	_	_	_	_	_	_	_
comp1016737_c0_seq1	0.39	0.15	0.17	0.57	491	_	_	_	_	_	_	_
comp101677_c0_seq1	0	0.39	0.54	0.72	405	_	_	_	_	_	_	_
comp101689_c0_seq1	0.08	0.24	0.53	0	612	_	_	_	_	_	_	_
comp1016915_c0_seq1	0.55	0.22	0.13	0	361	_	_	_	_	_	_	_
comp1016923_c0_seq1	0.22	0.18	0	1.97	438	_	_	_	_	_	_	_
comp1016959_c0_seq1	0	0	0.74	0.76	702	_	_	_	_	_	_	_
comp1016975_c0_seq1	0	0.06	0.91	0	621	_	_	_	_	_	_	_
comp101699_c0_seq1	0.13	0.74	0.33	0	717	_	_	_	_	_	_	_
comp1016998_c0_seq1	0	0	0	2.71	515	_	_	_	_	_	_	_
comp1017001_c0_seq1	0	0	0.48	0.21	446	_	_	_	_	_	_	_
comp1017013_c0_seq1	0.62	0	0	0	396	_	_	_	gi|183981609|ref|YP_001849900.1|	PE-PGRS family protein [Mycobacterium marinum M]	0.45	GO:0003824
comp1017050_c0_seq1	0	0.4	0.3	0.33	787	_	_	_	_	_	_	_
comp1017076_c0_seq1	0	0.51	0.67	0	449	_	_	_	_	_	_	_
comp1017087_c0_seq1	0	0.11	0	1.33	375	_	_	_	_	_	_	_
comp1017091_c0_seq1	0	0.2	0.61	0	540	_	_	_	_	_	_	_
comp101710_c0_seq1	0	0.14	1.3	0	514	_	_	_	_	_	_	_
comp101711_c0_seq1	0	0.1	1.08	0.51	697	_	_	_	_	_	_	_
comp101712_c0_seq1	0	0.26	0.91	0.54	815	_	_	_	_	_	_	_
comp101715_c0_seq1	0	0	0.9	0	548	_	_	_	_	_	_	_
comp101715_c0_seq2	0	0	0	0	484	_	_	_	_	_	_	_
comp1017162_c0_seq1	0	0.11	0.37	0	364	_	_	_	_	_	_	_
comp1017169_c0_seq1	0	0.21	0.83	0	378	_	_	_	_	_	_	_
comp1017206_c0_seq1	0.12	0.09	0.63	0.46	418	_	_	_	_	_	_	_
comp101722_c0_seq1	0	1.29	0	0.67	665	_	_	_	_	_	_	_
comp1017230_c0_seq1	0	0	0.4	1.63	612	_	_	_	_	_	_	_
comp1017248_c0_seq1	0	0.88	0.18	0.2	474	_	_	_	_	_	_	_
comp101728_c0_seq1	0.11	0.27	0.2	1.14	425	_	_	_	_	_	_	_
comp101731_c0_seq1	0.11	0.84	0	0	452	_	_	_	_	_	_	_
comp1017413_c0_seq1	0.34	0.36	0.2	0.22	433	_	_	_	_	_	_	_
comp101756_c0_seq1	0.09	0.03	1.02	0.24	1049	_	_	_	_	_	_	_
comp1017592_c0_seq1	0	0.45	0.3	0	431	_	_	_	_	_	_	_
comp1017641_c0_seq1	0	0.07	0.08	1.35	545	_	_	_	_	_	_	_
comp1017654_c0_seq1	0.21	0	0.09	1.25	457	_	_	_	_	_	_	_
comp101767_c0_seq2	0	0.42	0.54	0	684	_	_	_	_	_	_	_
comp101768_c0_seq1	0.12	0.2	0.9	0	395	_	_	_	_	_	_	_
comp101771_c0_seq1	0	0.35	0.55	0	531	_	_	_	_	_	_	_
comp1017763_c0_seq1	0	0	1.04	0	385	_	_	_	_	_	_	_
comp1017823_c0_seq1	0.29	0.3	0.17	0.76	495	_	_	_	_	_	_	_
comp101785_c0_seq1	0	0	0.45	0.25	393	_	_	_	_	_	_	_
comp1017889_c0_seq1	0.13	0.2	0.81	0.26	387	_	_	_	_	_	_	_
comp101794_c0_seq1	0.34	0	0.3	1.2	674	_	_	_	_	_	_	_
comp101799_c0_seq1	0.12	0.09	1.46	0.93	419	_	_	_	_	_	_	_
comp101800_c0_seq1	0	1.5	0	0	436	_	_	_	_	_	_	_
comp1018095_c0_seq1	0	0.22	0.87	0	365	_	_	_	_	_	_	_
comp101810_c0_seq1	1.35	0.21	0.79	0.7	527	_	_	_	_	_	_	_
comp101825_c0_seq1	0	0.16	0.71	0.99	476	_	_	_	_	_	_	_
comp1018329_c0_seq1	0	0.45	0.38	0	361	_	_	_	_	_	_	_
comp1018331_c0_seq1	0	0.69	0	0.21	446	_	_	_	_	_	_	_
comp1018335_c0_seq1	0	0.35	0.65	0	352	_	_	_	_	_	_	_
comp101836_c0_seq1	0.27	0.14	0.63	0.18	527	_	_	_	_	_	_	_
comp101840_c0_seq1	0	0	1.17	0.29	353	_	_	_	gi|321475418|gb|EFX86381.1|	hypothetical protein DAPPUDRAFT_98013 [Daphnia pulex]	0.84	GO:0005267;GO:0016021;GO:0071805
comp101844_c0_seq1	0	0.09	0.5	0.89	432	_	_	_	_	_	_	_
comp1018538_c0_seq1	0	0	0.95	0	415	_	_	_	_	_	_	_
comp101854_c0_seq1	0	0.92	0.31	0	420	_	_	_	_	_	_	_
comp101859_c0_seq1	0.06	0.14	0.61	1.58	775	_	_	_	_	_	_	_
comp101867_c0_seq1	0.28	0.15	0.49	0.18	511	_	_	_	_	_	_	_
comp101870_c0_seq1	0.19	0.1	1.44	0.99	715	_	_	_	_	_	_	_
comp101880_c0_seq1	0.94	0.77	0.43	0	736	_	_	_	_	_	_	_
comp1018809_c0_seq1	0	0.18	0.14	0	1112	_	_	_	_	_	_	_
comp1018818_c0_seq1	0	0.08	0.94	0.19	494	_	_	_	_	_	_	_
comp1018820_c0_seq1	0.1	0.23	0.43	0.19	495	_	_	_	_	_	_	_
comp1018849_c0_seq1	0	0.05	0.12	2.03	662	_	_	_	gi|307182756|gb|EFN69879.1|	Orexin receptor type 2 [Camponotus floridanus]	0.61	GO:0050896;GO:0065007
comp1018863_c0_seq1	0	0.1	1.18	0	381	_	_	_	_	_	_	_
comp1018864_c0_seq1	0.34	0.09	0.41	0	424	_	_	_	_	_	_	_
comp101887_c0_seq1	0	0.28	0.65	0.84	1106	_	_	_	_	_	_	_
comp1018876_c0_seq1	0.13	0.21	0.47	0.26	378	_	_	_	_	_	_	_
comp1019075_c0_seq1	0	0.21	0.94	0	381	_	_	_	_	_	_	_
comp1019142_c0_seq1	0.66	0.11	0	0	376	gi|194272194|ref|NG_008235.1|	Homo sapiens tyrosine aminotransferase (TAT), RefSeqGene on chromosome 16	1	_	_	_	_
comp101919_c0_seq1	0	0	0	2.66	375	_	_	_	_	_	_	_
comp101921_c0_seq1	0.13	0	0.46	0	385	_	_	_	_	_	_	_
comp1019234_c0_seq1	0	0	0.15	1.15	560	_	_	_	gi|157117285|ref|XP_001653012.1|	hypothetical protein AaeL_AAEL001299 [Aedes aegypti]	0.74	GO:0016020
comp1019240_c0_seq1	0.23	0.09	0	1.39	419	_	_	_	_	_	_	_
comp101933_c0_seq1	0	0	0.79	0.5	392	_	_	_	_	_	_	_
comp1019343_c0_seq1	0	0	0.12	1.53	387	_	_	_	_	_	_	_
comp1019370_c0_seq1	0	0.09	0.74	0.47	413	_	_	_	_	_	_	_
comp101942_c0_seq1	0.14	0	0	2.26	357	_	_	_	_	_	_	_
comp101948_c0_seq1	0	0.08	0.09	1.02	465	_	_	_	_	_	_	_
comp101949_c0_seq1	0.33	0.09	0.1	1.5	446	_	_	_	_	_	_	_
comp1019542_c0_seq1	0	0.31	0.93	0	383	_	_	_	_	_	_	_
comp101959_c0_seq1	0.68	0.09	0	0	431	_	_	_	_	_	_	_
comp101967_c0_seq1	0	0	0.12	1.81	384	_	_	_	_	_	_	_
comp1019688_c0_seq1	0.48	0.15	0.08	0.75	499	_	_	_	_	_	_	_
comp1019698_c0_seq1	0.13	0.21	0.12	1.33	375	_	_	_	_	_	_	_
comp101974_c0_seq1	0.4	0	0.14	1.72	582	_	_	_	_	_	_	_
comp101976_c0_seq1	0	0	1.16	0	354	_	_	_	_	_	_	_
comp10198_c0_seq1	0	0.44	0	0.27	368	_	_	_	_	_	_	_
comp1019986_c0_seq1	0.66	0.17	0.19	0	443	_	_	_	_	_	_	_
comp1020046_c0_seq1	0.12	0.2	0.11	0.49	400	_	_	_	_	_	_	_
comp1020093_c0_seq1	0.1	0.32	0.82	0	468	_	_	_	_	_	_	_
comp1020102_c0_seq1	0	0.42	0.63	0.18	527	_	_	_	_	_	_	_
comp10202_c0_seq1	0.14	0	1	0	363	_	_	_	_	_	_	_
comp102026_c0_seq1	0	0	0	2.02	351	_	_	_	_	_	_	_
comp102033_c0_seq1	0	0	0.39	0	353	_	_	_	_	_	_	_
comp102036_c0_seq1	0	0	0.51	0	496	_	_	_	_	_	_	_
comp1020379_c0_seq1	0	0.09	0.2	1.59	425	_	_	_	_	_	_	_
comp1020451_c0_seq1	0	0	0.74	0.41	460	_	_	_	_	_	_	_
comp102047_c0_seq1	0.46	0	0.41	8.75	421	_	_	_	_	_	_	_
comp1020496_c0_seq1	0	0.11	0.5	0	361	_	_	_	_	_	_	_
comp1020548_c0_seq1	0.2	0.23	0.6	0.19	490	_	_	_	_	_	_	_
comp10206_c0_seq1	0.29	0.23	0.26	0.29	352	_	_	_	_	_	_	_
comp1020608_c0_seq1	0.24	0.1	0.43	0	407	_	_	_	_	_	_	_
comp102069_c0_seq1	0.36	0.18	0.52	0.69	762	_	_	_	_	_	_	_
comp1020719_c0_seq1	0	0.16	0.7	0	484	_	_	_	_	_	_	_
comp102072_c0_seq1	0	0.33	1.04	0.63	455	_	_	_	_	_	_	_
comp102081_c0_seq1	0	0	0.54	2.6	473	_	_	_	_	_	_	_
comp1020833_c0_seq1	0	0.26	0.98	0	441	_	_	_	_	_	_	_
comp1020864_c0_seq1	0.13	0.1	0.11	0	388	_	_	_	_	_	_	_
comp1020908_c0_seq1	0.34	0	0.3	1.12	431	_	_	_	_	_	_	_
comp1020910_c0_seq1	0	0.47	0.32	0	416	_	_	_	_	_	_	_
comp102093_c0_seq1	0	1.06	0.42	0	586	_	_	_	_	_	_	_
comp1020977_c0_seq1	0	0.23	0.77	0.85	357	_	_	_	_	_	_	_
comp102105_c0_seq1	0	0	0.82	0	983	_	_	_	_	_	_	_
comp102115_c0_seq1	0	0	0.91	0	507	_	_	_	_	_	_	_
comp102118_c0_seq1	0.18	0.21	0.54	1.21	533	_	_	_	_	_	_	_
comp1021276_c0_seq1	0.14	0	0.13	1.41	357	_	_	_	_	_	_	_
comp1021295_c0_seq1	0	0.17	0.49	0	440	_	_	_	_	_	_	_
comp1021331_c0_seq1	0	0.12	0.54	0	605	_	_	_	_	_	_	_
comp1021360_c0_seq1	0	0	0	2.32	384	_	_	_	_	_	_	_
comp1021458_c0_seq1	0	0.32	0.12	1.35	370	_	_	_	_	_	_	_
comp1021547_c0_seq1	0.23	0.09	0.83	0.23	420	_	_	_	_	_	_	_
comp1021551_c0_seq1	0.14	0.11	0.74	0.55	366	_	_	_	_	_	_	_
comp102171_c0_seq1	0	0.09	0	5.21	415	_	_	_	_	_	_	_
comp102177_c0_seq1	0	0.1	0	3.23	396	_	_	_	_	_	_	_
comp1021805_c0_seq1	0.09	0.14	0.63	0.87	531	_	_	_	_	_	_	_
comp1021970_c0_seq1	0.09	0.49	0.55	0	530	_	_	_	_	_	_	_
comp1022115_c0_seq1	0	0.1	0.34	1.27	390	_	_	_	_	_	_	_
comp102213_c0_seq1	0	0.08	0.61	0.39	485	_	_	_	_	_	_	_
comp1022157_c0_seq1	0.1	0.41	0.46	0.2	466	_	_	_	_	_	_	_
comp1022163_c0_seq1	0.48	0.23	0.09	0.57	494	_	_	_	_	_	_	_
comp1022207_c0_seq1	0.9	0	0	0	525	_	_	_	_	_	_	_
comp1022354_c0_seq1	0	1.06	0	0.2	465	_	_	_	_	_	_	_
comp1022414_c0_seq1	0	0	0.55	0.73	401	_	_	_	_	_	_	_
comp1022415_c0_seq1	0	0.16	0.53	0.4	476	_	_	_	_	_	_	_
comp102245_c0_seq1	0.08	0.12	0.35	0.16	584	_	_	_	_	_	_	_
comp102246_c0_seq1	0	0.19	1.06	0	414	_	_	_	_	_	_	_
comp1022469_c0_seq1	0.92	0	0	0	423	_	_	_	_	_	_	_
comp102250_c0_seq1	0.26	0	1.24	0.25	707	_	_	_	_	_	_	_
comp102250_c1_seq1	0	0.16	1.21	0	663	_	_	_	_	_	_	_
comp1022550_c0_seq1	0	0.31	0.46	0	698	_	_	_	_	_	_	_
comp1022569_c0_seq1	0	0	0.92	0	500	_	_	_	_	_	_	_
comp102258_c0_seq1	0	0.23	1.34	0	891	_	_	_	_	_	_	_
comp1022620_c0_seq1	0.08	0.31	0.34	0.46	593	_	_	_	_	_	_	_
comp1022660_c0_seq1	0	0.21	0.48	1.6	374	_	_	_	_	_	_	_
comp1022725_c0_seq1	0.2	0.31	0.53	0.2	482	_	_	_	_	_	_	_
comp102281_c0_seq1	0.31	0.08	0.46	1.01	467	_	_	_	_	_	_	_
comp1022851_c0_seq1	0.08	0.12	0.41	0	600	_	_	_	_	_	_	_
comp102291_c0_seq1	0.1	0.16	1.43	0	476	_	_	_	_	_	_	_
comp1023038_c0_seq1	0	0.08	0.45	1.41	470	_	_	_	_	_	_	_
comp1023052_c0_seq1	0	0.09	0.83	0	420	_	_	_	_	_	_	_
comp1023097_c0_seq1	0.78	0.08	0	0	491	_	_	_	_	_	_	_
comp1023125_c0_seq1	0.14	0	0.25	1.12	361	_	_	_	_	_	_	_
comp1023152_c0_seq1	0	0	0.84	0.17	539	_	_	_	_	_	_	_
comp102318_c0_seq1	0	0	0	1.8	428	_	_	_	_	_	_	_
comp102320_c0_seq1	0	0.29	0.65	0.97	405	_	_	_	_	_	_	_
comp1023208_c0_seq1	0.27	0	0.74	0	367	_	_	_	_	_	_	_
comp102336_c0_seq1	0.4	0.21	0.12	0	373	_	_	_	_	_	_	_
comp1023383_c0_seq1	0	0.24	0.54	0	470	_	_	_	_	_	_	_
comp1023477_c0_seq1	0	0.4	0.45	0	393	_	_	_	_	_	_	_
comp102355_c0_seq1	0	0	0	5.81	377	_	_	_	_	_	_	_
comp10236_c0_seq1	0	0.23	0.39	0.28	355	_	_	_	_	_	_	_
comp10236_c1_seq1	0.25	0.1	0.23	0	393	_	_	_	_	_	_	_
comp1023675_c0_seq1	0	0	0.91	0.25	390	_	_	_	_	_	_	_
comp102377_c0_seq1	0	0.22	1.22	0	513	_	_	_	_	_	_	_
comp1023963_c0_seq1	0	0.28	0.84	0.23	415	_	_	_	_	_	_	_
comp102401_c0_seq1	1.02	0.2	0.12	0	387	_	_	_	_	_	_	_
comp102413_c0_seq1	0	0	0.89	0	716	_	_	_	_	_	_	_
comp102416_c0_seq1	0	0	0	3.13	355	_	_	_	_	_	_	_
comp1024263_c0_seq1	0	0.25	0.56	0	583	_	_	_	_	_	_	_
comp102427_c0_seq1	0.1	0	0.42	1.87	500	_	_	_	_	_	_	_
comp1024360_c0_seq1	0	0.72	0	0	428	_	_	_	_	_	_	_
comp10244_c0_seq1	0.19	0	0.75	0.19	502	_	_	_	_	_	_	_
comp1024461_c0_seq1	0.12	0.09	0.11	0	408	_	_	_	_	_	_	_
comp1024479_c0_seq1	0	0.27	0.6	0.17	551	_	_	_	_	_	_	_
comp1024480_c0_seq1	0	0	0.65	0.29	352	_	_	_	_	_	_	_
comp1024530_c0_seq1	0.62	0	0.54	0	601	_	_	_	_	_	_	_
comp102457_c0_seq1	0.17	0.07	0.31	1.19	541	_	_	_	_	_	_	_
comp1024585_c0_seq1	0	0.26	0.51	0.77	696	_	_	_	_	_	_	_
comp1024626_c0_seq1	0	0	1.02	0	357	_	_	_	_	_	_	_
comp1024640_c0_seq1	0	0.28	0.8	0.41	649	_	_	_	_	_	_	_
comp102466_c0_seq1	1.13	0	0	0	356	_	_	_	_	_	_	_
comp1024712_c0_seq1	0	0	1.13	0	362	_	_	_	_	_	_	_
comp1024780_c0_seq1	0.13	0	0.73	0.81	370	_	_	_	_	_	_	_
comp1024803_c0_seq1	0.13	0.21	0.24	0.78	381	_	_	_	_	_	_	_
comp1024948_c0_seq1	0	0.58	0.44	0	566	_	_	_	_	_	_	_
comp1024960_c0_seq1	0.56	0	0.38	0	356	_	_	_	_	_	_	_
comp1025021_c0_seq1	0.12	0.19	0.32	0	415	_	_	_	_	_	_	_
comp1025075_c0_seq1	0	0.11	1.11	0	366	_	_	_	_	_	_	_
comp102509_c0_seq1	0.28	0	0.66	0.92	509	_	_	_	gi|68139273|gb|AAY86043.1|	reverse transcriptase [Nullibrotheas allenii]	0.61	_
comp1025239_c0_seq1	0	0	0.54	1.4	472	_	_	_	_	_	_	_
comp102525_c0_seq1	0.04	0.29	0.91	0.58	1157	_	_	_	_	_	_	_
comp102526_c0_seq1	1	0	0	0	352	_	_	_	_	_	_	_
comp1025262_c0_seq1	0	0.59	0.33	0	508	_	_	_	_	_	_	_
comp102529_c0_seq1	0.56	0	0.3	1.54	436	_	_	_	_	_	_	_
comp1025320_c0_seq1	0	0.1	1.26	0	390	_	_	_	_	_	_	_
comp102553_c0_seq1	0	0.38	0.77	0	490	_	_	_	_	_	_	_
comp1025530_c0_seq1	0	0.06	1.24	0.15	593	_	_	_	_	_	_	_
comp1025532_c0_seq1	0.07	0	0.19	0.43	626	_	_	_	_	_	_	_
comp1025573_c0_seq1	0	0.22	0.41	0.54	514	_	_	_	_	_	_	_
comp102576_c0_seq1	0	0	1.58	0	482	_	_	_	_	_	_	_
comp102582_c0_seq1	0.14	0.11	1.15	0	357	_	_	_	_	_	_	_
comp1025919_c0_seq1	0	0.11	0.5	0.56	362	_	_	_	_	_	_	_
comp102595_c0_seq1	0	0.33	0.99	1.09	367	_	_	_	_	_	_	_
comp10260_c0_seq1	0	0.12	0.33	1.6	621	_	_	_	_	_	_	_
comp1026072_c0_seq1	0	0	1.21	0.24	748	_	_	_	_	_	_	_
comp102608_c0_seq1	0.13	0.21	0.47	0	381	_	_	_	_	_	_	_
comp1026109_c0_seq1	0	0	0	2.22	433	_	_	_	_	_	_	_
comp102620_c0_seq1	0.27	0	0	0	367	_	_	_	_	_	_	_
comp1026298_c0_seq1	0	0	0	1.96	360	_	_	_	_	_	_	_
comp1026317_c0_seq1	0	0.78	0	0	362	_	_	_	_	_	_	_
comp10264_c0_seq1	0.1	0	0.36	0.2	467	_	_	_	_	_	_	_
comp1026407_c0_seq1	0.1	0	0.09	2.35	482	_	_	_	_	_	_	_
comp102662_c0_seq1	0	0.18	0.7	0	433	_	_	_	_	_	_	_
comp1026663_c0_seq1	0	0	0.43	0.48	407	_	_	_	_	_	_	_
comp102684_c0_seq1	0.36	0	0.64	0.24	412	_	_	_	_	_	_	_
comp1026860_c0_seq1	0	0.16	0.7	0	481	_	_	_	_	_	_	_
comp102688_c0_seq1	0	0.66	0	0.23	414	_	_	_	_	_	_	_
comp102699_c0_seq1	0	0.32	0.85	0	373	_	_	_	_	_	_	_
comp1027163_c0_seq1	0	0	1.13	0.25	393	_	_	_	_	_	_	_
comp1027337_c0_seq1	0	0.37	0.74	0	507	_	_	_	_	_	_	_
comp102744_c0_seq1	0	0	0.57	0	389	_	_	_	_	_	_	_
comp10275_c0_seq1	0	0	0	1.85	420	_	_	_	_	_	_	_
comp102752_c0_seq1	1.24	0.25	0.41	4	946	_	_	_	_	_	_	_
comp102753_c0_seq1	0.17	0.07	0.58	0.49	563	_	_	_	_	_	_	_
comp10276_c0_seq1	0	0.11	0.12	0.82	368	_	_	_	_	_	_	_
comp102771_c0_seq1	1.27	0	0	0	355	_	_	_	_	_	_	_
comp1027725_c0_seq1	0	0.32	0.84	0	375	_	_	_	_	_	_	_
comp1027778_c0_seq1	0	0.12	0.95	0	597	gi|170043164|ref|XM_001849217.1|	Culex quinquefasciatus vesicular monoamine transporter, mRNA	0.77	gi|189234210|ref|XP_970834.2|	PREDICTED: similar to AGAP004476-PA [Tribolium castaneum]	0.93	GO:0016021;GO:0015238;GO:0006855
comp1027877_c0_seq1	0.73	0.19	0	0	403	_	_	_	_	_	_	_
comp102803_c0_seq1	1.1	0.11	9.63	0	364	_	_	_	_	_	_	_
comp102803_c0_seq2	0	0	0.26	0	390	_	_	_	_	_	_	_
comp1028055_c0_seq1	0	0.21	0.7	0.26	385	_	_	_	_	_	_	_
comp1028080_c0_seq1	0.13	0.11	0.59	0.79	378	_	_	_	_	_	_	_
comp1028102_c0_seq1	0.1	0	0.35	0	484	_	_	_	_	_	_	_
comp1028171_c0_seq1	0	0.23	0.91	0	351	_	_	_	_	_	_	_
comp1028239_c0_seq1	0	0.17	0.29	1.07	446	_	_	_	_	_	_	_
comp102824_c0_seq1	0	0.35	0.78	0	352	_	_	_	_	_	_	_
comp1028269_c0_seq1	0	0.94	0	0	380	_	_	_	_	_	_	_
comp102837_c0_seq1	0	0.09	0.51	2.26	428	_	_	_	_	_	_	_
comp1028442_c0_seq1	0	0.11	0.72	0.26	376	_	_	_	_	_	_	_
comp102848_c0_seq1	0	0	0.48	2.15	446	_	_	_	gi|260823098|ref|XP_002604020.1|	hypothetical protein BRAFLDRAFT_71691 [Branchiostoma floridae]	0.6	_
comp1028497_c0_seq1	0	0	0.9	0.18	509	_	_	_	_	_	_	_
comp102860_c0_seq1	1.13	0	0	0	431	_	_	_	_	_	_	_
comp1028660_c0_seq1	0	0.22	1.22	0	371	_	_	_	_	_	_	_
comp1028665_c0_seq1	0	0	0.75	1.39	362	_	_	_	_	_	_	_
comp1028898_c0_seq1	0.65	0.09	0.39	0.22	444	_	_	_	_	_	_	_
comp102891_c0_seq1	0.19	0.15	0.17	1.53	492	_	_	_	_	_	_	_
comp1028920_c0_seq1	0.21	0.24	0.27	0.61	466	_	_	_	_	_	_	_
comp102900_c0_seq1	0	0.08	1.19	0	496	_	_	_	_	_	_	_
comp102910_c0_seq1	0	0.26	1.09	0	438	_	_	_	_	_	_	_
comp1029232_c0_seq1	0	0	0.38	0.56	359	_	_	_	_	_	_	_
comp1029435_c0_seq1	0	0.16	0.09	2.22	469	_	_	_	_	_	_	_
comp102959_c0_seq1	0	0.64	0.61	0	715	_	_	_	_	_	_	_
comp1029627_c0_seq1	0	0.59	0.33	0	397	_	_	_	_	_	_	_
comp1029653_c0_seq1	0.15	0.11	0.64	0	627	_	_	_	_	_	_	_
comp1029718_c0_seq1	0.26	0.07	0.15	1.54	539	_	_	_	_	_	_	_
comp102975_c0_seq1	2.26	0.02	1.2	2.15	1546	_	_	_	_	_	_	_
comp1029751_c0_seq1	0.13	0.11	0.71	0	377	_	_	_	_	_	_	_
comp1029759_c0_seq1	0.08	0.33	0.37	0	557	_	_	_	_	_	_	_
comp102996_c0_seq1	0.37	0	0.56	0.49	398	_	_	_	_	_	_	_
comp1030055_c0_seq1	0	0.04	0.83	0	800	_	_	_	_	_	_	_
comp1030083_c0_seq1	1.19	0	0.12	0	661	_	_	_	_	_	_	_
comp103026_c0_seq1	0.54	0.41	0.21	0.19	923	_	_	_	_	_	_	_
comp1030297_c0_seq1	0	0.08	0.8	0	475	_	_	_	_	_	_	_
comp1030398_c0_seq1	0.1	0.08	0.09	0.19	492	_	_	_	_	_	_	_
comp103042_c0_seq1	0	0.29	0.24	0	513	_	_	_	_	_	_	_
comp103043_c0_seq1	0	0.17	1.29	0	625	_	_	_	_	_	_	_
comp1030440_c0_seq1	0	0	0	3.15	354	_	_	_	_	_	_	_
comp103050_c0_seq1	0	0.14	0.89	0	518	_	_	_	_	_	_	_
comp1030533_c0_seq1	0	0.31	0.7	0	486	_	_	_	_	_	_	_
comp1030560_c0_seq1	0	1.15	0	0	379	gi|49616744|gb|AY643504.1|	Philasterides dicentrarchi 26S ribosomal RNA gene, partial sequence	0.81	_	_	_	_
comp1030743_c0_seq1	0	0	1.1	0	466	_	_	_	_	_	_	_
comp1030959_c0_seq1	0.13	0	0.71	0.26	380	_	_	_	_	_	_	_
comp103100_c0_seq1	0	0.54	0.3	0.67	430	_	_	_	_	_	_	_
comp1031010_c0_seq1	0.13	0.31	0.12	0.26	385	_	_	_	_	_	_	_
comp1031022_c0_seq1	0.49	0.39	0.22	0	402	_	_	_	gi|432911834|ref|XP_004078743.1|	PREDICTED: bestrophin-4-like [Oryzias latipes]	0.67	_
comp1031082_c0_seq1	0	0.34	0.38	0.71	636	_	_	_	_	_	_	_
comp1031110_c0_seq1	0.11	0.17	0.67	0	450	_	_	_	_	_	_	_
comp1031328_c0_seq1	0	0.1	0.57	0.76	389	_	_	_	_	_	_	_
comp1031375_c0_seq1	0	0.99	0	0	364	_	_	_	_	_	_	_
comp103143_c0_seq1	0	0.16	1.01	0	845	_	_	_	_	_	_	_
comp1031457_c0_seq1	0.23	0.09	0.1	0	422	_	_	_	_	_	_	_
comp103146_c0_seq1	0	0.26	0.39	0	445	_	_	_	_	_	_	_
comp103147_c0_seq1	0	0.28	1.05	0	416	_	_	_	_	_	_	_
comp1031698_c0_seq1	0	0.15	0.34	1.34	490	_	_	_	_	_	_	_
comp103170_c0_seq1	0	0.16	0.6	0.13	667	_	_	_	_	_	_	_
comp103172_c0_seq1	0	1.12	0	0	417	gi|291262790|gb|GU927892.1|	Uncultured eukaryote clone F5K2Q4C04ITL4G 28S ribosomal RNA gene, partial sequence	0.87	_	_	_	_
comp1031802_c0_seq1	0.14	0	0.99	0	367	_	_	_	_	_	_	_
comp1031805_c0_seq1	0	0.69	0	0	442	_	_	_	_	_	_	_
comp103184_c0_seq1	0	0.05	1.1	0.13	686	_	_	_	_	_	_	_
comp1031850_c0_seq1	0	0	1.21	0	431	_	_	_	_	_	_	_
comp1031868_c0_seq1	0.66	0	0	0	378	_	_	_	_	_	_	_
comp1031879_c0_seq1	0.11	0.25	0.19	0.42	457	_	_	_	_	_	_	_
comp103212_c0_seq1	0.37	0	0.16	0.36	513	_	_	_	_	_	_	_
comp103213_c0_seq1	0	0.32	0.24	0	370	_	_	_	_	_	_	_
comp103216_c0_seq1	0.08	0.25	0.35	0.94	582	_	_	_	_	_	_	_
comp103218_c0_seq1	0.56	0	0	0.28	359	_	_	_	_	_	_	_
comp1032184_c0_seq1	0	0.36	0.51	0	426	_	_	_	_	_	_	_
comp1032212_c0_seq1	0.24	0.09	0.32	0.47	413	_	_	_	_	_	_	_
comp1032228_c0_seq1	0	0	0.2	2.2	437	_	_	_	_	_	_	_
comp103227_c0_seq1	0	0	0.12	0.52	379	_	_	_	_	_	_	_
comp103231_c0_seq1	0.19	0	0.94	0	491	_	_	_	_	_	_	_
comp103236_c0_seq1	0	0	0.58	0	385	_	_	_	_	_	_	_
comp103240_c0_seq1	0	0	0.66	0	560	_	_	_	_	_	_	_
comp103244_c0_seq1	0	0.47	0	0	416	gi|328802538|emb|FR832890.1|	Albugo laibachii Nc14, mitochondrial genomic contig NODE_36_length_2553_cov_1396.121460	0.83	gi|492722499|ref|WP_005935113.1|	hypothetical protein, partial [Faecalibacterium prausnitzii]	0.63	_
comp103246_c0_seq1	0	0.08	0.6	1.53	491	_	_	_	_	_	_	_
comp1032478_c0_seq1	0	0	0.76	0	496	_	_	_	gi|168066203|ref|XP_001785031.1|	predicted protein [Physcomitrella patens subsp. patens]	0.65	_
comp103253_c0_seq1	0.07	0.1	1.12	0.63	709	_	_	_	_	_	_	_
comp103266_c0_seq1	0	0.14	1.25	0.35	756	_	_	_	_	_	_	_
comp103273_c0_seq1	0	0.36	1.27	0	692	_	_	_	_	_	_	_
comp103280_c0_seq1	0.26	0.21	0.24	0.26	377	_	_	_	_	_	_	_
comp1032806_c0_seq1	0	0	0.63	1.26	580	_	_	_	_	_	_	_
comp103293_c0_seq1	0	0.09	0.5	1.32	436	_	_	_	_	_	_	_
comp1032973_c0_seq1	0	0.26	0.49	0	442	_	_	_	_	_	_	_
comp1033049_c0_seq1	0.14	0	0.5	1.37	366	_	_	_	_	_	_	_
comp1033078_c0_seq1	0	0	1.2	0	401	_	_	_	_	_	_	_
comp1033116_c0_seq1	0.85	0.2	0	0.33	553	_	_	_	_	_	_	_
comp103317_c0_seq1	0.13	0.1	1.04	0.26	386	_	_	_	_	_	_	_
comp1033206_c0_seq1	0.14	0.32	0.3	0	663	_	_	_	_	_	_	_
comp103323_c0_seq1	0	0.21	0.95	0	379	_	_	_	_	_	_	_
comp103323_c1_seq1	0.13	0.1	1.05	0.26	383	_	_	_	_	_	_	_
comp1033263_c0_seq1	0.61	0	0	0	403	_	_	_	_	_	_	_
comp10333_c0_seq1	0	0.1	0.71	0	381	_	_	_	_	_	_	_
comp103330_c0_seq1	1.58	0	0	0	404	_	_	_	_	_	_	_
comp1033337_c0_seq1	0.21	0.24	0.27	1.22	466	_	_	_	_	_	_	_
comp1033391_c0_seq1	0	0	0.13	1.7	357	_	_	_	_	_	_	_
comp103343_c0_seq1	0	0	1.51	0	432	_	_	_	_	_	_	_
comp103346_c0_seq1	0.48	0.48	9.4	7.96	1198	_	_	_	_	_	_	_
comp103365_c0_seq1	0	0.52	0	0	442	_	_	_	_	_	_	_
comp103368_c0_seq1	0	0.34	1.16	0	536	_	_	_	_	_	_	_
comp103375_c0_seq1	0.57	0.34	1.04	0	353	_	_	_	_	_	_	_
comp103375_c1_seq1	0.54	0.1	0.46	0.26	688	_	_	_	_	_	_	_
comp103384_c0_seq1	0	0	1.16	0.23	416	_	_	_	_	_	_	_
comp103386_c0_seq1	0.49	0	0.29	0.96	572	_	_	_	_	_	_	_
comp103397_c0_seq1	0	0.93	0.09	0	486	_	_	_	_	_	_	_
comp103398_c0_seq1	0.65	0	0.29	0.43	445	_	_	_	_	_	_	_
comp1034052_c0_seq1	0	0.2	0.22	0.74	397	_	_	_	_	_	_	_
comp103415_c0_seq1	0	0.39	0.44	0.16	565	_	_	_	_	_	_	_
comp10343_c0_seq1	0.11	0.09	0.81	0	431	_	_	_	_	_	_	_
comp103434_c0_seq1	0	0.25	0.56	0.31	584	_	_	_	_	_	_	_
comp103444_c0_seq1	0.27	0	0.16	0.71	522	_	_	_	_	_	_	_
comp103446_c0_seq1	0	0.31	0.51	0.77	998	_	_	_	_	_	_	_
comp103446_c0_seq2	0	0.23	0.76	0	999	_	_	_	_	_	_	_
comp103448_c0_seq1	0.13	0.11	0.49	0.81	370	_	_	_	_	_	_	_
comp103456_c0_seq1	0	0.17	0.38	1.58	828	_	_	_	_	_	_	_
comp103461_c0_seq1	0.52	0.1	0.82	0.78	382	_	_	_	_	_	_	_
comp103506_c0_seq1	0	0.84	0.44	0.14	641	_	_	_	_	_	_	_
comp103506_c1_seq1	0.06	0.73	0.1	0.11	770	_	_	_	_	_	_	_
comp103507_c0_seq1	0.39	0.32	0.24	0.53	378	_	_	_	_	_	_	_
comp103510_c0_seq1	0	0.1	0.55	0.24	402	_	_	_	_	_	_	_
comp103511_c0_seq1	0.1	0.15	0.34	0.57	491	_	_	_	_	_	_	_
comp103514_c0_seq1	0	0	0.68	0.22	445	_	_	_	_	_	_	_
comp103522_c0_seq1	0	0.63	0	0	430	_	_	_	_	_	_	_
comp103530_c0_seq1	0.12	0	0.62	0.92	420	_	_	_	_	_	_	_
comp103535_c0_seq1	1.07	0.95	2.08	5.36	1211	_	_	_	_	_	_	_
comp1035513_c0_seq1	0	0.52	0.59	0	621	_	_	_	_	_	_	_
comp103555_c0_seq1	0.33	0.21	0.32	0.98	965	_	_	_	_	_	_	_
comp103558_c0_seq1	0	0.19	0.87	0	404	_	_	_	_	_	_	_
comp1035629_c0_seq1	0	0.11	0.38	0.56	362	_	_	_	_	_	_	_
comp1035665_c0_seq1	0	0.15	0.58	0.18	505	_	_	_	_	_	_	_
comp10357_c0_seq1	0	0.22	0.12	1.36	369	_	_	_	_	_	_	_
comp1035893_c0_seq1	0	0.61	0.43	0.19	491	_	_	_	_	_	_	_
comp103609_c0_seq1	0	0	0.85	0.7	414	_	_	_	gi|504182650|ref|XP_004599680.1|	PREDICTED: zinc finger protein 585A-like [Ochotona princeps]	0.77	GO:0005622;GO:0006351;GO:0003676
comp103614_c0_seq1	0	0	1.18	0.2	854	_	_	_	_	_	_	_
comp103615_c0_seq1	0.73	0.21	0.64	0.18	522	_	_	_	_	_	_	_
comp103615_c1_seq1	0.58	0.08	0.34	0.19	497	_	_	_	_	_	_	_
comp1036160_c0_seq1	0	0	0.5	1.67	361	_	_	_	_	_	_	_
comp1036171_c0_seq1	0	0	0.36	0	476	_	_	_	_	_	_	_
comp103618_c0_seq1	0	0.1	0.69	0.51	387	_	_	_	_	_	_	_
comp103626_c0_seq1	0	0.24	0.45	0	473	_	_	_	_	_	_	_
comp1036266_c0_seq1	0	0	0.93	0	385	_	_	_	_	_	_	_
comp103634_c0_seq1	0.32	0.16	0.54	0.71	858	_	_	_	_	_	_	_
comp103646_c0_seq1	0.79	0	0.31	0	541	_	_	_	_	_	_	_
comp103648_c0_seq1	0.44	0	0.23	1.53	543	_	_	_	_	_	_	_
comp103659_c0_seq1	0	0	1.35	0	576	_	_	_	_	_	_	_
comp103660_c0_seq1	0.56	0	0.38	0	360	_	_	_	_	_	_	_
comp1036662_c0_seq1	0.12	0.09	0.32	0	412	_	_	_	_	_	_	_
comp10367_c0_seq1	0	0.16	0.83	0	463	_	_	_	_	_	_	_
comp1036869_c0_seq1	0	0	0.48	0.86	447	_	_	_	_	_	_	_
comp103689_c0_seq1	0	0.51	0	0	388	_	_	_	_	_	_	_
comp103689_c1_seq1	0	1.19	0	0	423	_	_	_	_	_	_	_
comp103692_c0_seq1	0.17	0.09	0.99	0.55	791	_	_	_	_	_	_	_
comp1036941_c0_seq1	0	0.25	0.84	0	458	_	_	_	gi|307192440|gb|EFN75656.1|	hypothetical protein EAI_04958 [Harpegnathos saltator]	0.48	_
comp1036967_c0_seq1	0.26	0.1	0.81	0	386	_	_	_	_	_	_	_
comp103700_c0_seq1	0	0.08	1.61	0	475	_	_	_	_	_	_	_
comp103724_c0_seq1	0	0	0.69	1.27	389	_	_	_	_	_	_	_
comp103736_c0_seq1	0	0.06	0.99	0.79	577	_	_	_	_	_	_	_
comp103737_c0_seq1	0.24	0.48	0	0	405	_	_	_	_	_	_	_
comp1037419_c0_seq1	0.13	0.1	0.23	1.02	388	_	_	_	_	_	_	_
comp103765_c0_seq1	0	0	0.3	1.78	432	_	_	_	_	_	_	_
comp1037677_c0_seq1	0.56	0	0	0.57	357	_	_	_	_	_	_	_
comp1037766_c0_seq1	0	0	1.16	0	355	_	_	_	_	_	_	_
comp1037821_c0_seq1	0	0	0.77	0	357	_	_	_	_	_	_	_
comp1037857_c0_seq1	0	0.26	0.39	0	438	_	_	_	_	_	_	_
comp103789_c0_seq1	0	0.24	1.31	0	485	_	_	_	_	_	_	_
comp103792_c0_seq1	0	0	0.79	1.26	392	_	_	_	_	_	_	_
comp103793_c0_seq1	0	0	0.57	1.08	516	_	_	_	_	_	_	_
comp103798_c0_seq1	0	0.1	0.33	0	400	_	_	_	_	_	_	_
comp1038052_c0_seq1	0.19	0.05	0.17	1.6	718	_	_	_	_	_	_	_
comp1038075_c0_seq1	0.21	0.17	0.19	1.25	456	_	_	_	_	_	_	_
comp103813_c0_seq1	1.03	0.18	1.23	1.36	426	_	_	_	_	_	_	_
comp1038219_c0_seq1	0	0	0.48	0	449	_	_	_	_	_	_	_
comp1038270_c0_seq1	0	0.19	0.66	0.73	403	_	_	_	_	_	_	_
comp103833_c0_seq1	0.81	0	0.14	0.79	580	_	_	_	_	_	_	_
comp1038408_c0_seq1	0	0.13	0.74	0	556	_	_	_	_	_	_	_
comp103852_c0_seq1	0	0	0.88	0	441	_	_	_	_	_	_	_
comp1038538_c0_seq1	0	0.07	0.55	0.41	465	_	_	_	_	_	_	_
comp1038593_c0_seq1	0	0.46	0.41	0	423	_	_	_	_	_	_	_
comp1038599_c0_seq1	0	0	0.85	0.15	616	_	_	_	_	_	_	_
comp1038608_c0_seq1	0.11	0.26	0.29	0.64	449	_	_	_	_	_	_	_
comp1038769_c0_seq1	0.11	0	0.47	1.26	453	_	_	_	_	_	_	_
comp103879_c0_seq1	0.27	0.85	1.58	1.59	526	_	_	_	_	_	_	_
comp103889_c0_seq1	0.19	1.82	4.15	5.5	494	_	_	_	_	_	_	_
comp1039073_c0_seq1	0	0	1.22	0	400	_	_	_	_	_	_	_
comp1039169_c0_seq1	0.27	0.14	0.16	1.05	528	_	_	_	_	_	_	_
comp103917_c0_seq1	0	0	0	3.85	590	_	_	_	_	_	_	_
comp103922_c0_seq1	0.1	0.23	0.59	0.19	497	_	_	_	_	_	_	_
comp103924_c0_seq1	0	0.54	0.24	0.94	663	_	_	_	_	_	_	_
comp103931_c0_seq2	0.13	0.42	0.24	0.53	376	_	_	_	_	_	_	_
comp1039321_c0_seq1	0.13	0	0.12	1.29	384	_	_	_	_	_	_	_
comp103940_c0_seq1	0.81	0	0.06	0.13	683	_	_	_	_	_	_	_
comp103942_c0_seq1	2.83	0	0	0	384	_	_	_	_	_	_	_
comp103952_c0_seq1	0	0.19	0.66	2.04	775	_	_	_	gi|146084079|ref|XP_001464917.1|	Hypothetical repeat protein [Leishmania infantum JPCM5]	0.69	GO:0005488
comp103966_c0_seq1	0	0	0.9	0	356	_	_	_	_	_	_	_
comp1039675_c0_seq1	0	0	0.1	2.21	435	_	_	_	_	_	_	_
comp1039706_c0_seq1	0	0.22	0.12	1.36	368	_	_	_	_	_	_	_
comp103982_c0_seq1	0.12	0.1	0.44	1.93	405	_	_	_	_	_	_	_
comp103992_c0_seq1	0	0	0	3.22	397	_	_	_	_	_	_	_
comp104005_c0_seq1	0	1.08	0.44	0	401	_	_	_	_	_	_	_
comp104006_c0_seq1	0.12	0.47	0.21	0.47	417	_	_	_	_	_	_	_
comp1040093_c0_seq1	0.28	0	0.25	0	359	_	_	_	_	_	_	_
comp104018_c0_seq1	0	0	0	0.58	351	_	_	_	_	_	_	_
comp104027_c0_seq1	0.72	0.3	0.23	0.76	701	_	_	_	_	_	_	_
comp1040283_c0_seq1	0	0.23	0.51	0.57	357	_	_	_	_	_	_	_
comp104035_c0_seq1	0	0.55	0.41	0.91	424	_	_	_	_	_	_	_
comp1040532_c0_seq1	0	0.42	0.73	0	754	_	_	_	_	_	_	_
comp104057_c0_seq1	0	0.06	0	5.32	582	_	_	_	_	_	_	_
comp1040636_c0_seq1	0	0.19	1.04	0.23	418	_	_	_	_	_	_	_
comp104073_c0_seq1	0	0.11	0.39	0.57	353	_	_	_	_	_	_	_
comp104080_c0_seq1	0	0	0.9	0.29	354	_	_	_	_	_	_	_
comp104090_c0_seq1	0.29	0	0.26	0.29	351	_	_	_	_	_	_	_
comp104093_c0_seq1	0.13	0.32	0.61	0.81	370	_	_	_	_	_	_	_
comp104097_c0_seq1	1.06	0	0	0	375	_	_	_	_	_	_	_
comp104106_c0_seq1	0.92	0	0	0	517	_	_	_	_	_	_	_
comp1041348_c0_seq1	0.65	0.09	0	0	449	_	_	_	_	_	_	_
comp104139_c0_seq1	0.28	0	1.26	11.27	806	_	_	_	_	_	_	_
comp104159_c0_seq1	0.42	0.22	1.09	0.14	659	_	_	_	_	_	_	_
comp1041599_c0_seq1	0	0.2	0.44	0.25	399	_	_	_	_	_	_	_
comp104164_c0_seq1	0	0.19	1.02	0.24	735	_	_	_	_	_	_	_
comp104170_c0_seq1	0.34	0.09	1.03	0.22	796	_	_	_	_	_	_	_
comp104171_c0_seq1	0	0.11	0.12	4.37	367	_	_	_	_	_	_	_
comp1041730_c0_seq1	0	0	0	2.41	439	_	_	_	_	_	_	_
comp1041847_c0_seq1	0	0	0.61	0	369	_	_	_	_	_	_	_
comp104197_c0_seq1	0.09	0.22	0.41	0.73	508	_	_	_	_	_	_	_
comp104202_c0_seq1	0	0	0	2.83	469	_	_	_	_	_	_	_
comp1042064_c0_seq1	0.41	0.33	0.37	0.55	364	_	_	_	_	_	_	_
comp104213_c0_seq1	0.39	0.15	0.51	3.21	496	_	_	_	_	_	_	_
comp104215_c0_seq1	1.4	0	0	0	358	_	_	_	_	_	_	_
comp104216_c0_seq1	0.12	0.09	1.25	0.46	418	_	_	_	_	_	_	_
comp104228_c0_seq1	0.11	0.19	0.93	0.14	1216	_	_	_	_	_	_	_
comp104235_c0_seq1	0.14	0	0.76	0	361	_	_	_	_	_	_	_
comp104238_c0_seq1	0.1	0.3	0.67	0.37	502	_	_	_	_	_	_	_
comp1042426_c0_seq1	0	0.34	0.85	0	452	_	_	_	_	_	_	_
comp104244_c0_seq1	0	0.22	0.81	0.14	648	_	_	_	_	_	_	_
comp104246_c0_seq1	0.07	0.66	0.25	0.14	649	_	_	_	_	_	_	_
comp1042472_c0_seq1	0	0.31	0.84	0.31	581	_	_	_	_	_	_	_
comp104248_c0_seq1	0	0	0.27	2.57	601	_	_	_	_	_	_	_
comp1042527_c0_seq1	0	0.11	0.63	0.84	361	_	_	_	_	_	_	_
comp1042548_c0_seq1	0	0	0.96	0.47	412	_	_	_	_	_	_	_
comp1042570_c0_seq1	0.07	0.45	0.25	0.42	639	_	_	_	_	_	_	_
comp10426_c0_seq1	0	0	0.61	0	371	_	_	_	_	_	_	_
comp104263_c0_seq1	0.19	3.23	0.26	0.51	1171	_	_	_	_	_	_	_
comp104265_c0_seq1	0.25	0	0.69	1.27	389	_	_	_	_	_	_	_
comp1042655_c0_seq1	0.07	0.34	0.32	0.29	631	_	_	_	_	_	_	_
comp1042699_c0_seq1	0	0.2	1.02	0	393	_	_	_	_	_	_	_
comp104276_c0_seq1	1.94	0.04	0.65	2.72	891	_	_	_	_	_	_	_
comp104302_c0_seq1	0	0.73	0.73	0	465	_	_	_	_	_	_	_
comp104303_c0_seq1	0.27	0	0.56	0	520	_	_	_	_	_	_	_
comp104310_c0_seq1	0	0	1.11	0.41	463	_	_	_	_	_	_	_
comp104315_c0_seq1	0	0	0.66	0	401	_	_	_	_	_	_	_
comp104316_c0_seq1	0	0.22	0.5	0	363	_	_	_	gi|340520432|gb|EGR50668.1|	N-terminal WSC domain-containing protein [Trichoderma reesei QM6a]	0.55	_
comp104333_c0_seq1	0	0.27	0.6	0	780	_	_	_	_	_	_	_
comp104337_c0_seq1	0	0.11	0.26	0.57	357	_	_	_	_	_	_	_
comp104357_c0_seq1	0	0.09	0.2	2.02	429	_	_	_	_	_	_	_
comp1043697_c0_seq1	0.33	0	0.69	0	440	_	_	_	_	_	_	_
comp1043747_c0_seq1	0.1	0.16	0.55	0.2	467	_	_	_	_	_	_	_
comp1043768_c0_seq1	0	0.1	0.33	0.49	400	_	_	_	_	_	_	_
comp104385_c0_seq1	19.13	5.67	16.6	51.94	906	_	_	_	_	_	_	_
comp104390_c0_seq1	0.25	0.2	0.45	0.25	392	_	_	_	_	_	_	_
comp1043991_c0_seq1	0	0.7	0	0.22	437	_	_	_	_	_	_	_
comp104409_c0_seq1	0	0.22	0.92	0	502	_	_	_	_	_	_	_
comp104417_c0_seq1	0	0.54	0.24	0	369	_	_	_	_	_	_	_
comp104418_c0_seq1	0	0.41	0.92	0	389	_	_	_	_	_	_	_
comp104423_c0_seq1	0	0	0	0	402	_	_	_	_	_	_	_
comp1044243_c0_seq1	0.08	0.07	0.44	0.16	559	_	_	_	_	_	_	_
comp104434_c0_seq1	0.27	0	0	2.07	688	_	_	_	_	_	_	_
comp104439_c0_seq1	0.33	0	1.48	0.22	437	_	_	_	_	_	_	_
comp10444_c0_seq1	0	0.44	0.17	0	507	_	_	_	gi|321454610|gb|EFX65774.1|	hypothetical protein DAPPUDRAFT_332869 [Daphnia pulex]	0.69	GO:0042023;GO:0001077;GO:0019730;GO:0040005;GO:0060537;GO:0000122;GO:0005576;GO:0007113;GO:0043565;GO:0031012;GO:0035206;GO:0008630;GO:0031523;GO:0007475;GO:0008362;GO:0046331;GO:0008069;GO:0045850;GO:0048813;GO:0035189;GO:0007424;GO:0007307;GO:0045944;GO:0000082;GO:0051726;GO:0008134
comp104441_c0_seq1	0	0.15	1.64	0	489	_	_	_	_	_	_	_
comp1044419_c0_seq1	0	0.39	0.33	0.74	398	_	_	_	_	_	_	_
comp1044429_c0_seq1	0	0	0.9	0	435	_	_	_	_	_	_	_
comp104443_c0_seq1	0	0.04	1.18	0	797	_	_	_	_	_	_	_
comp104449_c0_seq1	0.11	0	0.29	1.29	444	_	_	_	_	_	_	_
comp1044590_c0_seq1	0	0.78	0.25	0	363	_	_	_	_	_	_	_
comp1044660_c0_seq1	0	0.21	0.08	1.07	519	_	_	_	_	_	_	_
comp104471_c0_seq1	0	0.26	1.95	0.16	567	_	_	_	_	_	_	_
comp104478_c0_seq1	0.49	0.46	0.62	0.81	756	_	_	_	_	_	_	_
comp104485_c0_seq1	0	0	0.67	0	555	_	_	_	_	_	_	_
comp1044924_c0_seq1	0	0.26	0.44	0.32	564	_	_	_	_	_	_	_
comp104494_c0_seq1	0.04	0.12	0.66	1.56	1087	_	_	_	_	_	_	_
comp104496_c0_seq1	0	0.35	1.34	0.18	527	_	_	_	_	_	_	_
comp1044960_c0_seq1	0	1.04	0	0.22	444	_	_	_	_	_	_	_
comp104498_c0_seq1	0.2	0	0.88	2.35	683	_	_	_	_	_	_	_
comp1044990_c0_seq1	0	0.3	0	1.52	389	_	_	_	_	_	_	_
comp104506_c0_seq1	0	0.27	0.46	0.51	542	_	_	_	_	_	_	_
comp104507_c0_seq1	0	0.72	0	0	429	_	_	_	_	_	_	_
comp1045118_c0_seq1	0.12	0.2	0.78	0.25	399	_	_	_	_	_	_	_
comp104524_c0_seq1	1.01	0	0	0.2	477	_	_	_	_	_	_	_
comp104540_c0_seq1	0.32	0.44	0.63	0.47	584	_	_	_	_	_	_	_
comp104547_c0_seq1	0	0	0.42	1.41	413	_	_	_	_	_	_	_
comp104558_c0_seq1	0	0.39	1.44	0.16	569	_	_	_	_	_	_	_
comp104559_c0_seq1	1.15	0.06	0	0.8	572	_	_	_	_	_	_	_
comp1045596_c0_seq1	0.45	0.07	0.16	0	525	_	_	_	_	_	_	_
comp1045647_c0_seq1	0	0	0.59	1.53	440	_	_	_	_	_	_	_
comp104567_c0_seq1	0	1.53	0	0	470	_	_	_	_	_	_	_
comp104570_c0_seq1	0	0.43	1.46	0	877	_	_	_	_	_	_	_
comp104575_c0_seq1	1.01	0	0	0	561	_	_	_	_	_	_	_
comp104584_c0_seq1	0	0.33	1.27	0	551	_	_	_	_	_	_	_
comp104587_c0_seq1	0.13	0.1	0	3	735	_	_	_	_	_	_	_
comp1045902_c0_seq1	0.12	0	0.32	0	413	_	_	_	_	_	_	_
comp104591_c0_seq1	0.07	0.28	0.57	0.43	635	_	_	_	_	_	_	_
comp104599_c0_seq1	1.16	0.07	0.08	0.24	1380	_	_	_	_	_	_	_
comp104603_c0_seq1	1.2	0	0.04	1.23	910	_	_	_	_	_	_	_
comp10461_c0_seq1	0	0	0.6	0	375	_	_	_	_	_	_	_
comp104613_c0_seq1	0.24	0	0.11	0.71	410	_	_	_	_	_	_	_
comp104615_c0_seq1	0	0.6	0.46	0.43	445	_	_	_	_	_	_	_
comp104617_c0_seq1	0.3	0	1.14	0	484	_	_	_	_	_	_	_
comp104619_c0_seq1	0.85	0.07	0.89	2.66	553	_	_	_	_	_	_	_
comp104619_c1_seq1	0.58	0.08	0.26	1.91	491	_	_	_	_	_	_	_
comp10462_c0_seq1	0	0.28	0.42	0	414	_	_	_	_	_	_	_
comp104624_c0_seq1	0.31	0.06	0.34	0	597	_	_	_	_	_	_	_
comp104629_c0_seq1	0.28	0.11	0.13	1.12	360	_	_	_	_	_	_	_
comp1046342_c0_seq1	0.08	0.48	0.13	0	608	_	_	_	_	_	_	_
comp104645_c0_seq1	0.98	0.19	0.37	0.19	927	_	_	_	_	_	_	_
comp104663_c0_seq1	0	0.09	0.1	2.45	432	_	_	_	_	_	_	_
comp104678_c0_seq1	1.84	0.1	0.18	0.26	681	_	_	_	_	_	_	_
comp104680_c0_seq1	0.1	0.39	0.53	0	483	_	_	_	_	_	_	_
comp104687_c0_seq1	0	0	1.18	0	499	_	_	_	_	_	_	_
comp104696_c0_seq1	0.99	0.43	0.67	0.27	659	_	_	_	_	_	_	_
comp1046961_c0_seq1	0	0.06	0.5	0.32	572	_	_	_	_	_	_	_
comp104706_c0_seq1	0	0	0.12	0.26	383	_	_	_	_	_	_	_
comp1047078_c0_seq1	0	0.11	0.78	0.29	354	_	_	_	_	_	_	_
comp1047079_c0_seq1	0	0.29	0.22	0	406	_	_	_	_	_	_	_
comp1047262_c0_seq1	0	0	0	1.5	447	_	_	_	_	_	_	_
comp104727_c0_seq1	0.77	0.32	0.42	0.4	665	_	_	_	_	_	_	_
comp1047318_c0_seq1	0.14	0.22	0.51	0	359	_	_	_	_	_	_	_
comp1047549_c0_seq1	0	0	0.78	0.58	351	_	_	_	_	_	_	_
comp104764_c0_seq1	0.91	0.14	0.4	0.18	523	_	_	_	_	_	_	_
comp1047671_c0_seq1	0	0.08	0.73	0	465	_	_	_	_	_	_	_
comp1047808_c0_seq1	0.79	0.09	0.3	0	431	_	_	_	_	_	_	_
comp104784_c0_seq1	0	0	1.05	1.96	682	_	_	_	_	_	_	_
comp104794_c0_seq1	0.09	0	0	7.08	535	_	_	_	_	_	_	_
comp104795_c0_seq1	0	0.54	0.52	0.19	489	_	_	_	_	_	_	_
comp104796_c0_seq1	0.65	0.06	0.38	1.4	640	_	_	_	_	_	_	_
comp104798_c0_seq1	0	1.52	0	0	411	_	_	_	_	_	_	_
comp10481_c0_seq1	0	0	1.04	0	421	_	_	_	_	_	_	_
comp104814_c0_seq1	0.5	0.4	0.34	1	395	_	_	_	_	_	_	_
comp104814_c1_seq1	0.89	0.23	0.35	0.19	485	_	_	_	_	_	_	_
comp104816_c0_seq1	1.1	0	0.1	0.65	442	_	_	_	_	_	_	_
comp1048161_c0_seq1	0.2	0	0.54	0.4	475	_	_	_	_	_	_	_
comp104825_c0_seq1	0.13	0.3	1.26	0.76	390	_	_	_	gi|340436|gb|AAA61310.1|	zinc finger protein [Homo sapiens]	0.69	GO:0045941;GO:0003713;GO:0005730;GO:0005667;GO:0005488
comp1048292_c0_seq1	0	0.1	0.97	0	407	_	_	_	_	_	_	_
comp1048312_c0_seq1	0	0	0.6	0.67	434	_	_	_	_	_	_	_
comp104833_c0_seq1	0	0	0	4.48	730	_	_	_	_	_	_	_
comp104836_c0_seq1	0.67	0.17	0.38	1.43	630	_	_	_	_	_	_	_
comp1048408_c0_seq1	0	0.41	0.45	0.15	622	_	_	_	_	_	_	_
comp104841_c0_seq1	0.07	0.15	1.04	0.13	689	_	_	_	_	_	_	_
comp1048555_c0_seq1	0	0	0.95	0.84	452	_	_	_	_	_	_	_
comp104856_c0_seq1	0	0.22	0.74	0.44	789	_	_	_	_	_	_	_
comp104857_c0_seq1	0.84	0.1	0.22	0	408	_	_	_	_	_	_	_
comp104858_c0_seq1	0	0	0	4.12	480	_	_	_	_	_	_	_
comp1048605_c0_seq1	0	0	1.14	0	574	_	_	_	_	_	_	_
comp104868_c0_seq1	0	0.07	1.29	0	518	_	_	_	_	_	_	_
comp1048680_c0_seq1	0	0.08	0.09	2.62	470	_	_	_	_	_	_	_
comp104871_c0_seq1	4.26	0	0	0	434	_	_	_	_	_	_	_
comp104889_c0_seq1	0	0.53	0.6	0.44	436	_	_	_	_	_	_	_
comp1048952_c0_seq1	0	0.61	0.31	0.14	643	_	_	_	_	_	_	_
comp104904_c0_seq1	0.15	0.72	0.4	6.53	1213	_	_	_	_	_	_	_
comp104907_c0_seq1	0	0	0	13.54	556	_	_	_	_	_	_	_
comp104913_c0_seq1	0.44	0.05	0.32	1.45	733	_	_	_	_	_	_	_
comp104914_c0_seq1	0.78	0	0	0	545	_	_	_	_	_	_	_
comp104923_c0_seq1	0.44	0	0.2	0.44	439	_	_	_	_	_	_	_
comp104929_c0_seq1	0	0.06	1.23	1.15	626	_	_	_	_	_	_	_
comp104938_c0_seq1	0	1.06	0.37	0.41	465	_	_	_	_	_	_	_
comp104951_c0_seq1	0	0.12	0	2.89	351	_	_	_	_	_	_	_
comp104952_c0_seq1	0	0	0.99	0.13	685	_	_	_	_	_	_	_
comp104953_c0_seq1	0	0.17	1.04	0	453	_	_	_	_	_	_	_
comp104969_c0_seq1	0.08	0.42	1.01	0.53	1126	_	_	_	_	_	_	_
comp104970_c0_seq1	0.3	0	0.19	0.72	626	_	_	_	_	_	_	_
comp104977_c0_seq1	0.42	0.08	0.56	0.21	459	_	_	_	_	_	_	_
comp104978_c0_seq1	0.08	0	1.31	3.09	563	_	_	_	_	_	_	_
comp105014_c0_seq1	0.31	0.28	0.31	0.89	873	_	_	_	_	_	_	_
comp105015_c0_seq1	0	0	0.06	3.99	632	_	_	_	_	_	_	_
comp105021_c0_seq1	0	0.09	0.87	0.22	444	_	_	_	_	_	_	_
comp1050286_c0_seq1	0.09	0.27	0.54	0.17	539	_	_	_	_	_	_	_
comp1050406_c0_seq1	0	0.1	0.55	0	402	_	_	_	_	_	_	_
comp1050515_c0_seq1	0	0.4	0.61	0	711	_	_	_	_	_	_	_
comp105069_c0_seq1	0	0.4	1.54	0	470	_	_	_	_	_	_	_
comp105070_c0_seq1	0.55	0	0.6	0.86	900	_	_	_	_	_	_	_
comp1050711_c0_seq1	0	0.33	0.49	0	367	_	_	_	_	_	_	_
comp105084_c0_seq1	0.6	0.16	0	2.21	465	_	_	_	_	_	_	_
comp105084_c0_seq2	0.98	0	3.22	13.51	453	_	_	_	_	_	_	_
comp10509_c0_seq1	0	0.23	0	1.14	356	_	_	_	_	_	_	_
comp105096_c0_seq1	0.29	0	1.03	0.38	493	_	_	_	_	_	_	_
comp105099_c0_seq1	0.36	0	0.32	1.91	408	_	_	_	_	_	_	_
comp1051001_c0_seq1	0	0	1.01	0	430	_	_	_	_	_	_	_
comp105105_c0_seq1	0.31	0.24	0.37	1.63	466	_	_	_	_	_	_	_
comp105107_c0_seq1	0	0.26	0.59	0.44	439	_	_	_	_	_	_	_
comp105119_c0_seq1	0.21	0.08	0.55	3.28	463	_	_	_	_	_	_	_
comp1051236_c0_seq1	0	0	0.74	0	460	_	_	_	_	_	_	_
comp105131_c0_seq1	0.57	0.14	0.29	1.37	1169	_	_	_	_	_	_	_
comp105145_c0_seq1	0	0.22	1	0	362	_	_	_	_	_	_	_
comp105149_c0_seq1	0.14	0.34	1.64	0.28	361	_	_	_	_	_	_	_
comp105155_c0_seq1	0	0	1.03	0.96	491	_	_	_	_	_	_	_
comp105163_c0_seq1	1.06	0	0	0	416	_	_	_	_	_	_	_
comp105165_c0_seq1	0	0.18	0.89	0	592	_	_	_	_	_	_	_
comp105171_c0_seq1	5.52	1.37	2.86	1.22	401	_	_	_	_	_	_	_
comp105173_c0_seq1	0	0	0.83	1.44	462	_	_	_	_	_	_	_
comp105174_c0_seq1	0.94	0	0	0.54	371	_	_	_	_	_	_	_
comp1051798_c0_seq1	0.27	0.33	0.37	0.83	365	_	_	_	_	_	_	_
comp105201_c0_seq1	1.45	0.07	0	0.17	995	_	_	_	_	_	_	_
comp1052029_c0_seq1	0	0	0.64	0.61	467	_	_	_	_	_	_	_
comp1052032_c0_seq1	0	0.09	1.2	0.22	434	_	_	_	_	_	_	_
comp105210_c0_seq1	0.27	0.17	1.19	0.51	1169	_	_	_	_	_	_	_
comp1052230_c0_seq1	0.12	0.27	0.41	0.23	423	_	_	_	_	_	_	_
comp105224_c0_seq1	0.18	0.14	0.32	1.06	524	_	_	_	_	_	_	_
comp105226_c0_seq1	0.29	0.11	0.57	1.84	635	_	_	_	_	_	_	_
comp105227_c0_seq1	0	0	0	4.33	370	_	_	_	_	_	_	_
comp105232_c0_seq1	0	0.16	0.72	0.2	473	_	_	_	_	_	_	_
comp1052324_c0_seq1	0	0.1	0.43	0.48	410	_	_	_	_	_	_	_
comp105238_c0_seq1	0	0	0.27	3.96	477	gi|241843861|ref|XM_002415418.1|	Ixodes scapularis ELK channel, putative, mRNA	0.83	gi|321464403|gb|EFX75411.1|	hypothetical protein DAPPUDRAFT_10119 [Daphnia pulex]	0.98	GO:0023014;GO:0003707;GO:0007629;GO:0006355;GO:0048150;GO:0042066;GO:0000160;GO:0008016;GO:0043565;GO:0008270;GO:0009365;GO:0008076;GO:0051259;GO:0007608;GO:0005634;GO:0005249;GO:0006813;GO:0007619;GO:0055085;GO:0007612;GO:0007417;GO:0004879;GO:0000155
comp105242_c0_seq1	0	0.16	1.07	0.6	476	_	_	_	_	_	_	_
comp1052423_c0_seq1	0	0	0.6	0.38	491	_	_	_	_	_	_	_
comp105247_c0_seq1	0.41	1.7	1.5	1.01	783	_	_	_	_	_	_	_
comp105249_c0_seq1	0	0	0.62	1.61	422	_	_	_	_	_	_	_
comp1052498_c0_seq1	0	0	0.43	0	409	_	_	_	_	_	_	_
comp1052615_c0_seq1	0.11	0.35	0.2	0	440	_	_	_	_	_	_	_
comp105270_c0_seq2	0	0	0.55	0	373	_	_	_	_	_	_	_
comp105283_c0_seq1	0	0	0.83	0	380	_	_	_	_	_	_	_
comp1052918_c0_seq1	0	0	0.91	0	470	_	_	_	_	_	_	_
comp1052951_c0_seq1	0	0.22	1.33	0	505	_	_	_	_	_	_	_
comp105307_c0_seq1	0	0	0.24	0	369	_	_	_	_	_	_	_
comp105308_c0_seq1	0.07	0.37	0.59	0	673	_	_	_	_	_	_	_
comp1053103_c0_seq1	0	0.26	0.39	1.51	443	_	_	_	_	_	_	_
comp105311_c0_seq1	0	0.28	0.74	0	413	_	_	_	_	_	_	_
comp1053294_c0_seq1	0.45	0.27	0.2	0.22	435	_	_	_	_	_	_	_
comp10533_c0_seq1	0	0.34	0.25	0	358	_	_	_	_	_	_	_
comp105331_c0_seq1	0	0.2	0.9	0	394	_	_	_	_	_	_	_
comp105332_c0_seq1	0.55	0.73	3.52	1.38	537	_	_	_	_	_	_	_
comp105332_c0_seq2	0.17	0.18	2.2	0	502	_	_	_	_	_	_	_
comp105336_c0_seq1	0	0.32	0.94	0	568	_	_	_	_	_	_	_
comp1053460_c0_seq1	0	0.17	0.48	0.21	451	_	_	_	_	_	_	_
comp105348_c0_seq1	0.09	0.07	1.32	0	533	_	_	_	_	_	_	_
comp105349_c1_seq1	0.22	0.34	1.26	0.22	445	_	_	_	_	_	_	_
comp105353_c0_seq1	0	0	1.88	0	363	_	_	_	_	_	_	_
comp105358_c0_seq1	0	0.14	0.56	0.53	524	_	_	_	_	_	_	_
comp1053589_c0_seq1	0	0.06	0.78	0.14	1208	_	_	_	_	_	_	_
comp105361_c0_seq1	0.42	0.12	0.31	2	866	_	_	_	_	_	_	_
comp1053616_c0_seq1	0	0	0.33	0.97	403	_	_	_	_	_	_	_
comp1053636_c0_seq1	0	0.1	0.47	0	382	_	_	_	_	_	_	_
comp105370_c0_seq1	0	0	0	0.99	397	_	_	_	_	_	_	_
comp1053728_c0_seq1	0	0.22	0.88	0.56	362	_	_	_	gi|478259992|gb|ENN79794.1|	hypothetical protein YQE_03850, partial [Dendroctonus ponderosae]	0.42	_
comp105374_c0_seq1	0	0.07	0.36	3.6	560	_	_	_	_	_	_	_
comp105376_c0_seq1	2.88	1.03	2.57	1.81	601	_	_	_	_	_	_	_
comp10538_c0_seq1	0	0.33	0.49	0	368	_	_	_	_	_	_	_
comp105381_c0_seq1	0.1	0.32	0.82	0.2	469	_	_	_	_	_	_	_
comp105386_c0_seq1	0	0.89	0	0	576	_	_	_	_	_	_	_
comp105387_c0_seq1	0	0	0	4.57	821	gi|148762548|dbj|AP009135.1|	Coilia nasus mitochondrial DNA, complete genome	1	gi|148922741|ref|YP_001293684.1|	NADH dehydrogenase subunit 1 [Coilia nasus]	0.97	GO:0006120;GO:0006744;GO:0016021;GO:0005739;GO:0015992;GO:0006814;GO:0008137
comp1053882_c0_seq1	0.24	0.09	0.11	1.41	413	_	_	_	_	_	_	_
comp105395_c0_seq1	0.12	0.86	1.01	0	778	_	_	_	_	_	_	_
comp1053976_c0_seq1	0	0.1	0.56	0.5	394	_	_	_	_	_	_	_
comp105409_c0_seq1	0.65	0.18	0.51	1.82	772	_	_	_	_	_	_	_
comp105412_c0_seq1	0	0.12	0.72	0	616	_	_	_	_	_	_	_
comp1054151_c0_seq1	0.13	0	0.85	0	372	_	_	_	_	_	_	_
comp1054205_c0_seq1	0.38	0	0.23	0	387	_	_	_	_	_	_	_
comp105445_c0_seq1	0	0	0	5.25	424	_	_	_	_	_	_	_
comp105450_c0_seq1	2.51	0.03	0.18	0	1058	_	_	_	_	_	_	_
comp105469_c0_seq1	0.11	0.75	0.38	0	456	_	_	_	_	_	_	_
comp1054690_c0_seq1	0.13	0.2	0.57	0.25	392	_	_	_	_	_	_	_
comp105489_c0_seq1	0.56	0.18	0.6	0.44	433	_	_	_	_	_	_	_
comp1054933_c0_seq1	0.11	0.09	0.6	0.44	436	_	_	_	_	_	_	_
comp105501_c0_seq1	0.14	0.31	0.78	1.11	1291	_	_	_	_	_	_	_
comp105511_c0_seq1	0	0	0.56	0.31	585	_	_	_	_	_	_	_
comp105517_c0_seq1	0	0.38	0.58	0.16	570	_	_	_	_	_	_	_
comp105522_c0_seq1	0	0.23	0.76	0	637	_	_	_	_	_	_	_
comp105522_c1_seq1	0	0.45	0.51	0	429	_	_	_	_	_	_	_
comp1055330_c0_seq1	0	0.13	0.74	0.17	556	_	_	_	_	_	_	_
comp105547_c0_seq1	0	0.09	0.99	0	437	_	_	_	_	_	_	_
comp105551_c0_seq1	0.09	0	0.24	1.96	521	_	_	_	_	_	_	_
comp1055661_c0_seq1	0.1	0.08	0.76	0	498	_	_	_	_	_	_	_
comp105593_c0_seq1	0.1	0	0.35	0.19	486	_	_	_	_	_	_	_
comp105594_c0_seq1	0	0	0	5.13	355	_	_	_	_	_	_	_
comp105603_c0_seq1	0.12	0.18	1.55	0.46	421	_	_	_	_	_	_	_
comp10561_c0_seq1	0.13	0.1	0	0.78	383	_	_	_	_	_	_	_
comp1056197_c0_seq1	0	0.23	0.78	0	486	_	_	_	_	_	_	_
comp1056202_c0_seq1	0	0.19	0.31	0	419	_	_	_	_	_	_	_
comp105627_c0_seq1	0	0.17	0.77	0	445	_	_	_	_	_	_	_
comp105632_c0_seq1	5.91	0.41	7.19	33.43	385	_	_	_	_	_	_	_
comp105637_c0_seq1	0.11	0.26	0.39	0.43	446	_	_	_	_	_	_	_
comp10565_c0_seq1	0.45	0	0.2	0	431	_	_	_	_	_	_	_
comp1056607_c0_seq1	0	0	1.03	0	422	_	_	_	_	_	_	_
comp105675_c0_seq1	0	1	0.75	0.14	644	_	_	_	_	_	_	_
comp1056777_c0_seq1	0	0	1.3	0	353	_	_	_	_	_	_	_
comp105682_c0_seq1	0	1.59	0	0	476	_	_	_	_	_	_	_
comp105683_c0_seq1	0	0	0.86	0	368	_	_	_	_	_	_	_
comp105691_c0_seq1	0.1	0.16	0.46	0.61	467	_	_	_	_	_	_	_
comp105711_c0_seq1	0	0.8	0.18	0	475	_	_	_	_	_	_	_
comp1057436_c0_seq1	0	0.16	0.79	0	481	_	_	_	_	_	_	_
comp105754_c0_seq1	0.35	0	0.89	1.33	1027	_	_	_	_	_	_	_
comp105762_c0_seq1	0	0	0.94	0.26	682	_	_	_	_	_	_	_
comp105762_c0_seq2	0	0.23	0.13	1.14	354	_	_	_	_	_	_	_
comp1057620_c0_seq1	0	0	0.49	0.81	371	_	_	_	_	_	_	_
comp105785_c0_seq1	0.07	0.45	0.11	1.99	1344	_	_	_	_	_	_	_
comp1057919_c0_seq1	0	0	0.69	0.58	487	_	_	_	gi|512914016|ref|XP_004928036.1|	PREDICTED: cytosolic carboxypeptidase NnaD-like [Bombyx mori]	0.76	_
comp105793_c0_seq1	0	0	0.66	0	402	_	_	_	_	_	_	_
comp105793_c0_seq2	0.08	0.19	0	0	586	_	_	_	_	_	_	_
comp105815_c0_seq1	2.02	0	0	0	559	_	_	_	_	_	_	_
comp1058400_c0_seq1	0.08	0	0.87	0.48	567	_	_	_	_	_	_	_
comp105846_c0_seq1	0	0	0.84	0	664	_	_	_	_	_	_	_
comp1058500_c0_seq1	0.38	0	0.23	0	389	_	_	_	_	_	_	_
comp105868_c0_seq1	0.13	0	0.35	0.26	382	_	_	_	_	_	_	_
comp105876_c0_seq1	0.38	0.12	0.59	0.88	619	_	_	_	_	_	_	_
comp1059047_c0_seq1	0	0.12	0.26	1.15	352	_	_	_	_	_	_	_
comp105913_c0_seq1	0.66	0.79	0.21	0.3	1402	_	_	_	_	_	_	_
comp1059340_c0_seq1	0.11	0.18	0.5	0	434	_	_	_	_	_	_	_
comp105958_c0_seq1	0	0	1.55	0	467	_	_	_	gi|118398447|ref|XP_001031552.1|	hypothetical protein TTHERM_00822270 [Tetrahymena thermophila]	0.61	_
comp105965_c0_seq1	0.21	0.24	1.27	1.21	468	_	_	_	_	_	_	_
comp105968_c0_seq1	0.19	0.35	0.79	0.09	973	_	_	_	_	_	_	_
comp105971_c0_seq1	0	0	1.26	0	417	_	_	_	_	_	_	_
comp105975_c0_seq1	0	0.2	0.45	0	391	_	_	_	_	_	_	_
comp105979_c0_seq1	1.68	0.05	0.1	0	764	_	_	_	_	_	_	_
comp106009_c0_seq1	0.28	0.13	0.34	2.68	813	_	_	_	_	_	_	_
comp106017_c0_seq1	0.47	0	0.4	2.38	872	_	_	_	_	_	_	_
comp106022_c0_seq1	0.24	0.19	0.32	1.64	414	_	_	_	_	_	_	_
comp106029_c0_seq1	0	0.11	0.37	0	364	_	_	_	_	_	_	_
comp1060385_c0_seq1	0	0	0.8	0.55	479	_	_	_	_	_	_	_
comp106057_c0_seq1	0.43	0	0.19	1.05	453	_	_	_	_	_	_	_
comp1060624_c0_seq1	0	0.22	0.73	0	371	_	_	_	_	_	_	_
comp106078_c0_seq1	0.61	0.14	0.38	0.85	545	_	_	_	_	_	_	_
comp106094_c0_seq1	0	0.2	0.67	0.67	552	_	_	_	_	_	_	_
comp1060979_c0_seq1	0.14	0.22	0.75	0	363	_	_	_	_	_	_	_
comp106103_c0_seq1	0	0.25	0.85	0	452	_	_	_	_	_	_	_
comp106122_c0_seq1	0	0.12	0.86	0	615	_	_	_	_	_	_	_
comp106126_c0_seq1	0	0	0.52	0	422	_	_	_	_	_	_	_
comp106131_c0_seq1	0	0.79	0	0	440	_	_	_	_	_	_	_
comp1061512_c0_seq1	0.49	0	0.09	0.39	488	_	_	_	_	_	_	_
comp1061578_c0_seq1	0	0	0.22	1.81	559	_	_	_	_	_	_	_
comp106175_c0_seq1	0	0.08	0.44	0.58	485	_	_	_	_	_	_	_
comp106175_c1_seq1	0	0	0.5	0.55	366	_	_	_	_	_	_	_
comp106179_c0_seq1	0.84	0.07	0.16	2.18	513	_	_	_	_	_	_	_
comp1061834_c0_seq1	0.13	0	0.68	0.75	393	_	_	_	_	_	_	_
comp1061987_c0_seq1	0	0.21	0.48	0	372	_	_	_	_	_	_	_
comp106201_c0_seq1	0	0	1.45	0.12	711	_	_	_	_	_	_	_
comp1062017_c0_seq1	0	1.1	0.21	0	423	_	_	_	_	_	_	_
comp106210_c0_seq1	1.82	8.51	2.19	0.41	852	_	_	_	_	_	_	_
comp106211_c0_seq1	0.37	0.15	0.57	1.09	512	_	_	_	_	_	_	_
comp106212_c0_seq1	0	0	0	4.03	351	_	_	_	_	_	_	_
comp106218_c0_seq1	0.17	0.26	1.17	0	564	_	_	_	_	_	_	_
comp106224_c0_seq1	0.1	0	0.44	0.59	481	_	_	_	_	_	_	_
comp106228_c0_seq1	0	0	0.12	4.06	370	_	_	_	_	_	_	_
comp106240_c0_seq1	0.08	0.52	0.71	0.07	1164	_	_	_	_	_	_	_
comp106242_c0_seq1	0.13	0	0	5.11	387	_	_	_	_	_	_	_
comp106244_c0_seq1	0	0	0	1.37	374	_	_	_	_	_	_	_
comp106244_c0_seq2	0	0	0.52	1.95	355	_	_	_	_	_	_	_
comp106248_c0_seq1	0	0	0	2.95	399	_	_	_	_	_	_	_
comp106256_c0_seq1	0.14	0.12	0.65	0.29	352	_	_	_	_	_	_	_
comp106257_c0_seq1	0.19	0.15	0.41	2.75	508	_	_	_	_	_	_	_
comp106269_c0_seq1	0	0.36	0.7	0	431	_	_	_	_	_	_	_
comp106274_c0_seq1	0	0.51	0.17	0	507	_	_	_	_	_	_	_
comp106287_c0_seq1	0	1.09	0	0	397	_	_	_	_	_	_	_
comp106294_c0_seq1	0	0	0.6	0	436	_	_	_	_	_	_	_
comp106305_c0_seq1	0.1	0	0.18	2	473	_	_	_	_	_	_	_
comp106310_c0_seq1	0	0.16	1.13	0.19	485	_	_	_	_	_	_	_
comp1063205_c0_seq1	0.22	0.35	0.3	0	438	_	_	_	_	_	_	_
comp1063270_c0_seq1	0.23	0.09	0.52	0.69	420	_	_	_	_	_	_	_
comp106331_c0_seq1	0.08	0.06	0.66	1.14	564	_	_	_	_	_	_	_
comp1063330_c0_seq1	0	0.16	0.53	0.6	476	_	_	_	_	_	_	_
comp1063426_c0_seq1	0	0.09	1.1	0	433	_	_	_	_	_	_	_
comp106351_c0_seq1	0	0.31	0.59	0.78	382	_	_	_	_	_	_	_
comp106353_c0_seq1	0	0.43	0	0.54	373	_	_	_	gi|532083|gb|AAA98535.1|	ZF1 [Xiphophorus maculatus]	0.69	GO:0005488
comp106375_c0_seq1	0.67	0.27	0.5	0.44	434	_	_	_	_	_	_	_
comp106380_c0_seq1	0	0.28	0.38	1.27	639	_	_	_	_	_	_	_
comp106381_c0_seq1	0.12	0.09	0.21	0.69	420	_	_	_	_	_	_	_
comp106395_c0_seq1	0.76	0	0.86	0	615	_	_	_	_	_	_	_
comp106397_c0_seq1	0	0.04	1.33	0	823	_	_	_	_	_	_	_
comp1064126_c0_seq1	0	0.18	0.1	0	424	_	_	_	_	_	_	_
comp1064239_c0_seq1	0	0	0	1.89	371	_	_	_	_	_	_	_
comp106433_c0_seq1	0.12	0.09	0.42	0.71	413	_	_	_	_	_	_	_
comp106458_c0_seq1	0	0	0	0	351	_	_	_	_	_	_	_
comp106465_c0_seq1	0	0.19	0.07	2.69	589	_	_	_	_	_	_	_
comp1064673_c0_seq1	0.07	0.33	0.5	0	644	_	_	_	_	_	_	_
comp10647_c0_seq1	0	0	0.78	0	487	_	_	_	_	_	_	_
comp1064901_c0_seq1	0	0.08	1	0	608	_	_	_	_	_	_	_
comp106493_c0_seq1	0.44	0	0.59	0	437	_	_	_	_	_	_	_
comp1064988_c0_seq1	0	0.44	0.13	0	363	_	_	_	_	_	_	_
comp106503_c0_seq1	0.07	0	0.42	1.06	672	_	_	_	gi|260823096|ref|XP_002604019.1|	hypothetical protein BRAFLDRAFT_57766 [Branchiostoma floridae]	0.62	_
comp106521_c0_seq1	0	0	0.12	0	365	_	_	_	_	_	_	_
comp1065331_c0_seq1	0.18	0.34	0.38	0	539	_	_	_	_	_	_	_
comp106567_c0_seq1	0.14	0	0.74	2.19	366	_	_	_	_	_	_	_
comp1065681_c0_seq1	0.1	0.16	0.37	0.82	464	_	_	_	_	_	_	_
comp106576_c0_seq1	0	0	0	2.34	416	_	_	_	_	_	_	_
comp1065769_c0_seq1	0.81	0.16	0.09	0.8	472	_	_	_	_	_	_	_
comp106594_c0_seq1	0	0	0	5.48	424	_	_	_	_	_	_	_
comp106611_c0_seq1	0	0	0.61	0	372	_	_	_	_	_	_	_
comp106612_c0_seq1	0	0.84	0.34	0	492	_	_	_	_	_	_	_
comp1066125_c0_seq1	0	0	1.37	0.25	390	_	_	_	_	_	_	_
comp106618_c0_seq1	0.11	0.26	0.99	0.44	438	_	_	_	_	_	_	_
comp106641_c0_seq1	0.55	0.29	0.19	0	828	gi|557461362|gb|KF148105.1|	Homo sapiens isolate ald8 mitochondrion, complete genome	1	_	_	_	_
comp1066518_c0_seq1	0	0.08	0.76	0.19	496	_	_	_	_	_	_	_
comp1066676_c0_seq1	0.56	0.34	0	0	359	_	_	_	_	_	_	_
comp106673_c0_seq1	0	0.32	0.36	2.42	371	_	_	_	_	_	_	_
comp106680_c0_seq1	0	0.32	0.48	0.54	372	_	_	_	_	_	_	_
comp106685_c0_seq1	0.1	0.15	0.68	0.76	494	_	_	_	_	_	_	_
comp106687_c0_seq1	0	0	0	4.57	475	_	_	_	_	_	_	_
comp106700_c0_seq1	0	0.07	1.7	0.17	535	_	_	_	_	_	_	_
comp106701_c0_seq1	0	0.39	0.11	0	401	_	_	_	_	_	_	_
comp1067155_c0_seq1	0	0	0	2.65	465	_	_	_	_	_	_	_
comp106717_c0_seq1	0.03	2.19	0.29	0.22	1533	_	_	_	_	_	_	_
comp1067183_c0_seq1	0	0.23	0.52	0	353	_	_	_	_	_	_	_
comp10673_c0_seq1	0	0.11	0.51	0	357	_	_	_	_	_	_	_
comp106730_c0_seq1	0	0.14	0.8	0.54	520	_	_	_	_	_	_	_
comp106734_c0_seq1	0	0.24	1.36	0	468	_	_	_	_	_	_	_
comp106741_c0_seq1	0.13	0.1	0.23	1.25	394	_	_	_	_	_	_	_
comp106749_c0_seq1	0	1.07	0.22	0	403	_	_	_	_	_	_	_
comp106753_c0_seq1	0.2	0	0.26	2.12	487	_	_	_	_	_	_	_
comp1067709_c0_seq1	0	0.17	0.58	0	445	_	_	_	_	_	_	_
comp106789_c0_seq1	0	0.08	1.27	0	468	_	_	_	_	_	_	_
comp106790_c0_seq1	0.53	0	0.24	0	377	_	_	_	_	_	_	_
comp1068059_c0_seq1	0	0	0.24	0	371	_	_	_	_	_	_	_
comp106813_c0_seq1	0	0.19	0.96	0	413	_	_	_	_	_	_	_
comp106837_c0_seq1	0.1	0.08	1.63	0.1	878	_	_	_	_	_	_	_
comp106841_c0_seq1	0	0	0.65	0.29	352	_	_	_	_	_	_	_
comp106852_c0_seq1	0.41	0.33	0	0.27	368	_	_	_	_	_	_	_
comp10686_c0_seq1	0	0.11	0.51	0	359	_	_	_	_	_	_	_
comp1068909_c0_seq1	0	0.37	0.73	0	421	_	_	_	_	_	_	_
comp106895_c0_seq1	0.1	2.38	0.05	0.18	2248	_	_	_	_	_	_	_
comp10690_c0_seq1	0.14	0.11	0.39	0.57	353	_	_	_	gi|390337276|ref|XP_780721.3|	PREDICTED: zinc finger C2HC domain-containing protein 1A-like [Strongylocentrotus purpuratus]	0.69	_
comp106904_c0_seq1	0	0.4	0.68	0	701	_	_	_	_	_	_	_
comp106904_c1_seq1	0	0.24	0.64	0.2	465	_	_	_	_	_	_	_
comp1069070_c0_seq1	0	0.09	0.79	0.66	437	_	_	_	_	_	_	_
comp106910_c0_seq1	0	0.62	0	0	383	_	_	_	_	_	_	_
comp1069171_c0_seq1	0	0	0.09	2.07	460	_	_	_	gi|350402953|ref|XP_003486655.1|	PREDICTED: hypothetical protein LOC100741094, partial [Bombus impatiens]	0.52	_
comp10692_c0_seq1	0	0.09	0.75	0	412	_	_	_	_	_	_	_
comp106922_c0_seq1	0	0.58	0.89	0	516	_	_	_	_	_	_	_
comp106928_c0_seq1	0.19	0.2	0.38	0.61	724	_	_	_	_	_	_	_
comp106941_c0_seq1	0	0	0	6.05	365	_	_	_	_	_	_	_
comp106948_c0_seq1	0.35	0.09	0.52	0.23	419	_	_	_	_	_	_	_
comp10695_c0_seq1	0	0.07	0.33	0.55	510	_	_	_	_	_	_	_
comp1069563_c0_seq1	0	0.63	0.41	0	427	_	_	_	_	_	_	_
comp1069701_c0_seq1	0.23	0.06	0.07	1.46	620	_	_	_	_	_	_	_
comp106971_c0_seq1	0.14	0.16	0.06	0.66	675	_	_	_	_	_	_	_
comp1069802_c0_seq1	0.43	0	0.13	0.86	352	_	_	_	_	_	_	_
comp1069806_c0_seq1	0	0	0.13	2.54	358	_	_	_	_	_	_	_
comp106989_c0_seq1	1.4	0	0	0	570	_	_	_	_	_	_	_
comp107006_c0_seq1	0.87	0.12	0.07	0	591	_	_	_	_	_	_	_
comp107007_c0_seq1	0.67	0.11	0	0	371	_	_	_	_	_	_	_
comp107014_c0_seq1	0.09	0.41	0.61	0	540	_	_	_	_	_	_	_
comp107021_c0_seq1	0	0	0	2.16	371	_	_	_	_	_	_	_
comp107039_c0_seq1	0	0.2	0.57	0.25	392	_	_	_	_	_	_	_
comp107044_c0_seq1	0	0.07	1.58	0	549	_	_	_	_	_	_	_
comp1070493_c0_seq1	0	0.09	0.19	1.29	444	_	_	_	_	_	_	_
comp107080_c0_seq1	0	0.31	0.44	0	583	_	_	_	_	_	_	_
comp1070980_c0_seq1	0	0.06	0.7	0	636	_	_	_	_	_	_	_
comp107099_c0_seq1	1.41	0	0	0	718	_	_	_	_	_	_	_
comp107113_c0_seq1	0	0	0	4.16	552	_	_	_	_	_	_	_
comp1071146_c0_seq1	0	0	0.25	1.69	359	_	_	_	_	_	_	_
comp1071154_c0_seq1	0	0.1	0.75	0	410	_	_	_	_	_	_	_
comp107119_c0_seq1	0	0.22	0.89	0	360	_	_	_	_	_	_	_
comp107121_c0_seq1	0	0.79	0.45	0	397	_	_	_	_	_	_	_
comp107130_c0_seq1	0.19	0.9	0.34	1.68	500	_	_	_	_	_	_	_
comp107137_c0_seq1	0	0.21	0.46	0	386	_	_	_	_	_	_	_
comp107154_c0_seq1	0	0.09	0.96	0	411	_	_	_	_	_	_	_
comp107161_c0_seq1	0	0	0	2.48	365	_	_	_	_	_	_	_
comp107168_c0_seq1	1.5	0	0	0	507	_	_	_	_	_	_	_
comp107169_c0_seq1	0.16	0.25	0.36	0.48	574	_	_	_	_	_	_	_
comp10719_c0_seq1	0	0.32	0.36	0.27	372	_	_	_	_	_	_	_
comp1071938_c0_seq1	0	0.92	0	0	387	_	_	_	_	_	_	_
comp1072007_c0_seq1	0.24	0	0.11	0	409	_	_	_	_	_	_	_
comp107202_c0_seq1	0	0.17	0.66	0	453	_	_	_	_	_	_	_
comp107225_c0_seq1	0.07	0.47	0.96	0.14	1209	_	_	_	_	_	_	_
comp107233_c0_seq1	0	0.07	0.81	0	514	_	_	_	_	_	_	_
comp107234_c0_seq1	0	0.12	0.26	0.87	351	_	_	_	_	_	_	_
comp107259_c0_seq1	0	0.09	0.85	0	412	_	_	_	_	_	_	_
comp107268_c0_seq1	0	0.5	0.79	0	392	_	_	_	_	_	_	_
comp107274_c0_seq1	2.39	0	0	0	500	_	_	_	_	_	_	_
comp107278_c0_seq1	0.77	0.08	0.09	1.86	883	_	_	_	_	_	_	_
comp107282_c0_seq1	0	0.14	0.31	0	540	_	_	_	_	_	_	_
comp107332_c0_seq1	0	0	1.92	0.28	357	_	_	_	_	_	_	_
comp107344_c0_seq1	1.34	0	0.11	0.49	402	_	_	_	_	_	_	_
comp1074016_c0_seq1	0	0	0.58	1.29	383	_	_	_	_	_	_	_
comp1074063_c0_seq1	0	0	0.63	0.56	361	_	_	_	_	_	_	_
comp10741_c0_seq1	0	0.11	0.38	0	359	_	_	_	_	_	_	_
comp107413_c0_seq1	0	0	0	5.05	516	_	_	_	_	_	_	_
comp107419_c0_seq1	0	0	1.77	0	458	_	_	_	_	_	_	_
comp107421_c0_seq1	0.4	0.08	0.62	0.59	477	_	_	_	_	_	_	_
comp107439_c0_seq1	0	0.2	0.8	0.25	389	_	_	_	_	_	_	_
comp107452_c0_seq1	0	0.09	0.77	0.86	447	_	_	_	_	_	_	_
comp107490_c0_seq1	0.43	0	0.16	1.77	747	_	_	_	_	_	_	_
comp1075006_c0_seq1	0	0	0.77	0	445	_	_	_	_	_	_	_
comp1075052_c0_seq1	0	0.1	0.93	0.13	684	_	_	_	_	_	_	_
comp107514_c0_seq1	0	0.12	0.91	0	855	_	_	_	_	_	_	_
comp107526_c0_seq1	0	0.7	0	0	892	_	_	_	_	_	_	_
comp107540_c0_seq1	0.47	0.09	0.52	0	417	_	_	_	_	_	_	_
comp107541_c0_seq1	0.31	0	0.13	2.1	605	_	_	_	_	_	_	_
comp107542_c0_seq1	0	0	1.1	0	497	_	_	_	_	_	_	_
comp107550_c0_seq1	0	0.64	1.21	0.27	373	_	_	_	_	_	_	_
comp107582_c0_seq1	0.13	0.21	0.95	0.26	378	_	_	_	_	_	_	_
comp1075825_c0_seq1	0	0	0.52	0.17	555	_	_	_	_	_	_	_
comp107596_c0_seq1	0.41	0	0.37	0	364	_	_	_	_	_	_	_
comp107601_c0_seq1	1.73	0.35	1.24	2.98	792	_	_	_	_	_	_	_
comp107602_c0_seq1	0.52	0.07	0.53	2.19	547	_	_	_	_	_	_	_
comp107639_c0_seq1	0.38	0.05	0.55	0.49	722	_	_	_	_	_	_	_
comp107643_c0_seq1	0	0.11	1.55	0	355	_	_	_	_	_	_	_
comp107648_c0_seq1	0.21	0.17	0.57	0.64	451	_	_	_	_	_	_	_
comp107664_c1_seq1	0.13	0.1	1.03	0	388	_	_	_	_	_	_	_
comp107666_c0_seq1	0.64	0.08	0.29	0.85	450	_	_	_	_	_	_	_
comp107674_c0_seq1	0	0.08	0.53	1.37	481	_	_	_	_	_	_	_
comp107675_c0_seq1	0.08	0.24	0.53	0.3	611	_	_	_	_	_	_	_
comp107682_c0_seq1	0	0	1.25	0	785	_	_	_	_	_	_	_
comp1077031_c0_seq1	0	0.1	0.79	0	395	_	_	_	_	_	_	_
comp1077301_c0_seq1	0.82	0	0.07	0	573	_	_	_	_	_	_	_
comp107742_c0_seq1	0	0.09	0	1.95	443	_	_	_	_	_	_	_
comp107751_c0_seq1	0.29	0.17	1.05	0.83	651	_	_	_	_	_	_	_
comp1077514_c0_seq1	0	0	0.62	0	648	_	_	_	_	_	_	_
comp107760_c0_seq1	0	0	0.79	1.76	570	_	_	_	_	_	_	_
comp107766_c0_seq1	0	0.08	0	6.15	450	_	_	_	_	_	_	_
comp107768_c0_seq1	0.56	0.63	0.91	0	431	_	_	_	_	_	_	_
comp107769_c0_seq1	0.12	0.1	0.33	0.98	400	_	_	_	_	_	_	_
comp1077918_c0_seq1	0.14	0.23	0.52	0.28	355	_	_	_	_	_	_	_
comp1078_c0_seq1	0	0	0.52	0	352	_	_	_	_	_	_	_
comp1078211_c0_seq1	0	0.11	0.49	0.27	367	_	_	_	_	_	_	_
comp107827_c0_seq1	1.27	0.15	0.52	6.87	893	_	_	_	_	_	_	_
comp107829_c0_seq1	0.4	0.13	0.53	1.08	806	_	_	_	_	_	_	_
comp107829_c1_seq1	0.42	0	0.51	0.56	360	_	_	_	_	_	_	_
comp107847_c0_seq1	0.34	0.42	0	0.65	683	_	_	_	_	_	_	_
comp107872_c0_seq1	0.21	0.24	1.36	0	469	_	_	_	_	_	_	_
comp1078743_c0_seq1	0	0.33	0.45	0.17	551	_	_	_	_	_	_	_
comp107902_c0_seq1	2.31	0	0	0	551	_	_	_	gi|390353251|ref|XP_003728072.1|	PREDICTED: RNA-directed DNA polymerase from mobile element jockey-like [Strongylocentrotus purpuratus]	0.69	_
comp107927_c0_seq1	0	0	0.6	0.19	493	_	_	_	_	_	_	_
comp10793_c0_seq1	0	0.05	0.6	0.49	728	_	_	_	_	_	_	_
comp107930_c0_seq1	0.19	0.23	0.34	0	493	_	_	_	_	_	_	_
comp1079356_c0_seq1	0	0.1	0.91	0.25	392	_	_	_	_	_	_	_
comp107947_c0_seq1	0	0	0.12	0.8	375	_	_	_	_	_	_	_
comp107969_c0_seq1	0.91	0	0.35	0	380	_	_	_	_	_	_	_
comp107978_c0_seq1	0.12	0.09	0.53	1.65	413	_	_	_	gi|321474365|gb|EFX85330.1|	hypothetical protein DAPPUDRAFT_314090 [Daphnia pulex]	0.77	_
comp107979_c0_seq1	0.33	0.41	0.4	0.39	692	_	_	_	_	_	_	_
comp1080012_c0_seq1	0	0.96	0	0	569	_	_	_	_	_	_	_
comp1080022_c0_seq1	0	0.1	1.19	0	408	_	_	_	_	_	_	_
comp1080121_c0_seq1	0	0.27	0.2	0	426	_	_	_	_	_	_	_
comp108022_c0_seq1	0	0.1	0.54	0.48	407	_	_	_	_	_	_	_
comp108036_c0_seq1	0	0.08	0	2.98	899	_	_	_	_	_	_	_
comp108038_c0_seq1	0	0	1.43	0	377	_	_	_	_	_	_	_
comp108040_c0_seq1	0.45	0	0.71	0	430	_	_	_	_	_	_	_
comp1080438_c0_seq1	0.1	0.24	0.63	0.4	475	_	_	_	_	_	_	_
comp108051_c0_seq1	1.26	2.88	0.36	1.29	1239	_	_	_	_	_	_	_
comp1080596_c0_seq1	0	0.34	0.38	0	454	_	_	_	_	_	_	_
comp1080624_c0_seq1	0.13	0	0	2.3	387	_	_	_	_	_	_	_
comp1080632_c0_seq1	0	0.18	0.66	0	610	_	_	_	_	_	_	_
comp1080668_c0_seq1	0	0.1	0.79	0	392	_	_	_	_	_	_	_
comp108067_c0_seq1	0	0.2	0	4.39	545	_	_	_	_	_	_	_
comp108076_c0_seq1	0	0.08	0.99	0.2	473	_	_	_	_	_	_	_
comp1080786_c0_seq1	0.23	0	0	2.02	429	_	_	_	_	_	_	_
comp108091_c0_seq1	0.76	0.41	0.34	0	388	_	_	_	_	_	_	_
comp108093_c0_seq1	0	0.29	0.66	0.15	615	_	_	_	_	_	_	_
comp1080935_c0_seq1	0	0.4	0.57	0	392	_	_	_	_	_	_	_
comp108094_c0_seq1	0.55	0.47	0.47	0.12	748	_	_	_	_	_	_	_
comp1080968_c0_seq1	0	0	0	2.31	385	_	_	_	_	_	_	_
comp108102_c0_seq1	0.1	1.78	0	0.4	468	_	_	_	_	_	_	_
comp108104_c0_seq1	0	0	0.58	0.26	386	_	_	_	_	_	_	_
comp108105_c0_seq1	0	0.21	0.23	5	536	_	_	_	_	_	_	_
comp108108_c0_seq1	0.67	0.05	0.29	0	689	_	_	_	_	_	_	_
comp108119_c0_seq1	0	0	0.49	0.54	369	_	_	_	_	_	_	_
comp108124_c0_seq1	0.08	0	0.36	1.44	571	_	_	_	_	_	_	_
comp108126_c0_seq1	0.32	0.08	0.64	1.33	850	_	_	_	_	_	_	_
comp108132_c0_seq1	0.52	0.23	0.45	0.14	626	_	_	_	_	_	_	_
comp1081488_c0_seq1	0.07	0.2	0.56	0.38	708	_	_	_	gi|270007619|gb|EFA04067.1|	hypothetical protein TcasGA2_TC014301 [Tribolium castaneum]	0.66	GO:0008045
comp108150_c0_seq1	0.76	0	0.57	1.02	388	_	_	_	_	_	_	_
comp1081560_c0_seq1	0	0	0.11	1.77	391	_	_	_	_	_	_	_
comp108157_c0_seq1	0.05	0.55	0.48	0.1	883	_	_	_	_	_	_	_
comp108168_c0_seq1	0	0.19	0.32	0	407	_	_	_	_	_	_	_
comp108170_c0_seq1	0.53	0.5	0.66	0.21	457	_	_	_	_	_	_	_
comp108176_c0_seq1	0	0	1.01	0	603	_	_	_	_	_	_	_
comp108177_c0_seq1	0.26	0.1	0.35	2.08	381	_	_	_	_	_	_	_
comp1082041_c0_seq1	0	0.26	0.39	0.65	441	_	_	_	_	_	_	_
comp10821_c0_seq1	0	0.19	0.95	0	416	_	_	_	_	_	_	_
comp10821_c1_seq1	0	0	1.03	0	354	_	_	_	_	_	_	_
comp108217_c0_seq1	0.74	0.39	0.66	0.49	401	_	_	_	_	_	_	_
comp108221_c0_seq1	0	0	0.33	2.61	401	_	_	_	_	_	_	_
comp1082341_c0_seq1	0	0	0.61	0.54	372	_	_	_	gi|345309101|ref|XP_001520702.2|	PREDICTED: zinc finger protein 850-like [Ornithorhynchus anatinus]	0.78	GO:0005488
comp108237_c0_seq1	0	0.59	0.11	0.25	400	_	_	_	_	_	_	_
comp108262_c0_seq1	0.57	0	0.17	0.37	500	_	_	_	_	_	_	_
comp108271_c0_seq1	0	0.06	0.84	0.29	626	_	_	_	_	_	_	_
comp108271_c1_seq1	0.1	0.16	0.82	0.61	467	_	_	_	_	_	_	_
comp108288_c0_seq1	0	0.26	0.58	1.45	567	_	_	_	_	_	_	_
comp108299_c0_seq1	0	0.37	0	1.41	415	_	_	_	_	_	_	_
comp108304_c0_seq1	0	0.28	0.63	0	416	_	_	_	_	_	_	_
comp1083108_c0_seq1	0.56	0	0	0	434	_	_	_	_	_	_	_
comp1083159_c0_seq1	0	0.52	0.12	0.78	381	_	_	_	_	_	_	_
comp1083240_c0_seq1	0	0	0.89	0	360	_	_	_	_	_	_	_
comp108336_c0_seq1	1.23	0	0	0	680	_	_	_	_	_	_	_
comp108337_c0_seq1	0	0.12	0.91	0	352	_	_	_	_	_	_	_
comp108362_c0_seq1	0	0.75	0.53	0	414	_	_	_	_	_	_	_
comp108365_c0_seq1	0.72	0.06	0.49	0.14	650	gi|551516591|ref|XM_005809742.1|	PREDICTED: Xiphophorus maculatus discoidin domain-containing receptor 2-like (LOC102219343), mRNA	0.8	gi|241708196|ref|XP_002413316.1|	discoidin domain receptor, putative [Ixodes scapularis]	0.77	GO:0004713;GO:0009987
comp108378_c0_seq1	0	0	0.68	1.1	652	_	_	_	_	_	_	_
comp1083871_c0_seq1	0.08	0	0.22	1.12	570	_	_	_	_	_	_	_
comp108396_c0_seq1	0.19	0	0.5	0.75	500	_	_	_	_	_	_	_
comp1084486_c0_seq1	0	0.24	0.36	0	473	_	_	_	_	_	_	_
comp108464_c0_seq1	0	0	0	3.59	364	_	_	_	_	_	_	_
comp108469_c0_seq1	0	0.12	0.52	0.29	351	_	_	_	_	_	_	_
comp108479_c0_seq1	0	0.23	0.13	1.7	356	_	_	_	_	_	_	_
comp108494_c0_seq1	0	0.21	0.35	1.05	380	_	_	_	_	_	_	_
comp1084998_c0_seq1	0.12	0.75	0.11	0.24	413	_	_	_	_	_	_	_
comp108512_c0_seq1	0.12	0.09	0.75	1.42	411	_	_	_	_	_	_	_
comp108514_c0_seq1	0.08	0	0.58	0.16	569	_	_	_	_	_	_	_
comp108519_c0_seq1	0	0	0.29	2.6	443	_	_	_	_	_	_	_
comp108562_c0_seq1	0	0.19	0.21	1.41	414	_	_	_	_	_	_	_
comp108580_c0_seq1	0	0.43	0	1.93	731	_	_	_	_	_	_	_
comp10859_c0_seq1	0.4	0	0.48	0	375	_	_	_	_	_	_	_
comp108594_c0_seq1	0.12	0	0.52	0	418	_	_	_	_	_	_	_
comp108601_c0_seq1	0.28	0.17	0.92	0.43	807	_	_	_	_	_	_	_
comp108617_c0_seq1	0.23	0.19	0.84	0.47	417	_	_	_	_	_	_	_
comp108630_c0_seq1	0	0.11	0.64	0.28	356	_	_	_	_	_	_	_
comp108646_c0_seq1	0	0.14	0.94	0.7	532	_	_	_	_	_	_	_
comp108654_c0_seq1	0	0.29	0.22	0.73	403	_	_	_	_	_	_	_
comp108668_c0_seq1	1.27	0.07	0	0.35	524	_	_	_	_	_	_	_
comp108677_c0_seq1	0.12	1.7	0.11	0.24	412	_	_	_	_	_	_	_
comp108716_c0_seq1	0	0.12	1.04	0.16	587	_	_	_	_	_	_	_
comp108721_c0_seq1	0.13	0.11	0.48	0.27	373	_	_	_	_	_	_	_
comp108722_c0_seq1	0	0	0.26	0.58	352	_	_	_	_	_	_	_
comp108737_c0_seq1	0.06	0	0.14	3.55	812	_	_	_	_	_	_	_
comp1087377_c0_seq1	0	0.34	0.52	0	355	_	_	_	_	_	_	_
comp1087387_c0_seq1	0.87	0	0	0.19	496	_	_	_	_	_	_	_
comp108739_c0_seq1	0.43	0.35	1.05	0.29	351	_	_	_	_	_	_	_
comp108754_c0_seq1	0	0	1.15	0.45	599	_	_	_	_	_	_	_
comp108755_c0_seq1	0.05	0.36	0.68	0.99	953	_	_	_	_	_	_	_
comp108770_c0_seq1	0	0.25	0.7	0.16	584	_	_	_	_	_	_	_
comp108789_c0_seq1	0.32	0.17	0.56	0.21	458	_	_	_	_	_	_	_
comp108793_c0_seq1	0	0.1	0.11	1.77	391	_	_	_	_	_	_	_
comp108796_c0_seq1	0	0.09	0.32	0	414	_	_	_	_	_	_	_
comp10880_c0_seq1	0.13	0	0.57	0.25	392	_	_	_	_	_	_	_
comp108800_c0_seq1	0	0.16	0.83	0.62	461	_	_	_	_	_	_	_
comp108801_c0_seq1	0.3	0	0.31	0	481	_	_	_	_	_	_	_
comp108801_c0_seq2	0	0.1	0.87	0	385	_	_	_	gi|321459483|gb|EFX70536.1|	hypothetical protein DAPPUDRAFT_61225 [Daphnia pulex]	0.62	_
comp108825_c0_seq1	0	0	0.25	3.54	368	_	_	_	_	_	_	_
comp108853_c0_seq1	0.38	0.2	0.34	0	394	_	_	_	_	_	_	_
comp1088686_c0_seq1	0	0.3	0.57	0	392	_	_	_	_	_	_	_
comp108884_c0_seq1	0	0.21	0.58	0.26	385	_	_	_	_	_	_	_
comp108892_c0_seq1	0	0.2	0.55	0	401	_	_	_	_	_	_	_
comp108915_c0_seq1	0.41	0	1	0	363	_	_	_	_	_	_	_
comp108925_c0_seq1	0	0.21	0.35	0	384	_	_	_	_	_	_	_
comp108940_c0_seq1	0.11	0	0.29	0.21	450	_	_	_	_	_	_	_
comp108949_c0_seq1	0	1.49	0.29	0	566	_	_	_	_	_	_	_
comp108953_c0_seq1	0	0	0	3.95	378	_	_	_	_	_	_	_
comp108954_c0_seq1	0	0	0.87	0.3	607	_	_	_	_	_	_	_
comp1089593_c0_seq1	0.1	0.08	0.09	1.59	476	_	_	_	_	_	_	_
comp1089628_c0_seq1	0.69	0	0	0	364	_	_	_	_	_	_	_
comp108974_c0_seq1	0	0.09	0.38	1.71	447	_	_	_	_	_	_	_
comp108974_c1_seq1	0	0.43	0.67	0	659	_	_	_	_	_	_	_
comp108980_c0_seq1	0	0	0.39	0.57	354	_	_	_	_	_	_	_
comp1089996_c0_seq1	0	0.15	0.78	0	486	_	_	_	_	_	_	_
comp109000_c0_seq1	0	0	0.74	0	367	_	_	_	_	_	_	_
comp109001_c0_seq1	0	0.19	0.65	0.96	408	_	_	_	_	_	_	_
comp109012_c0_seq1	0	0.21	0.12	0	375	_	_	_	_	_	_	_
comp10903_c0_seq1	0	0.27	0.2	0.23	425	_	_	_	_	_	_	_
comp1090395_c0_seq1	0	0.7	0.09	0	482	_	_	_	_	_	_	_
comp109051_c0_seq1	0.13	0	0	2.26	393	_	_	_	_	_	_	_
comp109076_c0_seq1	0	0	1.15	0	448	_	_	_	_	_	_	_
comp109106_c0_seq1	0	0.11	0.77	0.26	675	_	_	_	gi|390342217|ref|XP_003725616.1|	PREDICTED: gastrula zinc finger protein XlCGF48.2-like [Strongylocentrotus purpuratus]	0.7	_
comp109106_c1_seq1	0.28	0.11	0.64	0.28	358	_	_	_	_	_	_	_
comp1091134_c0_seq1	0.13	0.32	0.36	0.27	374	_	_	_	_	_	_	_
comp109114_c0_seq1	0	0.93	0	0.17	554	_	_	_	_	_	_	_
comp109122_c0_seq1	0.2	0.39	0.09	0	484	_	_	_	_	_	_	_
comp109151_c0_seq1	18.5	0.04	0.75	1.56	787	_	_	_	_	_	_	_
comp109153_c0_seq1	0.1	0	0.08	1.31	501	_	_	_	_	_	_	_
comp109154_c0_seq1	0	0	0.55	0.49	403	_	_	_	_	_	_	_
comp1091577_c0_seq1	0.11	0.33	0.38	0.21	456	_	_	_	_	_	_	_
comp109158_c0_seq1	0	0	0.74	0.54	368	_	_	_	_	_	_	_
comp109165_c0_seq1	0	0	1.8	0.27	670	_	_	_	_	_	_	_
comp109184_c0_seq1	0	0.08	0.74	0.68	889	_	_	_	_	_	_	_
comp109191_c0_seq1	0.27	0	0.31	2.62	530	_	_	_	_	_	_	_
comp1091957_c0_seq1	0	0	0.99	0	365	_	_	_	_	_	_	_
comp109218_c0_seq1	0.22	0	0.38	1.17	821	_	_	_	_	_	_	_
comp109220_c0_seq1	0.13	0.11	1.47	0	369	_	_	_	_	_	_	_
comp109231_c0_seq1	0.4	0	0.36	0	371	_	_	_	_	_	_	_
comp1092517_c0_seq1	0	0.38	0.55	0.27	657	_	_	_	_	_	_	_
comp109256_c0_seq1	0	0	0.25	0	364	_	_	_	_	_	_	_
comp109265_c0_seq1	0.74	0.38	0.59	0.37	1151	_	_	_	_	_	_	_
comp1092731_c0_seq1	0	0.07	0.72	0.71	520	_	_	_	_	_	_	_
comp109285_c1_seq1	0	0.54	0	0	428	gi|507669186|ref|XM_004637350.1|	PREDICTED: Octodon degus twist basic helix-loop-helix transcription factor 2 (Twist2), mRNA	0.82	gi|110747140|gb|ABG89389.1|	twist [Parhyale hawaiensis]	0.84	GO:2000679;GO:0000981;GO:2000780;GO:0043433;GO:2000276;GO:0060900;GO:0032760;GO:0030500;GO:2000147;GO:0045668;GO:0003203;GO:0003253;GO:2000778;GO:0048642;GO:0032000;GO:0070888;GO:0035116;GO:2000802;GO:0035067;GO:0060363;GO:0006915;GO:0001764;GO:0043425;GO:0033128;GO:0045944;GO:0014067;GO:0001843;GO:2000773;GO:0071456;GO:0046982;GO:0035359;GO:0032720;GO:0071639;GO:0042733;GO:0000122;GO:0043518;GO:…
comp109291_c0_seq1	0.12	0	0.95	0	414	_	_	_	_	_	_	_
comp10930_c0_seq1	0.12	0	0.75	0	409	_	_	_	_	_	_	_
comp109302_c0_seq1	0	0	0	4.91	464	_	_	_	_	_	_	_
comp109313_c0_seq1	0	0.87	0.29	0.43	443	_	_	_	_	_	_	_
comp109316_c0_seq1	0	0	2.3	10.95	388	_	_	_	_	_	_	_
comp109332_c0_seq1	0.13	0.11	0	3.19	375	_	_	_	_	_	_	_
comp109359_c0_seq1	0	0.11	0.72	0	373	_	_	_	_	_	_	_
comp109368_c0_seq1	0.14	0.26	0.29	0.39	684	_	_	_	_	_	_	_
comp109371_c0_seq1	0	0	1.09	0	467	_	_	_	_	_	_	_
comp109372_c0_seq1	0.8	0.35	0.84	0.77	796	_	_	_	_	_	_	_
comp109382_c0_seq1	0.06	0.19	0.83	0.12	757	_	_	_	_	_	_	_
comp109389_c0_seq1	0	0.16	0.12	4.18	682	_	_	_	_	_	_	_
comp109395_c0_seq1	0	0.4	0.22	0	397	_	_	_	_	_	_	_
comp1094076_c0_seq1	0	0.25	0.19	1.27	452	_	_	_	_	_	_	_
comp109409_c0_seq1	0	0.17	0.47	0	452	_	_	_	_	_	_	_
comp109412_c0_seq1	0	0.07	0.5	1.86	503	_	_	_	_	_	_	_
comp109415_c0_seq1	0	0.18	0.73	0.23	420	_	_	_	_	_	_	_
comp109424_c0_seq1	0.12	0.59	0.78	0	398	_	_	_	_	_	_	_
comp109424_c1_seq1	0.18	0.21	0.16	0.87	534	_	_	_	_	_	_	_
comp109426_c0_seq1	0	0.07	0.53	1.51	549	_	_	_	_	_	_	_
comp109433_c0_seq1	0.62	0.11	0.47	0.26	674	_	_	_	_	_	_	_
comp109434_c0_seq1	0	0.2	0.66	0	400	_	_	_	_	_	_	_
comp109445_c0_seq1	0	0.09	0.36	0.92	767	_	_	_	_	_	_	_
comp109448_c0_seq1	0.61	0.09	1.23	1.7	1882	_	_	_	_	_	_	_
comp109452_c0_seq1	0.58	0	0.36	2.92	565	_	_	_	_	_	_	_
comp109457_c0_seq1	0.48	0	0	0	494	_	_	_	_	_	_	_
comp109464_c0_seq1	0.23	0.09	0.41	0.46	425	_	_	_	_	_	_	_
comp109466_c0_seq1	0	0.39	0.51	0.16	565	_	_	_	_	_	_	_
comp109467_c0_seq1	0	1.23	0.9	0	1130	_	_	_	gi|403259207|ref|XP_003922114.1|	PREDICTED: uncharacterized protein LOC101027394 [Saimiri boliviensis boliviensis]	0.59	_
comp109468_c0_seq1	0	0.11	0.59	0	378	_	_	_	_	_	_	_
comp109470_c0_seq1	0	0	0	9.05	383	_	_	_	_	_	_	_
comp109485_c0_seq1	0.6	0	0	0	411	_	_	_	_	_	_	_
comp109487_c0_seq1	0	0	0.99	0.25	400	_	_	_	_	_	_	_
comp1094874_c0_seq1	0	0	0.61	0	369	_	_	_	_	_	_	_
comp1095_c0_seq1	0	0.43	0.12	0	370	_	_	_	_	_	_	_
comp109500_c0_seq1	0	0	0.79	0	439	_	_	_	_	_	_	_
comp109508_c0_seq1	0.07	0.43	0.6	0	664	_	_	_	_	_	_	_
comp109515_c0_seq1	0.21	0	3.14	0.21	451	_	_	_	_	_	_	_
comp109539_c0_seq1	0	0	0.5	0.55	366	_	_	_	_	_	_	_
comp109540_c0_seq1	0.44	0.04	1.3	1.04	835	_	_	_	_	_	_	_
comp109543_c0_seq1	0.17	0.32	0.73	0	566	_	_	_	_	_	_	_
comp109553_c0_seq1	0	0	1.63	0	406	_	_	_	_	_	_	_
comp109572_c0_seq1	0	0.5	0.49	0	580	_	_	_	_	_	_	_
comp109580_c0_seq1	0	0.19	0.52	0	418	_	_	_	_	_	_	_
comp109593_c0_seq1	0	0	1.07	0	444	_	_	_	_	_	_	_
comp109597_c0_seq1	0.47	0.19	0.52	1.39	418	_	_	_	_	_	_	_
comp109598_c0_seq1	0.07	0.05	1.18	0	679	_	_	_	_	_	_	_
comp109603_c0_seq1	0.07	0.1	0.68	0.38	704	_	_	_	_	_	_	_
comp109610_c1_seq1	0	0.23	2.6	0	352	_	_	_	_	_	_	_
comp109618_c0_seq1	0.67	0.62	0.13	0.74	1140	_	_	_	_	_	_	_
comp109626_c0_seq1	0	0	0.09	1.74	487	_	_	_	_	_	_	_
comp109629_c0_seq1	0.31	0.25	0.28	0	464	_	_	_	_	_	_	_
comp109630_c0_seq1	0	0.26	0.69	0	436	_	_	_	_	_	_	_
comp109632_c0_seq1	0.08	0	0	3.39	567	_	_	_	_	_	_	_
comp109634_c0_seq1	0	0.3	0.78	0	398	_	_	_	_	_	_	_
comp109641_c0_seq1	0.12	0	0	1.85	419	_	_	_	_	_	_	_
comp1096450_c0_seq1	0.53	0	0.12	0.27	375	_	_	_	_	_	_	_
comp109649_c0_seq1	0.07	0.29	0.65	0	623	_	_	_	_	_	_	_
comp1096664_c0_seq1	0	0.15	0.16	1.1	508	_	_	_	_	_	_	_
comp109670_c0_seq1	0.22	0.27	0.91	1.19	1005	_	_	_	_	_	_	_
comp109673_c0_seq1	0.26	0.21	0.23	1.56	382	_	_	_	_	_	_	_
comp109676_c0_seq1	0	0	1.27	0.42	636	_	_	_	_	_	_	_
comp109677_c0_seq1	0	0	0	4.76	493	_	_	_	_	_	_	_
comp10968_c0_seq1	0	0.11	0.49	0	371	_	_	_	_	_	_	_
comp109696_c0_seq1	0.73	0.03	0.23	0.65	1163	_	_	_	_	_	_	_
comp109698_c0_seq1	0	0.23	0.76	0.19	496	_	_	_	gi|149755131|ref|XP_001491560.1|	PREDICTED: hemicentin-1 [Equus caballus]	0.52	_
comp109703_c0_seq1	0.48	0.1	0.97	0.24	409	_	_	_	_	_	_	_
comp1097077_c0_seq1	0	0.26	0.23	0.13	695	_	_	_	_	_	_	_
comp109713_c0_seq1	0	0.09	0.96	0.24	412	_	_	_	_	_	_	_
comp109716_c0_seq1	0	0	0.89	0.46	592	_	_	_	_	_	_	_
comp109721_c0_seq1	0	0.48	0.12	1.34	665	_	_	_	_	_	_	_
comp109724_c0_seq1	0.37	0.1	0.11	1.21	403	_	_	_	_	_	_	_
comp1097262_c0_seq1	0	0	0.12	2.42	371	_	_	_	_	_	_	_
comp109733_c0_seq1	0	0.09	1.03	0	422	_	_	_	_	_	_	_
comp109737_c0_seq1	0.12	0.1	0.33	0.25	398	_	_	_	_	_	_	_
comp109738_c0_seq1	0	0.22	0.19	3.48	803	_	_	_	_	_	_	_
comp109740_c0_seq1	0	0.1	0.91	0	390	_	_	_	_	_	_	_
comp109755_c0_seq1	0	0.06	0.68	0.91	600	_	_	_	_	_	_	_
comp109759_c0_seq1	0	0.17	0.57	0.63	453	_	_	_	_	_	_	_
comp109761_c0_seq1	0	0.07	1.85	0.17	538	_	_	_	_	_	_	_
comp109762_c0_seq1	0	0.99	0	0.21	462	_	_	_	_	_	_	_
comp109762_c1_seq1	0	1.01	0.06	0.27	669	_	_	_	_	_	_	_
comp109771_c0_seq1	0	0	0.92	0.2	464	_	_	_	_	_	_	_
comp1097875_c0_seq1	0	0	0	0.27	375	_	_	_	_	_	_	_
comp1097883_c0_seq1	0	0	1.08	0	440	_	_	_	_	_	_	_
comp1097999_c0_seq1	0	0.2	0	2.32	555	_	_	_	_	_	_	_
comp1098_c0_seq1	0	0	0.52	0	351	_	_	_	_	_	_	_
comp109804_c0_seq1	0	0	0.84	0	375	_	_	_	_	_	_	_
comp109809_c0_seq1	0.32	0	0.19	0.64	450	_	_	_	_	_	_	_
comp109811_c0_seq1	0.05	0.21	0.6	2.57	845	_	_	_	_	_	_	_
comp1098282_c0_seq1	0	0.09	0.78	0	444	_	_	_	_	_	_	_
comp109851_c0_seq1	0	0	0.39	0	618	gi|548462052|ref|XM_005678936.1|	PREDICTED: Capra hircus collagen type I alpha 2 (LOC100860940), mRNA	0.98	gi|426227338|ref|XP_004007775.1|	PREDICTED: collagen alpha-2(I) chain [Ovis aries]	1	GO:0005584;GO:0008217;GO:0043589;GO:0005615;GO:0030674;GO:0030199;GO:0001568;GO:0007179;GO:0048407;GO:0070208;GO:0005201;GO:0042802;GO:0071230;GO:0046872;GO:0007266;GO:0046332;GO:0001501
comp109860_c0_seq1	0.08	0.23	1.43	1.6	621	_	_	_	_	_	_	_
comp109912_c0_seq1	0	0.52	0.71	0	381	_	_	_	_	_	_	_
comp109913_c0_seq1	0	0.88	0.22	0.24	401	_	_	_	_	_	_	_
comp10995_c0_seq1	0	0.11	0.62	0.55	364	_	_	_	_	_	_	_
comp109951_c0_seq1	0	0	0.9	0.45	785	_	_	_	_	_	_	_
comp109958_c0_seq1	0	0	0	2.92	402	_	_	_	_	_	_	_
comp10996_c0_seq1	0	0.06	0.27	0.15	606	_	_	_	_	_	_	_
comp109970_c0_seq1	0	0.09	0.83	0	421	_	_	_	_	_	_	_
comp109974_c0_seq1	0	0	1.08	0.09	962	_	_	_	gi|6572446|emb|CAB63112.1|	serine protease [Pacifastacus leniusculus]	0.77	GO:0008236
comp1099771_c0_seq1	0	0.34	0.76	0	358	_	_	_	_	_	_	_
comp109978_c0_seq1	2.76	0.11	1.19	8.42	378	_	_	_	_	_	_	_
comp109988_c0_seq1	0.9	0	0	0	431	_	_	_	_	_	_	_
comp1099926_c0_seq1	0.13	0.2	0	1	394	_	_	_	_	_	_	_
comp109995_c0_seq1	0.11	0	0.1	15.88	436	_	_	_	_	_	_	_
comp109996_c0_seq1	0.46	0.31	0.45	0.44	790	_	_	_	_	_	_	_
comp109996_c1_seq1	0.46	0	0.61	0.23	426	_	_	_	_	_	_	_
comp110003_c0_seq1	0	0.26	0.76	0	684	_	_	_	_	_	_	_
comp110010_c0_seq1	0.15	0.12	0.67	0.45	605	_	_	_	_	_	_	_
comp1100140_c0_seq1	0.13	0	0.23	1.68	689	_	_	_	_	_	_	_
comp110022_c0_seq1	0.86	0	0	0	502	_	_	_	_	_	_	_
comp110029_c0_seq1	0.47	0	0	1.11	503	_	_	_	_	_	_	_
comp110029_c0_seq2	0	0.09	0.46	0	764	_	_	_	_	_	_	_
comp11004_c0_seq1	0	0.12	0.53	0	612	_	_	_	_	_	_	_
comp110048_c0_seq1	0	0.11	0.75	0.28	365	_	_	_	_	_	_	_
comp1100555_c0_seq1	0.2	0	0.44	0.59	477	_	_	_	_	_	_	_
comp110057_c0_seq1	0	0	0	2.42	437	_	_	_	_	_	_	_
comp1100620_c0_seq1	0	0.21	0.24	0	381	_	_	_	_	_	_	_
comp110073_c0_seq1	1.82	0.45	0.91	2.47	429	_	_	_	_	_	_	_
comp110092_c0_seq1	0.27	0.11	0.49	0.27	368	_	_	_	gi|157113908|ref|XP_001657920.1|	n-acetyllactosaminide beta-1,3-n-acetylglucosaminyltransferase [Aedes aegypti]	0.86	GO:0016740
comp1100931_c0_seq1	0	0	0.78	0	352	_	_	_	_	_	_	_
comp11011_c0_seq1	0	0	0.73	0	370	_	_	_	_	_	_	_
comp110111_c0_seq1	0	0	0	55.86	470	_	_	_	_	_	_	_
comp110114_c0_seq1	0.36	0.14	0.31	0.35	530	_	_	_	_	_	_	_
comp11013_c0_seq1	0	0.09	0.57	0	449	_	_	_	_	_	_	_
comp110134_c0_seq1	0.07	0.76	0.06	1.64	656	_	_	_	_	_	_	_
comp110153_c0_seq1	0.21	0	0.47	0.63	455	_	_	_	_	_	_	_
comp1101545_c0_seq1	0	0	0.66	0.74	718	_	_	_	_	_	_	_
comp110157_c0_seq1	0.07	0.17	0.89	0.14	635	_	_	_	_	_	_	_
comp1101594_c0_seq1	0	0	0.21	0.47	417	_	_	_	_	_	_	_
comp110166_c0_seq1	0.55	0.11	0.53	0.93	675	_	_	_	_	_	_	_
comp110168_c0_seq1	0	0	0.85	0	411	_	_	_	_	_	_	_
comp110170_c0_seq1	0.09	1.17	0.61	0.17	995	_	_	_	_	_	_	_
comp110205_c0_seq1	0	0	1.07	0	378	_	_	_	_	_	_	_
comp110215_c0_seq1	0	0.17	0.93	0.28	649	_	_	_	_	_	_	_
comp110216_c0_seq1	0	0.16	0.52	0.19	485	_	_	_	_	_	_	_
comp110217_c0_seq1	0	1.45	0	0.52	534	_	_	_	_	_	_	_
comp110242_c0_seq1	0.19	0	0.42	1.31	499	_	_	_	_	_	_	_
comp110243_c0_seq1	0.06	0.25	1.16	0.25	719	_	_	_	_	_	_	_
comp110244_c0_seq1	0	1.12	0.02	0.04	1969	_	_	_	_	_	_	_
comp110245_c0_seq1	0	0.2	0.78	0.99	397	_	_	_	_	_	_	_
comp110254_c0_seq1	0.42	0.2	0.88	0.33	561	_	_	_	_	_	_	_
comp110277_c0_seq1	0	0.09	1.15	0	418	_	_	_	_	_	_	_
comp110293_c0_seq1	0.35	0.2	0.23	2.38	542	_	_	_	_	_	_	_
comp110313_c0_seq1	0.49	0.29	0.55	0.49	401	_	_	_	_	_	_	_
comp110313_c1_seq1	0.24	0.25	0.35	0.93	588	_	_	_	_	_	_	_
comp110330_c0_seq1	1.13	0.11	0.51	0	356	_	_	_	_	_	_	_
comp110339_c0_seq1	0	0.11	0.52	0.29	354	_	_	_	_	_	_	_
comp110365_c0_seq1	0.1	0.96	0.45	0.6	473	_	_	_	_	_	_	_
comp110368_c0_seq1	0	0	0.22	3.45	559	_	_	_	_	_	_	_
comp110375_c0_seq1	6.8	0.09	0	0	423	_	_	_	_	_	_	_
comp110376_c0_seq1	0	0.12	0.78	0	352	_	_	_	_	_	_	_
comp110379_c0_seq1	0.39	0.11	0.12	1.58	377	_	_	_	_	_	_	_
comp110379_c1_seq1	0.28	0.11	0.38	5.56	362	_	_	_	_	_	_	_
comp11039_c0_seq1	0	0	0.38	0	363	_	_	_	_	_	_	_
comp110390_c0_seq1	0	0.19	0.83	0.23	419	_	_	_	_	_	_	_
comp1104012_c0_seq1	0	0	0.42	1.12	500	_	_	_	_	_	_	_
comp110404_c0_seq1	0	0.23	0.39	0	352	_	_	_	_	_	_	_
comp110404_c0_seq2	0	0.12	0.67	0.45	603	_	_	_	_	_	_	_
comp110420_c0_seq1	0.13	0.3	0.34	2.53	390	_	_	_	_	_	_	_
comp110422_c0_seq1	0	0	0.86	0.27	369	_	_	_	_	_	_	_
comp110437_c0_seq1	0	0.08	0.87	0.39	485	_	_	_	_	_	_	_
comp110439_c0_seq1	0.27	0.1	1.61	0.13	692	_	_	_	_	_	_	_
comp11044_c0_seq1	0.4	0	0	0.27	375	_	_	_	_	_	_	_
comp110443_c0_seq1	4.97	0.5	2.43	17.69	961	_	_	_	_	_	_	_
comp110445_c0_seq1	0.25	0.1	0.23	1.51	392	_	_	_	_	_	_	_
comp110449_c0_seq1	0.35	0	0.38	0.85	545	_	_	_	_	_	_	_
comp110457_c0_seq1	0.47	0.28	0.52	0.46	418	_	_	_	_	_	_	_
comp11046_c0_seq1	0.11	0.17	0.77	0	446	_	_	_	_	_	_	_
comp110471_c0_seq1	0	0.07	0.66	1.15	560	_	_	_	_	_	_	_
comp110473_c0_seq1	0	0	1.78	0.59	614	_	_	_	_	_	_	_
comp1104787_c0_seq1	0	0	0.99	0	367	_	_	_	_	_	_	_
comp110488_c0_seq1	0	0	0	0	353	_	_	_	_	_	_	_
comp110492_c0_seq1	0	0.21	0.81	0.77	384	_	_	_	_	_	_	_
comp1104944_c0_seq1	0	0.39	0.09	0.59	480	_	_	_	_	_	_	_
comp110495_c0_seq1	0.73	0.07	0.4	0	521	_	_	_	_	_	_	_
comp110513_c0_seq1	0	0.23	1.18	0.29	351	_	_	_	_	_	_	_
comp1105134_c0_seq1	0	0.54	0.08	0	544	_	_	_	_	_	_	_
comp110517_c0_seq1	0.32	0.44	0.88	0.74	721	_	_	_	_	_	_	_
comp110523_c0_seq1	0.26	0.62	0.23	0.77	384	_	_	_	_	_	_	_
comp110528_c0_seq1	0.11	0	0.98	0	442	_	_	_	_	_	_	_
comp110529_c0_seq1	0	0.23	0.68	0.19	495	_	_	_	_	_	_	_
comp110534_c0_seq1	0.35	0	0.21	0.23	417	_	_	_	_	_	_	_
comp110544_c0_seq1	1.12	2.06	1.03	0.68	661	_	_	_	_	_	_	_
comp110549_c0_seq1	0.26	0.1	0.58	0.26	387	_	_	_	_	_	_	_
comp110551_c0_seq1	0	0.5	1.59	0.21	457	_	_	_	_	_	_	_
comp110552_c0_seq1	0.24	0	0.75	0	412	_	_	_	_	_	_	_
comp1105582_c0_seq1	0	0.21	0.48	0.18	519	_	_	_	_	_	_	_
comp110563_c0_seq1	0.9	0.11	0.13	1.3	624	_	_	_	gi|195146040|ref|XP_002013998.1|	GL23094 [Drosophila persimilis]	0.48	_
comp1105705_c0_seq1	0.52	0	0.23	0	545	_	_	_	_	_	_	_
comp110587_c0_seq1	0	0	1	0.49	398	_	_	_	_	_	_	_
comp110594_c0_seq1	0.22	0.18	0.2	0	433	_	_	_	_	_	_	_
comp110600_c0_seq1	0	0	0.47	0.26	384	_	_	_	_	_	_	_
comp110604_c0_seq1	0	0.15	0.78	0	488	_	_	_	_	_	_	_
comp1106154_c0_seq1	0	0.05	0.66	0.27	669	_	_	_	_	_	_	_
comp110626_c0_seq1	0.38	0.64	0.58	1.16	622	_	_	_	_	_	_	_
comp110627_c0_seq1	0.07	0.28	0.62	2.07	651	_	_	_	_	_	_	_
comp110646_c0_seq1	0	0	0	5.66	357	_	_	_	_	_	_	_
comp110660_c0_seq1	0	0	1.03	0	458	_	_	_	_	_	_	_
comp110675_c0_seq1	0	0	0.89	0	439	_	_	_	_	_	_	_
comp110683_c0_seq1	0.24	0.15	0.49	0.73	940	_	_	_	_	_	_	_
comp1106992_c0_seq1	0	0.1	0.92	0	389	_	_	_	_	_	_	_
comp11071_c0_seq1	0	0.2	0.56	0	398	_	_	_	_	_	_	_
comp1107204_c0_seq1	0	0	0.38	0	360	_	_	_	_	_	_	_
comp1107215_c0_seq1	0.14	0	0.63	0	362	_	_	_	_	_	_	_
comp1107235_c0_seq1	0.23	0.3	0.41	0	601	_	_	_	_	_	_	_
comp110724_c0_seq1	0	0.22	1	0.28	645	_	_	_	_	_	_	_
comp1107286_c0_seq1	0	0.63	0.3	0	428	_	_	_	_	_	_	_
comp11073_c0_seq1	0	0.54	0.08	0	1419	_	_	_	_	_	_	_
comp110733_c0_seq1	0	0.08	0.63	0.4	859	_	_	_	_	_	_	_
comp1107340_c0_seq1	0	0.18	0.72	0	422	_	_	_	_	_	_	_
comp110735_c0_seq1	0.07	0.36	0.23	1.04	685	_	_	_	_	_	_	_
comp1107383_c0_seq1	0.13	0	0.34	0	392	_	_	_	_	_	_	_
comp110750_c0_seq1	0.19	0.07	0.66	0.18	505	_	_	_	_	_	_	_
comp1107615_c0_seq1	0	0	0.88	0	523	_	_	_	_	_	_	_
comp1107623_c0_seq1	0.1	0	0.97	0	917	_	_	_	_	_	_	_
comp1107713_c0_seq1	0	0	0	2.39	404	_	_	_	_	_	_	_
comp1107728_c0_seq1	0.26	0	0.58	0	386	_	_	_	_	_	_	_
comp1107737_c0_seq1	0	0.11	0.12	0.53	374	_	_	_	_	_	_	_
comp110779_c0_seq1	0	0	0.86	0.81	369	_	_	_	_	_	_	_
comp110780_c0_seq1	0.35	0.14	0.38	0.34	545	_	_	_	_	_	_	_
comp1107808_c0_seq1	0	0	0.33	0.48	404	_	_	_	_	_	_	_
comp110784_c0_seq1	0	0	0.35	1.51	590	_	_	_	_	_	_	_
comp1107877_c0_seq1	0	0	0.69	0	389	_	_	_	_	_	_	_
comp110796_c0_seq1	0	0	1.06	0	478	_	_	_	_	_	_	_
comp110798_c0_seq1	1.47	0	0	0	458	_	_	_	_	_	_	_
comp1107996_c0_seq1	0	0.09	0.71	0	429	_	_	_	_	_	_	_
comp1108037_c0_seq1	0.22	0	0.2	1.55	434	_	_	_	_	_	_	_
comp110805_c0_seq1	0	0.1	0.22	1.72	399	_	_	_	_	_	_	_
comp1108052_c0_seq1	0	0	0.26	2.66	493	_	_	_	_	_	_	_
comp1108080_c0_seq1	0.1	0.15	0.61	0	486	_	_	_	_	_	_	_
comp110814_c0_seq1	0.53	0.27	1.53	0.34	540	_	_	_	_	_	_	_
comp110814_c1_seq1	0.33	0.11	1.18	0.56	1208	_	_	_	_	_	_	_
comp1108141_c0_seq1	0	0	0	1.88	372	_	_	_	_	_	_	_
comp1108178_c0_seq1	0.11	0	1.02	0	426	_	_	_	_	_	_	_
comp110824_c0_seq1	0	0.85	0.72	0	376	_	_	_	_	_	_	_
comp1108258_c0_seq1	0	0	1.21	0	373	_	_	_	_	_	_	_
comp1108301_c0_seq1	0	0.43	0.36	0.8	375	_	_	_	_	_	_	_
comp1108344_c0_seq1	0	0.29	0.66	0	401	_	_	_	_	_	_	_
comp1108350_c0_seq1	0	0	0.68	0	390	_	_	_	_	_	_	_
comp1108381_c0_seq1	0.12	0	0.78	0.25	397	_	_	_	_	_	_	_
comp1108407_c0_seq1	0	0.52	0.17	0.19	502	_	_	_	_	_	_	_
comp1108419_c0_seq1	0.49	0	0.11	0	403	_	_	_	_	_	_	_
comp110842_c0_seq1	0.21	0.6	0.24	0.14	659	_	_	_	_	_	_	_
comp110843_c0_seq1	0	1.69	0.71	1.06	377	_	_	_	_	_	_	_
comp1108518_c0_seq1	0.12	0	0.44	0	403	_	_	_	_	_	_	_
comp1108519_c0_seq1	0	0.09	0.1	2.45	433	_	_	_	_	_	_	_
comp110852_c0_seq1	1.26	0	0.1	1.72	767	_	_	_	_	_	_	_
comp1108585_c0_seq1	0.18	0	0.24	1.24	523	_	_	_	_	_	_	_
comp1108590_c0_seq1	0.26	0	0	1.06	377	_	_	_	_	_	_	_
comp1108618_c0_seq1	0	0.09	0.59	0	439	_	_	_	_	_	_	_
comp1108705_c0_seq1	0	0.22	0.74	0	649	_	_	_	_	_	_	_
comp1108712_c0_seq1	0	0.79	0	0	556	_	_	_	_	_	_	_
comp1108738_c0_seq1	0	0	0.46	0.76	389	_	_	_	_	_	_	_
comp110874_c0_seq1	0	0.11	0.74	0.55	367	_	_	_	_	_	_	_
comp1108757_c0_seq1	0.12	0.1	0.44	0.74	399	_	_	_	_	_	_	_
comp110878_c0_seq1	0	0.26	0.43	0.16	572	_	_	_	_	_	_	_
comp1108781_c0_seq1	0	0.46	0.31	0	424	_	_	_	_	_	_	_
comp1108841_c0_seq1	0.32	0	0	1.04	457	_	_	_	_	_	_	_
comp110888_c0_seq1	0	0	0.3	1.57	430	_	_	_	_	_	_	_
comp1108985_c0_seq1	0	0	0.49	0	368	_	_	_	_	_	_	_
comp110900_c0_seq1	0	0.07	0.08	3.65	510	_	_	_	_	_	_	_
comp110913_c0_seq1	0	0.18	0.3	0	436	_	_	_	_	_	_	_
comp110913_c1_seq1	0.39	0.08	0.6	0.19	494	_	_	_	_	_	_	_
comp1109140_c0_seq1	0.08	0	0.79	0.96	570	_	_	_	_	_	_	_
comp110915_c0_seq1	0.11	0	0.6	0	434	_	_	_	_	_	_	_
comp1109163_c0_seq1	0	0.1	0.23	1	393	_	_	_	_	_	_	_
comp110921_c0_seq1	0	0.22	0.19	1.52	650	_	_	_	_	_	_	_
comp1109247_c0_seq1	0.1	0.08	0.51	0.95	494	_	_	_	_	_	_	_
comp1109287_c0_seq1	0	0.28	0.53	0.47	413	_	_	_	_	_	_	_
comp1109289_c0_seq1	0	0.2	0.11	0.5	397	_	_	_	_	_	_	_
comp1109325_c0_seq1	0	0.12	0.26	0.58	352	_	_	_	_	_	_	_
comp1109349_c0_seq1	0	0	0.51	0.57	357	_	_	_	_	_	_	_
comp1109356_c0_seq1	0	0.07	0.82	0.18	511	_	_	_	_	_	_	_
comp110939_c0_seq1	0.3	0	0.35	2.74	482	_	_	_	_	_	_	_
comp1109395_c0_seq1	0	0.3	0.51	0	494	_	_	_	_	_	_	_
comp110940_c0_seq1	0.19	0	0.73	1.27	513	_	_	_	_	_	_	_
comp110945_c0_seq1	0.1	0	0.37	1.84	464	_	_	_	_	_	_	_
comp1109452_c0_seq1	0	0	1.11	0	368	_	_	_	_	_	_	_
comp1109475_c0_seq1	0	0.17	0.39	0.22	439	_	_	_	_	_	_	_
comp1109557_c0_seq1	0	0.09	0.7	0	433	_	_	_	_	_	_	_
comp110963_c0_seq1	0	0.07	0.72	0.18	519	_	_	_	_	_	_	_
comp110965_c0_seq1	0.12	0.28	1.65	0.31	1080	_	_	_	_	_	_	_
comp1109684_c0_seq1	0	0	0.78	0.19	486	_	_	_	_	_	_	_
comp110971_c0_seq1	0.24	0.28	0	0.24	411	_	_	_	_	_	_	_
comp1109825_c0_seq1	0.16	0.38	0.35	0.47	581	_	_	_	_	_	_	_
comp1109835_c0_seq1	0.14	0	0.26	0.86	353	_	_	_	_	_	_	_
comp1109847_c0_seq1	0	0	0.45	1.21	468	_	_	_	_	_	_	_
comp110995_c0_seq1	0.16	0	0.94	0.15	602	_	_	_	_	_	_	_
comp1109950_c0_seq1	0.42	0	0.13	0.85	358	_	_	_	_	_	_	_
comp1109952_c0_seq1	0	0.09	0.81	0	429	_	_	_	_	_	_	_
comp1110000_c0_seq1	0	0.22	0.73	0	658	_	_	_	_	_	_	_
comp1110029_c0_seq1	0	0.22	0.75	0	506	_	_	_	_	_	_	_
comp1110050_c0_seq1	0.66	0	0.36	0	378	_	_	_	_	_	_	_
comp1110106_c0_seq1	0	0.35	0.29	0.22	443	_	_	_	_	_	_	_
comp1110129_c0_seq1	0	0	0.11	1.26	391	_	_	_	_	_	_	_
comp1110131_c0_seq1	0	0	0.66	0.92	507	_	_	_	_	_	_	_
comp1110174_c0_seq1	0	0.93	0	0	620	_	_	_	_	_	_	_
comp1110207_c0_seq1	0.09	0.07	0	0	525	_	_	_	_	_	_	_
comp1110254_c0_seq1	0	0.14	0.55	0	528	_	_	_	_	_	_	_
comp1110267_c0_seq1	0	0	0.76	0	500	_	_	_	_	_	_	_
comp111030_c0_seq1	0.24	0	0.11	0	414	_	_	_	_	_	_	_
comp1110363_c0_seq1	0.14	0.22	0.5	0	366	_	_	_	_	_	_	_
comp111052_c0_seq1	0	1.92	0	0	734	_	_	_	_	_	_	_
comp1110553_c0_seq1	0.28	0.07	0.41	0	506	_	_	_	_	_	_	_
comp1110565_c0_seq1	0	0	0.47	0.53	378	_	_	_	_	_	_	_
comp111067_c0_seq1	0	0.64	0	0	376	_	_	_	_	_	_	_
comp1110809_c0_seq1	0	0.15	0.84	0.37	502	_	_	_	_	_	_	_
comp1110829_c0_seq1	0.14	0.11	0.5	0	363	_	_	_	_	_	_	_
comp111090_c0_seq1	0	0	1.21	0	517	_	_	_	_	_	_	_
comp1110959_c0_seq1	0	0.08	1.08	0	474	_	_	_	_	_	_	_
comp111103_c0_seq1	0.55	0.23	0.26	1.41	749	_	_	_	_	_	_	_
comp1111040_c0_seq1	0	0	0.64	0.85	357	_	_	_	_	_	_	_
comp1111073_c0_seq1	0	0.7	0	0.75	392	_	_	_	_	_	_	_
comp1111095_c0_seq1	0	0	0.26	1.98	357	_	_	_	_	_	_	_
comp1111101_c0_seq1	0	0.07	0.88	0	521	_	_	_	_	_	_	_
comp1111120_c0_seq1	0.72	0	0	0	466	_	_	_	_	_	_	_
comp1111177_c0_seq1	0.27	0.22	0.49	0.27	367	_	_	_	_	_	_	_
comp1111193_c0_seq1	0	0	0.25	2.72	368	_	_	_	_	_	_	_
comp111124_c0_seq1	0	0.12	0.91	0	351	_	_	_	_	_	_	_
comp11113_c0_seq1	0.13	0.21	0.12	0	384	_	_	_	_	_	_	_
comp111132_c0_seq1	0	0	0	2.82	414	_	_	_	_	_	_	_
comp1111368_c0_seq1	0	0.09	0.39	0.43	443	_	_	_	_	_	_	_
comp1111392_c0_seq1	0.11	0	0.95	0	453	_	_	_	_	_	_	_
comp1111424_c0_seq1	0	0	0.95	0.26	378	_	_	_	_	_	_	_
comp111143_c0_seq1	0	0.1	1.05	0	382	_	_	_	_	_	_	_
comp111144_c0_seq1	1.13	0	0	0	582	_	_	_	_	_	_	_
comp1111459_c0_seq1	0.7	0	0	0	359	_	_	_	_	_	_	_
comp1111459_c0_seq2	0	0	0	0	450	_	_	_	_	_	_	_
comp11115_c0_seq1	0	0.21	0.24	0	373	_	_	_	_	_	_	_
comp111158_c0_seq1	0	0.06	1.01	0	638	_	_	_	_	_	_	_
comp111163_c0_seq1	1.06	0.21	0.48	4.78	375	_	_	_	_	_	_	_
comp1111655_c0_seq1	0.13	0	0.73	0	371	_	_	_	_	_	_	_
comp1111681_c0_seq1	0.11	0	0.48	1.06	451	_	_	_	_	_	_	_
comp1111716_c0_seq1	0	0	0	2.99	474	_	_	_	_	_	_	_
comp111176_c0_seq1	0.48	0.22	0.53	1.55	1199	_	_	_	_	_	_	_
comp1111762_c0_seq1	0	0.39	0.22	0.25	398	_	_	_	gi|340721170|ref|XP_003398998.1|	PREDICTED: calcitonin receptor-like [Bombus terrestris]	0.7	GO:0007186;GO:0016020;GO:0004930
comp1111795_c0_seq1	0.84	0	0	0	513	_	_	_	_	_	_	_
comp1111834_c0_seq1	0	0	0.52	0	354	_	_	_	_	_	_	_
comp1111836_c0_seq1	0	0.08	0.92	0	463	_	_	_	_	_	_	_
comp1111861_c0_seq1	0.09	0.07	0.39	1.05	527	_	_	_	_	_	_	_
comp1111890_c0_seq1	0.39	0	0.58	0.52	383	_	_	_	_	_	_	_
comp11119_c0_seq1	0	0	0.63	0	359	_	_	_	_	_	_	_
comp1111903_c0_seq1	0.13	0.11	0.12	1.62	370	_	_	_	_	_	_	_
comp1111985_c0_seq1	0	0.11	1.04	0.29	353	_	_	_	_	_	_	_
comp111200_c0_seq1	0	0.68	0	0	497	_	_	_	_	_	_	_
comp1112035_c0_seq1	0.11	0.08	0.57	0.21	450	_	_	_	_	_	_	_
comp111207_c0_seq1	0.25	0.5	0.45	0.75	395	_	_	_	_	_	_	_
comp1112124_c0_seq1	0.35	0.19	0.53	0.94	414	_	_	_	_	_	_	_
comp111213_c0_seq1	0	0	0.59	3.26	562	_	_	_	_	_	_	_
comp111214_c0_seq1	0.4	0.21	0.36	1.61	373	_	_	_	_	_	_	_
comp1112161_c0_seq1	0	0	0.59	1.16	554	_	_	_	_	_	_	_
comp1112220_c0_seq1	0.26	0	0.23	1.55	384	_	_	_	_	_	_	_
comp1112249_c0_seq1	0.13	0.3	0.11	1.01	390	_	_	_	_	_	_	_
comp1112257_c0_seq1	0.26	0	0.24	1.31	380	_	_	_	_	_	_	_
comp1112323_c0_seq1	0.27	0.77	0	0.27	367	_	_	_	_	_	_	_
comp1112436_c0_seq1	0.13	0.21	0.24	0.54	373	_	_	_	_	_	_	_
comp1112481_c0_seq1	0	0.3	0.57	0.25	391	_	_	_	_	_	_	_
comp111251_c0_seq1	0.04	6.83	0	0.08	1075	_	_	_	_	_	_	_
comp1112514_c0_seq1	0.23	0.18	0.62	0	422	_	_	_	_	_	_	_
comp1112527_c0_seq1	0	0	0.93	0	458	_	_	_	_	_	_	_
comp1112540_c0_seq1	0	0.09	0.69	0.22	437	_	_	_	_	_	_	_
comp1112549_c0_seq1	0.51	0	0.8	0	390	_	_	_	_	_	_	_
comp111259_c0_seq1	0	0	0.56	0.83	651	_	_	_	_	_	_	_
comp1112593_c0_seq1	0.13	0.11	0.6	0.27	375	_	_	_	_	_	_	_
comp1112603_c0_seq1	0.11	0.09	0.29	0.43	442	_	_	_	_	_	_	_
comp111290_c0_seq1	0.88	0	0.11	1.5	394	_	_	_	_	_	_	_
comp1112915_c0_seq1	0	0.08	0.52	1.35	488	_	_	_	_	_	_	_
comp111297_c0_seq1	0.46	0.27	0.2	0	428	_	_	_	_	_	_	_
comp111302_c0_seq1	0	0	0.21	0	413	_	_	_	_	_	_	_
comp111302_c0_seq2	0	0	0.14	0	586	_	_	_	_	_	_	_
comp1113020_c0_seq1	0.31	0	0	2.06	462	_	_	_	_	_	_	_
comp1113061_c0_seq1	0.21	0	0.55	0.27	658	_	_	_	_	_	_	_
comp111309_c0_seq1	0.06	0.71	0.85	0.12	741	_	_	_	_	_	_	_
comp1113124_c0_seq1	0.43	0.14	0.12	0.18	952	_	_	_	_	_	_	_
comp111318_c0_seq1	0.21	0.22	0.62	0.14	652	_	_	_	_	_	_	_
comp1113270_c0_seq1	0	0.18	0.8	0	435	_	_	_	_	_	_	_
comp111328_c0_seq1	0	0.08	0.36	0.8	471	_	_	_	_	_	_	_
comp1113396_c0_seq1	0	0.48	0.54	0.48	407	_	_	_	_	_	_	_
comp111348_c0_seq1	0	0.1	0.24	0.52	379	_	_	_	_	_	_	_
comp1113492_c0_seq1	0	0	0.61	1.58	427	_	_	_	_	_	_	_
comp1113504_c0_seq1	0.26	0.1	0.12	0.51	386	_	_	_	_	_	_	_
comp1113625_c0_seq1	0	0.31	0.82	0	382	_	_	_	_	_	_	_
comp1113695_c0_seq1	0	0.09	0.32	1.19	411	_	_	_	_	_	_	_
comp1113706_c0_seq1	0	0	0.98	0	440	gi|551494468|ref|XM_005798742.1|	PREDICTED: Xiphophorus maculatus tubulin beta chain-like (LOC102232796), mRNA	0.91	gi|384487566|gb|EIE79746.1|	tubulin beta-1 chain [Rhizopus delemar RA 99-880]	0.86	GO:0016020;GO:0005874;GO:0006184;GO:0005200;GO:0005737;GO:0003924;GO:0051258;GO:0009651;GO:0005525;GO:0007017
comp1113707_c0_seq1	0	0	0.21	0	419	_	_	_	_	_	_	_
comp111375_c0_seq1	0	2.32	0.98	0.16	1081	_	_	_	_	_	_	_
comp111375_c1_seq1	0	1.56	0.64	0	523	_	_	_	_	_	_	_
comp1113761_c0_seq1	0.06	0.05	0.51	0.46	771	_	_	_	_	_	_	_
comp1113788_c0_seq1	0	0.36	0.5	0.67	430	_	_	_	_	_	_	_
comp1113834_c0_seq1	0	0	0.64	0	410	_	_	_	_	_	_	_
comp1113870_c0_seq1	0	0	0	0.86	353	_	_	_	_	_	_	_
comp1113890_c0_seq1	0.12	0	0.33	0.97	402	_	_	_	_	_	_	_
comp1113917_c0_seq1	0	0.72	0	0	386	_	_	_	_	_	_	_
comp1113925_c0_seq1	0	0	0	2.01	353	_	_	_	_	_	_	_
comp1114067_c0_seq1	0	0.17	0.48	0.21	450	_	_	_	_	_	_	_
comp1114085_c0_seq1	0	0.23	0.9	0	356	_	_	_	_	_	_	_
comp1114086_c0_seq1	0.51	0.1	0.34	0.25	389	_	_	_	_	_	_	_
comp111412_c0_seq1	0	0	1.27	0	359	_	_	_	_	_	_	_
comp1114128_c0_seq1	0.14	0	0.62	0	364	_	_	_	_	_	_	_
comp1114172_c0_seq1	0	0.09	0.63	0.7	417	_	_	_	_	_	_	_
comp1114176_c0_seq1	0	0.42	0.28	0	458	_	_	_	_	_	_	_
comp1114195_c0_seq1	0.13	0	0.23	1.25	394	_	_	_	_	_	_	_
comp111422_c0_seq1	1.16	0	0	0.5	865	_	_	_	_	_	_	_
comp1114247_c0_seq1	0.16	0.32	0.21	0.32	573	_	_	_	_	_	_	_
comp111426_c0_seq1	0.06	0	0.64	0	736	_	_	_	_	_	_	_
comp111428_c0_seq1	0	0	0	2.87	381	_	_	_	_	_	_	_
comp1114387_c0_seq1	0	0.16	0.91	0	467	_	_	_	_	_	_	_
comp1114466_c0_seq1	0.39	0.23	0.43	0	495	_	_	_	_	_	_	_
comp1114499_c0_seq1	0	0.09	0.79	0	437	_	_	_	_	_	_	_
comp1114500_c0_seq1	0	0	0.53	0.7	415	_	_	_	_	_	_	_
comp1114522_c0_seq1	0	0	0.45	1.01	391	_	_	_	gi|391344516|ref|XP_003746543.1|	PREDICTED: hemicentin-2-like [Metaseiulus occidentalis]	0.63	_
comp1114533_c0_seq1	0	0.28	0.74	0.7	414	_	_	_	_	_	_	_
comp1114562_c0_seq1	0	0.11	0.36	0.53	374	_	_	_	_	_	_	_
comp111467_c0_seq1	0.18	0.09	0.21	1.18	746	_	_	_	_	_	_	_
comp11147_c0_seq1	0	0	0.78	0	397	_	_	_	_	_	_	_
comp1114715_c0_seq1	0	0	1.16	0	445	_	_	_	_	_	_	_
comp1114795_c0_seq1	0	0.08	1.06	0	480	_	_	_	_	_	_	_
comp111480_c0_seq1	0	0.17	0.65	0.44	621	_	_	_	_	_	_	_
comp111480_c1_seq1	0	0.1	0.22	0.74	399	_	_	_	_	_	_	_
comp1114801_c0_seq1	0	0	0.5	0	433	_	_	_	_	_	_	_
comp1114819_c0_seq1	0	0.18	0.2	1.1	438	_	_	_	_	_	_	_
comp111482_c0_seq1	0.89	0	0.11	0.51	390	_	_	_	_	_	_	_
comp1114837_c0_seq1	0	0.28	0.75	0	412	_	_	_	_	_	_	_
comp111494_c0_seq1	0	0	1.39	0.24	410	_	_	_	_	_	_	_
comp111504_c0_seq1	0.07	0.11	0.38	0	631	_	_	_	_	_	_	_
comp1115044_c0_seq1	0	0.07	0.49	1.1	509	_	_	_	_	_	_	_
comp111505_c0_seq1	0	0.1	1.07	0	410	_	_	_	_	_	_	_
comp1115086_c0_seq1	0	0.31	0.82	0	381	_	_	_	_	_	_	_
comp111518_c0_seq1	0	0.25	0.28	2.72	456	_	_	_	_	_	_	_
comp1115241_c0_seq1	0	0	0	1.73	352	_	_	_	gi|471362572|ref|XP_004371846.1|	PREDICTED: protein O-linked-mannose beta-1,2-N-acetylglucosaminyltransferase 1 [Trichechus manatus latirostris]	0.6	_
comp1115278_c0_seq1	0	0.31	0.12	0.26	385	_	_	_	_	_	_	_
comp111528_c0_seq1	0.83	0.09	0.53	0	412	_	_	_	_	_	_	_
comp111529_c0_seq1	0.1	0.23	0.96	0.78	885	_	_	_	gi|509282429|gb|EOY35005.1|	adenine-specific DNA methylase [Lactobacillus gasseri K7]	0.66	_
comp111536_c0_seq1	0.33	0.35	0.2	0.66	436	_	_	_	_	_	_	_
comp111537_c0_seq1	0	0.13	0.72	0	568	_	_	_	_	_	_	_
comp1115378_c0_seq1	0	0.09	0.78	0.35	753	_	_	_	_	_	_	_
comp1115402_c0_seq1	0.23	0	0.62	0	422	_	_	_	_	_	_	_
comp111552_c0_seq1	0	0.07	0.84	0.56	499	_	_	_	_	_	_	_
comp1115539_c0_seq1	0.49	0.15	0.6	0	491	_	_	_	_	_	_	_
comp1115558_c0_seq1	0	0.39	0.67	0	399	_	_	_	_	_	_	_
comp1115607_c0_seq1	0	0.72	0.2	0.45	778	_	_	_	_	_	_	_
comp111564_c0_seq1	0.12	0.1	1.51	0.96	408	_	_	_	_	_	_	_
comp1115698_c0_seq1	0	0	0.77	0.28	632	_	_	_	_	_	_	_
comp1115767_c0_seq1	0	0	0	2.99	501	_	_	_	gi|507976842|ref|XP_004692559.1|	PREDICTED: keratin, type II cytoskeletal 3-like [Condylura cristata]	0.54	_
comp1115784_c0_seq1	0	0.18	0.72	0	425	_	_	_	_	_	_	_
comp1115793_c0_seq1	0	0	0.69	0.51	387	_	_	_	_	_	_	_
comp1115799_c0_seq1	0	0.2	0.11	1.37	710	_	_	_	_	_	_	_
comp11158_c0_seq1	0	0.28	0.56	0.18	524	_	_	_	_	_	_	_
comp1115819_c0_seq1	0	0.1	0.23	0	386	_	_	_	_	_	_	_
comp1115888_c0_seq1	0	0.09	0.48	0	447	_	_	_	_	_	_	_
comp111593_c0_seq1	0	0.33	1.19	0	553	_	_	_	_	_	_	_
comp1116005_c0_seq1	0.14	0.06	0.5	0.42	648	_	_	_	_	_	_	_
comp1116010_c0_seq1	0	0.27	0.79	0	657	_	_	_	_	_	_	_
comp111602_c0_seq1	0.14	0	0.62	0.69	648	_	_	_	_	_	_	_
comp1116082_c0_seq1	0	0	0.71	0.53	378	_	_	_	_	_	_	_
comp1116299_c0_seq1	0.9	0	0.12	0	386	_	_	_	_	_	_	_
comp111630_c0_seq1	0	0	0.95	0.32	564	_	_	_	_	_	_	_
comp1116324_c0_seq1	0	0.09	0.4	0.89	431	_	_	_	_	_	_	_
comp1116352_c0_seq1	0	0.78	0.24	0.26	381	_	_	_	_	_	_	_
comp1116400_c0_seq1	0	0.18	0.73	0	420	_	_	_	_	_	_	_
comp1116421_c0_seq1	0	0.11	0.61	0.27	368	_	_	_	_	_	_	_
comp1116513_c0_seq1	0	0.39	0	0.73	403	_	_	_	_	_	_	_
comp1116573_c0_seq1	0	0.36	0.51	0.68	428	_	_	_	_	_	_	_
comp1116626_c0_seq1	0	0.05	0.47	0.12	748	_	_	_	_	_	_	_
comp1116634_c0_seq1	0	0.29	0.55	0	402	_	_	_	_	_	_	_
comp111665_c0_seq1	0.59	0.05	0.11	1.75	709	_	_	_	_	_	_	_
comp11167_c0_seq1	0.25	0.1	0.33	0	398	_	_	_	_	_	_	_
comp111685_c0_seq1	0	0.13	0.59	2.31	796	_	_	_	_	_	_	_
comp111698_c0_seq1	0.2	0.08	0.35	0.97	483	_	_	_	_	_	_	_
[truncated: 43,560 more rows]

## Sheet: S6
Table S6. Transcripts identified in the fatty acid metabolism pathway (ko00071) and differential expression analysis between the hepatopancreas and muscle tissue
transcript_id	hepatopancreas_fpkm	muscle_fpkm	ovary_fpkm	testis_fpkm	Ko id(Gene id)	Ko name(Gene name)	hyperlink	Paths	p-value	FDR	log2FC2(hepatopancreas/muscle)	up-down-regulation2(hepatopancreas/muscle)	logCPM	significant(FDR<=0.05,|logFC|>=1)	status
comp123500_c0_seq1	9.76	0.27	7.18	8.05	K00149	ALDH9A1	http://www.genome.jp/dbget-bin/www_bget?ko:K00149	path:ko00010;path:ko00053;path:ko00071;path:ko00280;path:ko00310;path:ko00330;path:ko00340;path:ko00380;path:ko00410;path:ko00561;path:ko00620;path:ko00640;path:ko01100;path:ko01110;path:ko01120	1.36345e-06	7.85805e-06	3.78781	up	2.62908	yes	OK
comp149655_c0_seq1	140.28	0.31	0.45	0.57	K00232	E1.3.3.6,ACOX1,ACOX3	http://www.genome.jp/dbget-bin/www_bget?ko:K00232	path:ko00071;path:ko00592;path:ko01040;path:ko01100;path:ko03320;path:ko04146	3.7621e-17	1.38957e-15	7.43444	up	6.61926	yes	OK
comp161840_c0_seq1	11.76	0.29	1.34	0	K00249	E1.3.99.3,ACADM,acd	http://www.genome.jp/dbget-bin/www_bget?ko:K00249	path:ko00071;path:ko00280;path:ko00410;path:ko00640;path:ko01100;path:ko01110;path:ko03320	4.42811e-07	2.81193e-06	3.9837	up	2.81063	yes	OK
comp163062_c0_seq1	3.25	0.27	1.63	7.36	K01897	ACSL,fadD	http://www.genome.jp/dbget-bin/www_bget?ko:K01897	path:ko00071;path:ko01100;path:ko03320;path:ko04146;path:ko04920	0.00282312	0.00663503	2.21126	up	1.93079	yes	OK
comp164322_c0_seq1	72.32	1.89	17.04	5.1	K00248	ACADS,bcd	http://www.genome.jp/dbget-bin/www_bget?ko:K00248	path:ko00071;path:ko00280;path:ko00650;path:ko01100;path:ko01110	1.48255e-07	1.02999e-06	3.90874	up	5.32666	yes	OK
comp166512_c0_seq1	40.22	2.39	15.88	5.36	K09479	ACADVL	http://www.genome.jp/dbget-bin/www_bget?ko:K09479	path:ko00071;path:ko01100	0.000114602	0.000414086	2.71565	up	4.96934	yes	OK
comp168163_c0_seq1	305.69	2.67	52.19	19.2	K00128	E1.2.1.3	http://www.genome.jp/dbget-bin/www_bget?ko:K00128	path:ko00010;path:ko00040;path:ko00053;path:ko00071;path:ko00280;path:ko00310;path:ko00330;path:ko00340;path:ko00380;path:ko00410;path:ko00561;path:ko00620;path:ko00625;path:ko00640;path:ko00903;path:ko01100;path:ko01110;path:ko01120	4.86553e-12	7.47293e-11	5.47935	up	7.83954	yes	OK
comp168493_c0_seq2	17.58	0.04	0	0	K01897	ACSL,fadD	http://www.genome.jp/dbget-bin/www_bget?ko:K01897	path:ko00071;path:ko01100;path:ko03320;path:ko04146;path:ko04920	2.68506e-15	7.17852e-14	7.4393	up	4.5293	yes	OK
comp170596_c1_seq1	24.49	2.36	11.01	3.85	K00255	E1.3.99.13,ACADL	http://www.genome.jp/dbget-bin/www_bget?ko:K00255	path:ko00071;path:ko01100;path:ko03320	0.00339443	0.00777094	2.01435	up	4.5348	yes	OK
comp171225_c0_seq1	15.18	0.84	13.78	5.12	K08766	CPT2	http://www.genome.jp/dbget-bin/www_bget?ko:K08766	path:ko00071;path:ko03320	9.06461e-05	0.00033879	2.81193	up	3.78632	yes	OK
comp174003_c0_seq1	7.85	0.13	1.34	0.25	K00232	E1.3.3.6,ACOX1,ACOX3	http://www.genome.jp/dbget-bin/www_bget?ko:K00232	path:ko00071;path:ko00592;path:ko01040;path:ko01100;path:ko03320;path:ko04146	6.04481e-08	4.53319e-07	4.4861	up	2.4749	yes	OK
comp174003_c0_seq3	0.77	0	0	0	K00232	E1.3.3.6,ACOX1,ACOX3	http://www.genome.jp/dbget-bin/www_bget?ko:K00232	path:ko00071;path:ko00592;path:ko01040;path:ko01100;path:ko03320;path:ko04146	0.000195424	0.000658929	6.90527	up	-0.773588	yes	OK
comp174003_c0_seq6	0.24	0	0	0	K00232	E1.3.3.6,ACOX1,ACOX3	http://www.genome.jp/dbget-bin/www_bget?ko:K00232	path:ko00071;path:ko00592;path:ko01040;path:ko01100;path:ko03320;path:ko04146	0.0219002	0.0404628	5.10962	up	-2.48904	yes	OK
comp174746_c0_seq1	0.16	1.33	1.72	2.05	K01897	ACSL,fadD	http://www.genome.jp/dbget-bin/www_bget?ko:K01897	path:ko00071;path:ko01100;path:ko03320;path:ko04146;path:ko04920	8.98134e-08	6.53444e-07	-4.36577	down	2.28777	yes	OK
comp174746_c0_seq2	0.26	0.42	1.48	7.5	K01897	ACSL,fadD	http://www.genome.jp/dbget-bin/www_bget?ko:K01897	path:ko00071;path:ko01100;path:ko03320;path:ko04146;path:ko04920	0.00645693	0.0137095	-2.05579	down	0.740534	yes	OK
comp174746_c0_seq3	0	10.05	0.13	0	K01897	ACSL,fadD	http://www.genome.jp/dbget-bin/www_bget?ko:K01897	path:ko00071;path:ko01100;path:ko03320;path:ko04146;path:ko04920	1.09066e-21	8.79087e-20	-12.9574	down	5.11603	yes	OK
comp174746_c0_seq4	0	0.25	0.86	0.4	K01897	ACSL,fadD	http://www.genome.jp/dbget-bin/www_bget?ko:K01897	path:ko00071;path:ko01100;path:ko03320;path:ko04146;path:ko04920	1.03208e-06	6.05744e-06	-7.67673	down	-0.321726	yes	OK
comp175757_c0_seq1	10.03	0.54	3.6	2.22	K00128	E1.2.1.3	http://www.genome.jp/dbget-bin/www_bget?ko:K00128	path:ko00010;path:ko00040;path:ko00053;path:ko00071;path:ko00280;path:ko00310;path:ko00330;path:ko00340;path:ko00380;path:ko00410;path:ko00561;path:ko00620;path:ko00625;path:ko00640;path:ko00903;path:ko01100;path:ko01110;path:ko01120	8.30066e-05	0.000313036	2.84765	up	3.39919	yes	OK
comp176010_c0_seq1	0	1.91	7.22	0	K08765	CPT1	http://www.genome.jp/dbget-bin/www_bget?ko:K08765	path:ko00071;path:ko03320;path:ko04920	9.47199e-14	1.94575e-12	-10.2762	down	2.4079	yes	OK
comp176010_c0_seq3	0.37	0	1.84	0.8	K08765	CPT1	http://www.genome.jp/dbget-bin/www_bget?ko:K08765	path:ko00071;path:ko03320;path:ko04920	0.000164799	0.000562196	6.53037	up	-1.1282	yes	OK
comp176490_c0_seq1	64.12	0.16	0	0	K00232	E1.3.3.6,ACOX1,ACOX3	http://www.genome.jp/dbget-bin/www_bget?ko:K00232	path:ko00071;path:ko00592;path:ko01040;path:ko01100;path:ko03320;path:ko04146	4.97307e-16	1.50514e-14	7.27864	up	5.60087	yes	OK
comp176490_c0_seq2	18.9	0.44	2.47	1.76	K00232	E1.3.3.6,ACOX1,ACOX3	http://www.genome.jp/dbget-bin/www_bget?ko:K00232	path:ko00071;path:ko00592;path:ko01040;path:ko01100;path:ko03320;path:ko04146	1.35657e-07	9.53785e-07	4.04235	up	3.8036	yes	OK
comp177036_c0_seq3	0.32	0	0.01	0	K15013	ACSBG	http://www.genome.jp/dbget-bin/www_bget?ko:K15013	path:ko00071;path:ko01100;path:ko03320;path:ko04920	0.000125561	0.000450264	6.57717	up	-1.0839	yes	OK
comp177036_c0_seq6	0.5	0	1.06	0	K15013	ACSBG	http://www.genome.jp/dbget-bin/www_bget?ko:K15013	path:ko00071;path:ko01100;path:ko03320;path:ko04920	8.43945e-05	0.000315952	7.11012	up	-0.579901	yes	OK
comp177036_c0_seq8	20.99	0.17	0	2.65	K15013	ACSBG	http://www.genome.jp/dbget-bin/www_bget?ko:K15013	path:ko00071;path:ko01100;path:ko03320;path:ko04920	1.91426e-11	2.67547e-10	5.57783	up	4.33487	yes	OK
comp178192_c1_seq1	3.51	0.26	2.14	2.81	K07511	ECHS1	http://www.genome.jp/dbget-bin/www_bget?ko:K07511	path:ko00062;path:ko00071;path:ko00280;path:ko00310;path:ko00362;path:ko00380;path:ko00410;path:ko00627;path:ko00640;path:ko00650;path:ko00930;path:ko01100;path:ko01110;path:ko01120	0.00207969	0.00506885	2.41393	up	1.32531	yes	OK
comp178336_c0_seq1	205.91	2.48	120.82	8.52	K15013	ACSBG	http://www.genome.jp/dbget-bin/www_bget?ko:K15013	path:ko00071;path:ko01100;path:ko03320;path:ko04920	9.89108e-11	1.22373e-09	5.01353	up	7.89768	yes	OK
comp178902_c0_seq1	42.7	0.5	2.28	10.21	K00232	E1.3.3.6,ACOX1,ACOX3	http://www.genome.jp/dbget-bin/www_bget?ko:K00232	path:ko00071;path:ko00592;path:ko01040;path:ko01100;path:ko03320;path:ko04146	1.43878e-10	1.73164e-09	5.04489	up	5.58118	yes	OK
comp179029_c4_seq4	0.17	0.34	0.53	1.89	K00232	E1.3.3.6,ACOX1,ACOX3	http://www.genome.jp/dbget-bin/www_bget?ko:K00232	path:ko00071;path:ko00592;path:ko01040;path:ko01100;path:ko03320;path:ko04146	0.00404627	0.00916336	-2.39293	down	-0.19397	yes	OK
comp179029_c4_seq7	1.19	1.48	24.37	6.87	K00232	E1.3.3.6,ACOX1,ACOX3	http://www.genome.jp/dbget-bin/www_bget?ko:K00232	path:ko00071;path:ko00592;path:ko01040;path:ko01100;path:ko03320;path:ko04146	0.0182557	0.0351086	-1.66487	down	1.92206	yes	OK
comp209003_c0_seq1	20.78	0.55	1.3	7.22	K13239	PECI	http://www.genome.jp/dbget-bin/www_bget?ko:K13239	path:ko00071;path:ko04146	5.96536e-07	3.67703e-06	3.87883	up	2.95584	yes	OK
comp78490_c0_seq1	131.59	15.46	44.33	26.74	K07509	HADHB	http://www.genome.jp/dbget-bin/www_bget?ko:K07509	path:ko00062;path:ko00071;path:ko00280;path:ko00362;path:ko01100;path:ko01110;path:ko01120	0.00988504	0.020223	1.73829	up	6.51714	yes	OK
comp79619_c0_seq1	74.3	6.31	21.85	14.12	K07511	ECHS1	http://www.genome.jp/dbget-bin/www_bget?ko:K07511	path:ko00062;path:ko00071;path:ko00280;path:ko00310;path:ko00362;path:ko00380;path:ko00410;path:ko00627;path:ko00640;path:ko00650;path:ko00930;path:ko01100;path:ko01110;path:ko01120	0.00131501	0.00344168	2.2121	up	5.24619	yes	OK
comp105007_c0_seq1	0.7	0.18	0	0.15	K00249	E1.3.99.3,ACADM,acd	http://www.genome.jp/dbget-bin/www_bget?ko:K00249	path:ko00071;path:ko00280;path:ko00410;path:ko00640;path:ko01100;path:ko01110;path:ko03320	0.63315	0.722894	0.623645	up	-2.28398	no	OK
comp149796_c0_seq1	4.54	0.93	4.56	6.75	K01692	E4.2.1.17,paaG	http://www.genome.jp/dbget-bin/www_bget?ko:K01692	path:ko00071;path:ko00280;path:ko00281;path:ko00310;path:ko00360;path:ko00362;path:ko00380;path:ko00410;path:ko00627;path:ko00640;path:ko00650;path:ko00903;path:ko00930;path:ko01100;path:ko01110;path:ko01120	0.201027	0.286555	0.934749	up	1.3956	no	OK
comp161840_c0_seq2	7.11	1.71	1.98	4.71	K00249	E1.3.99.3,ACADM,acd	http://www.genome.jp/dbget-bin/www_bget?ko:K00249	path:ko00071;path:ko00280;path:ko00410;path:ko00640;path:ko01100;path:ko01110;path:ko03320	0.30099	0.402032	0.698882	up	3.00788	no	OK
comp165186_c0_seq1	62.69	16.66	22.32	11.35	K14085	ALDH7A1	http://www.genome.jp/dbget-bin/www_bget?ko:K14085	path:ko00010;path:ko00053;path:ko00071;path:ko00260;path:ko00280;path:ko00300;path:ko00310;path:ko00330;path:ko00340;path:ko00380;path:ko00410;path:ko00561;path:ko00620;path:ko00640;path:ko01100;path:ko01110;path:ko01120;path:ko01230	0.398061	0.501336	0.556173	up	6.13488	no	OK
comp166168_c0_seq1	54.37	7.97	10.46	14.03	K07508	ACAA2	http://www.genome.jp/dbget-bin/www_bget?ko:K07508	path:ko00062;path:ko00071;path:ko00280;path:ko00362;path:ko01100;path:ko01110;path:ko01120	0.0349054	0.0621754	1.41111	up	5.86278	no	OK
comp166254_c0_seq1	0.15	0	0	2.95	K08765	CPT1	http://www.genome.jp/dbget-bin/www_bget?ko:K08765	path:ko00071;path:ko03320;path:ko04920	noTest	noTest	noTest	noTest	noTest	no	NOTEST
comp166254_c0_seq3	1.7	0.22	2.28	6.03	K08765	CPT1	http://www.genome.jp/dbget-bin/www_bget?ko:K08765	path:ko00071;path:ko03320;path:ko04920	0.0414423	0.0721403	1.54998	up	1.10963	no	OK
comp168361_c0_seq1	41.23	6.44	20.07	5.94	K07515	HADHA	http://www.genome.jp/dbget-bin/www_bget?ko:K07515	path:ko00062;path:ko00071;path:ko00280;path:ko00310;path:ko00362;path:ko00380;path:ko00410;path:ko00627;path:ko00640;path:ko00650;path:ko00930;path:ko01040;path:ko01100;path:ko01110;path:ko01120	0.0484374	0.0833334	1.31584	up	6.07643	no	OK
comp168493_c0_seq1	10.79	1.53	1.12	6.74	K01897	ACSL,fadD	http://www.genome.jp/dbget-bin/www_bget?ko:K01897	path:ko00071;path:ko01100;path:ko03320;path:ko04146;path:ko04920	0.0315987	0.0566037	1.45336	up	4.15863	no	OK
comp170532_c0_seq1	50.98	10.67	28.31	15.32	K00022	HADH	http://www.genome.jp/dbget-bin/www_bget?ko:K00022	path:ko00062;path:ko00071;path:ko00280;path:ko00281;path:ko00310;path:ko00380;path:ko00650;path:ko00930;path:ko01100;path:ko01110;path:ko01120	0.169103	0.247923	0.913066	up	4.97177	no	OK
comp172978_c1_seq2	0	0	0	3.8	K09478	ACADSB	http://www.genome.jp/dbget-bin/www_bget?ko:K09478	path:ko00071;path:ko00280;path:ko01100;path:ko01110	noTest	noTest	noTest	noTest	noTest	no	NOTEST
comp172978_c1_seq4	1.59	0.83	2.21	3.54	K09478	ACADSB	http://www.genome.jp/dbget-bin/www_bget?ko:K09478	path:ko00071;path:ko00280;path:ko01100;path:ko01110	0.631262	0.722894	-0.397091	down	0.754705	no	OK
comp173116_c0_seq1	0.13	0.15	5.7	1.21	K00626	E2.3.1.9,atoB	http://www.genome.jp/dbget-bin/www_bget?ko:K00626	path:ko00071;path:ko00072;path:ko00280;path:ko00310;path:ko00362;path:ko00380;path:ko00620;path:ko00630;path:ko00640;path:ko00650;path:ko00720;path:ko00900;path:ko01100;path:ko01110;path:ko01120;path:ko02020	noTest	noTest	noTest	noTest	noTest	no	NOTEST
comp173116_c1_seq1	0.07	0.08	4.08	1.23	K00626	E2.3.1.9,atoB	http://www.genome.jp/dbget-bin/www_bget?ko:K00626	path:ko00071;path:ko00072;path:ko00280;path:ko00310;path:ko00362;path:ko00380;path:ko00620;path:ko00630;path:ko00640;path:ko00650;path:ko00720;path:ko00900;path:ko01100;path:ko01110;path:ko01120;path:ko02020	noTest	noTest	noTest	noTest	noTest	no	NOTEST
comp174003_c0_seq2	0	0	0.38	0.52	K00232	E1.3.3.6,ACOX1,ACOX3	http://www.genome.jp/dbget-bin/www_bget?ko:K00232	path:ko00071;path:ko00592;path:ko01040;path:ko01100;path:ko03320;path:ko04146	noTest	noTest	noTest	noTest	noTest	no	NOTEST
comp174003_c0_seq4	0.02	0	0	0	K00232	E1.3.3.6,ACOX1,ACOX3	http://www.genome.jp/dbget-bin/www_bget?ko:K00232	path:ko00071;path:ko00592;path:ko01040;path:ko01100;path:ko03320;path:ko04146	noTest	noTest	noTest	noTest	noTest	no	NOTEST
comp174746_c0_seq5	0	0	0	11.63	K01897	ACSL,fadD	http://www.genome.jp/dbget-bin/www_bget?ko:K01897	path:ko00071;path:ko01100;path:ko03320;path:ko04146;path:ko04920	noTest	noTest	noTest	noTest	noTest	no	NOTEST
comp174963_c0_seq1	22.77	5.5	12.12	21.88	K00626	E2.3.1.9,atoB	http://www.genome.jp/dbget-bin/www_bget?ko:K00626	path:ko00071;path:ko00072;path:ko00280;path:ko00310;path:ko00362;path:ko00380;path:ko00620;path:ko00630;path:ko00640;path:ko00650;path:ko00720;path:ko00900;path:ko01100;path:ko01110;path:ko01120;path:ko02020	0.294007	0.393554	0.698564	up	4.30222	no	OK
comp175294_c0_seq1	0	0	5.1	12.87	K00128	E1.2.1.3	http://www.genome.jp/dbget-bin/www_bget?ko:K00128	path:ko00010;path:ko00040;path:ko00053;path:ko00071;path:ko00280;path:ko00310;path:ko00330;path:ko00340;path:ko00380;path:ko00410;path:ko00561;path:ko00620;path:ko00625;path:ko00640;path:ko00903;path:ko01100;path:ko01110;path:ko01120	noTest	noTest	noTest	noTest	noTest	no	NOTEST
comp175294_c0_seq4	5.02	0.93	1.97	30.15	K00128	E1.2.1.3	http://www.genome.jp/dbget-bin/www_bget?ko:K00128	path:ko00010;path:ko00040;path:ko00053;path:ko00071;path:ko00280;path:ko00310;path:ko00330;path:ko00340;path:ko00380;path:ko00410;path:ko00561;path:ko00620;path:ko00625;path:ko00640;path:ko00903;path:ko01100;path:ko01110;path:ko01120	0.127339	0.194323	1.08627	up	2.00713	no	OK
comp176010_c0_seq2	0	0	1.99	0	K08765	CPT1	http://www.genome.jp/dbget-bin/www_bget?ko:K08765	path:ko00071;path:ko03320;path:ko04920	noTest	noTest	noTest	noTest	noTest	no	NOTEST
comp176467_c0_seq1	7.99	1.25	8.02	3.11	K13239	PECI	http://www.genome.jp/dbget-bin/www_bget?ko:K13239	path:ko00071;path:ko04146	0.0569156	0.0959327	1.31214	up	3.06878	no	OK
comp177036_c0_seq1	0.01	0	0.01	0	K15013	ACSBG	http://www.genome.jp/dbget-bin/www_bget?ko:K15013	path:ko00071;path:ko01100;path:ko03320;path:ko04920	noTest	noTest	noTest	noTest	noTest	no	NOTEST
comp177514_c0_seq1	17.66	3.24	4.77	11.31	K00252	GCDH,gcdH	http://www.genome.jp/dbget-bin/www_bget?ko:K00252	path:ko00071;path:ko00310;path:ko00380;path:ko01100	0.105024	0.164311	1.08303	up	4.83532	no	OK
comp179904_c0_seq1	4.26	1.54	2.95	8.87	K01897	ACSL,fadD	http://www.genome.jp/dbget-bin/www_bget?ko:K01897	path:ko00071;path:ko01100;path:ko03320;path:ko04146;path:ko04920	0.881683	0.933169	0.105314	up	2.79221	no	OK
comp179904_c0_seq2	0	0	1.15	10.64	K01897	ACSL,fadD	http://www.genome.jp/dbget-bin/www_bget?ko:K01897	path:ko00071;path:ko01100;path:ko03320;path:ko04146;path:ko04920	noTest	noTest	noTest	noTest	noTest	no	NOTEST

## Sheet: S7
Table S7. Transcripts identified in the peroxisome pathway (ko04146) and differential expression analysis between the hepatopancreas and muscle tissue
transcript_id	hepatopancreas_fpkm	muscle_fpkm	ovary_fpkm	testis_fpkm	Ko id(Gene id)	Ko name(Gene name)	hyperlink	Paths	p-value	FDR	log2FC2(hepatopancreas/muscle)	up-down-regulation2(hepatopancreas/muscle)	logCPM	significant(FDR<=0.05,|logFC|>=1)	status
comp118502_c0_seq1	0.9	0	0	0	K00106	XDH	http://www.genome.jp/dbget-bin/www_bget?ko:K00106	path:ko00230;path:ko00232;path:ko00983;path:ko01100;path:ko01110;path:ko01120;path:ko04146	0.0219002	0.0404628	4.97629	up	-2.61945	yes	OK
comp135380_c0_seq1	532.51	34.62	289.15	101.49	K04564	E1.15.1.1A,sodA,sodB,SOD2	http://www.genome.jp/dbget-bin/www_bget?ko:K04564	path:ko04146;path:ko05016	0.000173215	0.00058985	2.60494	up	7.72053	yes	OK
comp144486_c1_seq1	0.89	0	0	0	K00106	XDH	http://www.genome.jp/dbget-bin/www_bget?ko:K00106	path:ko00230;path:ko00232;path:ko00983;path:ko01100;path:ko01110;path:ko01120;path:ko04146	0.0219002	0.0404628	5.10962	up	-2.48904	yes	OK
comp149513_c0_seq1	833.08	6.57	26.14	20.06	K03781	katE,CAT	http://www.genome.jp/dbget-bin/www_bget?ko:K03781	path:ko00380;path:ko00630;path:ko00680;path:ko01100;path:ko01110;path:ko01120;path:ko04146;path:ko05014	1.61413e-12	2.66181e-11	5.6277	up	9.29526	yes	OK
comp149655_c0_seq1	140.28	0.31	0.45	0.57	K00232	E1.3.3.6,ACOX1,ACOX3	http://www.genome.jp/dbget-bin/www_bget?ko:K00232	path:ko00071;path:ko00592;path:ko01040;path:ko01100;path:ko03320;path:ko04146	3.7621e-17	1.38957e-15	7.43444	up	6.61926	yes	OK
comp150023_c0_seq1	13.94	0.09	3.6	0.68	K12261	HACL1	http://www.genome.jp/dbget-bin/www_bget?ko:K12261	path:ko04146	5.22605e-12	7.98794e-11	5.95543	up	3.89017	yes	OK
comp150023_c0_seq2	10.94	0	0.59	2.12	K12261	HACL1	http://www.genome.jp/dbget-bin/www_bget?ko:K12261	path:ko04146	1.38724e-15	3.90645e-14	11.2414	up	3.4203	yes	OK
comp150497_c0_seq1	70.5	9.01	15.44	2.87	K00272	DDO	http://www.genome.jp/dbget-bin/www_bget?ko:K00272	path:ko00250;path:ko04146	0.0162893	0.0317442	1.61931	up	5.43631	yes	OK
comp160647_c0_seq1	23.92	1.19	25.59	13.47	K00031	IDH1,IDH2,icd	http://www.genome.jp/dbget-bin/www_bget?ko:K00031	path:ko00020;path:ko00480;path:ko00720;path:ko01100;path:ko01110;path:ko01120;path:ko01210;path:ko01230;path:ko04146	3.39222e-05	0.00014213	2.97404	up	4.39861	yes	OK
comp160750_c0_seq2	76.89	2.83	16.62	1.93	K12663	ECH1	http://www.genome.jp/dbget-bin/www_bget?ko:K12663	path:ko04146	2.64185e-06	1.41979e-05	3.42091	up	4.89017	yes	OK
comp163062_c0_seq1	3.25	0.27	1.63	7.36	K01897	ACSL,fadD	http://www.genome.jp/dbget-bin/www_bget?ko:K01897	path:ko00071;path:ko01100;path:ko03320;path:ko04146;path:ko04920	0.00282312	0.00663503	2.21126	up	1.93079	yes	OK
comp164905_c0_seq3	0.45	0	0	0.08	K11517	HAO	http://www.genome.jp/dbget-bin/www_bget?ko:K11517	path:ko00630;path:ko01100;path:ko01110;path:ko04146	0.0219002	0.0404628	5.10962	up	-2.48904	yes	OK
comp165073_c0_seq2	13.03	0	1.94	0	K00830	AGXT	http://www.genome.jp/dbget-bin/www_bget?ko:K00830	path:ko00250;path:ko00260;path:ko00630;path:ko00680;path:ko01100;path:ko01110;path:ko01120;path:ko04146	1.10497e-14	2.63724e-13	10.9305	up	3.11278	yes	OK
comp165073_c0_seq3	23.72	0.14	4.83	3.52	K00830	AGXT	http://www.genome.jp/dbget-bin/www_bget?ko:K00830	path:ko00250;path:ko00260;path:ko00630;path:ko00680;path:ko01100;path:ko01110;path:ko01120;path:ko04146	3.1095e-12	4.90252e-11	6.03299	up	3.96605	yes	OK
comp165698_c0_seq2	1.6	0.13	0.01	0.4	K13343	PEX14	http://www.genome.jp/dbget-bin/www_bget?ko:K13343	path:ko04146	0.011508	0.0232507	2.37839	up	-0.215665	yes	OK
comp165732_c0_seq1	0.49	0	0.31	0	K01578	E4.1.1.9,MLYCD	http://www.genome.jp/dbget-bin/www_bget?ko:K01578	path:ko00410;path:ko00640;path:ko01100;path:ko04146	0.000530405	0.00155114	6.21234	up	-1.42972	yes	OK
comp165732_c0_seq6	0	0.51	0.95	0	K01578	E4.1.1.9,MLYCD	http://www.genome.jp/dbget-bin/www_bget?ko:K01578	path:ko00410;path:ko00640;path:ko01100;path:ko04146	1.71836e-06	9.56028e-06	-7.54811	down	-0.461954	yes	OK
comp165792_c0_seq1	2.06	0	0.13	0	K13352	PEX11B	http://www.genome.jp/dbget-bin/www_bget?ko:K13352	path:ko04146	5.14799e-06	2.58717e-05	7.65933	up	-0.0597118	yes	OK
comp165792_c0_seq2	25.63	0.21	7.9	14.4	K13352	PEX11B	http://www.genome.jp/dbget-bin/www_bget?ko:K13352	path:ko04146	8.68187e-11	1.08542e-09	5.52877	up	3.62253	yes	OK
comp168391_c0_seq1	16.16	1.59	7.82	2.05	K00624	E2.3.1.7	http://www.genome.jp/dbget-bin/www_bget?ko:K00624	path:ko04146	0.00417084	0.00930266	1.98274	up	3.70802	yes	OK
comp168416_c0_seq1	14.99	2.03	84.62	24.33	K13344	PEX13	http://www.genome.jp/dbget-bin/www_bget?ko:K13344	path:ko04146	0.0247689	0.0452619	1.53317	up	3.56832	yes	OK
comp168493_c0_seq2	17.58	0.04	0	0	K01897	ACSL,fadD	http://www.genome.jp/dbget-bin/www_bget?ko:K01897	path:ko00071;path:ko01100;path:ko03320;path:ko04146;path:ko04920	2.68506e-15	7.17852e-14	7.4393	up	4.5293	yes	OK
comp168826_c0_seq1	0.41	0.79	5.04	1.99	K13342	PEX5,PXR1	http://www.genome.jp/dbget-bin/www_bget?ko:K13342	path:ko04146	0.0023467	0.00566808	-2.30517	down	1.00565	yes	OK
comp169062_c0_seq2	3	0	0	0	K00106	XDH	http://www.genome.jp/dbget-bin/www_bget?ko:K00106	path:ko00230;path:ko00232;path:ko00983;path:ko01100;path:ko01110;path:ko01120;path:ko04146	3.77613e-11	5.04068e-10	9.69168	up	1.89572	yes	OK
comp171064_c0_seq2	5.47	0	0.97	0	K13353	PEX11C	http://www.genome.jp/dbget-bin/www_bget?ko:K13353	path:ko04146	2.29912e-08	1.86618e-07	8.64482	up	0.881404	yes	OK
comp171064_c0_seq4	10.05	0.58	5.08	4.6	K13353	PEX11C	http://www.genome.jp/dbget-bin/www_bget?ko:K13353	path:ko04146	0.000272819	0.000881231	2.72256	up	2.12495	yes	OK
comp171315_c0_seq2	121.27	0.69	2.59	6.2	K00477	E1.14.11.18,PHYH	http://www.genome.jp/dbget-bin/www_bget?ko:K00477	path:ko04146	1.87079e-13	3.65362e-12	6.10776	up	6.01197	yes	OK
comp172449_c1_seq3	20.15	0	0.35	0	K13347	PXMP2,PMP22	http://www.genome.jp/dbget-bin/www_bget?ko:K13347	path:ko04146	9.95814e-14	2.03791e-12	10.6002	up	2.78694	yes	OK
comp172740_c0_seq2	0.9	0.07	0	0.49	K00272	DDO	http://www.genome.jp/dbget-bin/www_bget?ko:K00272	path:ko00250;path:ko04146	0.0168101	0.0325457	2.30419	up	-0.577939	yes	OK
comp172740_c0_seq3	12.3	0.03	0	5.02	K00273	E1.4.3.3,DAO	http://www.genome.jp/dbget-bin/www_bget?ko:K00273	path:ko00260;path:ko00311;path:ko00330;path:ko00472;path:ko01100;path:ko04146	7.469e-12	1.11344e-10	6.94938	up	2.80551	yes	OK
comp172740_c0_seq4	4	0.24	0.08	0	K00273	E1.4.3.3,DAO	http://www.genome.jp/dbget-bin/www_bget?ko:K00273	path:ko00260;path:ko00311;path:ko00330;path:ko00472;path:ko01100;path:ko04146	0.000790922	0.00220908	2.70346	up	1.25935	yes	OK
comp174003_c0_seq1	7.85	0.13	1.34	0.25	K00232	E1.3.3.6,ACOX1,ACOX3	http://www.genome.jp/dbget-bin/www_bget?ko:K00232	path:ko00071;path:ko00592;path:ko01040;path:ko01100;path:ko03320;path:ko04146	6.04481e-08	4.53319e-07	4.4861	up	2.4749	yes	OK
comp174003_c0_seq3	0.77	0	0	0	K00232	E1.3.3.6,ACOX1,ACOX3	http://www.genome.jp/dbget-bin/www_bget?ko:K00232	path:ko00071;path:ko00592;path:ko01040;path:ko01100;path:ko03320;path:ko04146	0.000195424	0.000658929	6.90527	up	-0.773588	yes	OK
comp174003_c0_seq6	0.24	0	0	0	K00232	E1.3.3.6,ACOX1,ACOX3	http://www.genome.jp/dbget-bin/www_bget?ko:K00232	path:ko00071;path:ko00592;path:ko01040;path:ko01100;path:ko03320;path:ko04146	0.0219002	0.0404628	5.10962	up	-2.48904	yes	OK
comp174412_c0_seq1	0.59	0.04	6.86	12.63	K06664	PEX2,PXMP3	http://www.genome.jp/dbget-bin/www_bget?ko:K06664	path:ko04146	0.023239	0.0427084	2.553	up	-1.27996	yes	OK
comp174630_c0_seq1	33.74	1.02	7.1	8.06	K05677	ABCD3,PMP70	http://www.genome.jp/dbget-bin/www_bget?ko:K05677	path:ko02010;path:ko04146	5.85165e-07	3.61044e-06	3.68035	up	5.08446	yes	OK
comp174705_c9_seq1	1625.51	3.05	6.4	74.36	K08764	SCP2,SCPX	http://www.genome.jp/dbget-bin/www_bget?ko:K08764	path:ko00120;path:ko01100;path:ko03320;path:ko04146	1.48287e-18	6.79691e-17	7.70793	up	9.52958	yes	OK
comp174705_c9_seq2	317.68	1.8	16.02	13.65	K08764	SCP2,SCPX	http://www.genome.jp/dbget-bin/www_bget?ko:K08764	path:ko00120;path:ko01100;path:ko03320;path:ko04146	8.21514e-14	1.70785e-12	6.1027	up	8.01989	yes	OK
comp174746_c0_seq1	0.16	1.33	1.72	2.05	K01897	ACSL,fadD	http://www.genome.jp/dbget-bin/www_bget?ko:K01897	path:ko00071;path:ko01100;path:ko03320;path:ko04146;path:ko04920	8.98134e-08	6.53444e-07	-4.36577	down	2.28777	yes	OK
comp174746_c0_seq2	0.26	0.42	1.48	7.5	K01897	ACSL,fadD	http://www.genome.jp/dbget-bin/www_bget?ko:K01897	path:ko00071;path:ko01100;path:ko03320;path:ko04146;path:ko04920	0.00645693	0.0137095	-2.05579	down	0.740534	yes	OK
comp174746_c0_seq3	0	10.05	0.13	0	K01897	ACSL,fadD	http://www.genome.jp/dbget-bin/www_bget?ko:K01897	path:ko00071;path:ko01100;path:ko03320;path:ko04146;path:ko04920	1.09066e-21	8.79087e-20	-12.9574	down	5.11603	yes	OK
comp174746_c0_seq4	0	0.25	0.86	0.4	K01897	ACSL,fadD	http://www.genome.jp/dbget-bin/www_bget?ko:K01897	path:ko00071;path:ko01100;path:ko03320;path:ko04146;path:ko04920	1.03208e-06	6.05744e-06	-7.67673	down	-0.321726	yes	OK
comp175016_c0_seq1	51.55	0.8	11.62	2.88	K13349	MPV17L	http://www.genome.jp/dbget-bin/www_bget?ko:K13349	path:ko04146	2.30443e-09	2.24104e-08	4.6559	up	4.85333	yes	OK
comp175208_c1_seq24	0	0.6	10.66	2.49	K04565	E1.15.1.1C,sodC,SOD1	http://www.genome.jp/dbget-bin/www_bget?ko:K04565	path:ko04146;path:ko05014;path:ko05016;path:ko05020	2.57175e-07	1.70363e-06	-7.93859	down	-0.0379099	yes	OK
comp175208_c1_seq4	0.27	0	0	2.81	K04565	E1.15.1.1C,sodC,SOD1	http://www.genome.jp/dbget-bin/www_bget?ko:K04565	path:ko04146;path:ko05014;path:ko05016;path:ko05020	0.00614931	0.013098	5.44856	up	-2.16021	yes	OK
comp175731_c0_seq1	1.65	0.13	6.88	23.88	K13345	PEX12,PAF3	http://www.genome.jp/dbget-bin/www_bget?ko:K13345	path:ko04146	0.0174854	0.0337655	2.26134	up	-0.313104	yes	OK
comp175774_c1_seq2	0.38	0	1.15	0.27	K05940	CROT	http://www.genome.jp/dbget-bin/www_bget?ko:K05940	path:ko04146	0.000390825	0.00119292	6.27045	up	-1.37454	yes	OK
comp175774_c1_seq3	4.59	0.21	7.78	1.65	K05940	CROT	http://www.genome.jp/dbget-bin/www_bget?ko:K05940	path:ko04146	4.92083e-05	0.000198305	3.0934	up	2.24246	yes	OK
comp176403_c2_seq10	0.62	0	1.67	0	K13338	PEX1	http://www.genome.jp/dbget-bin/www_bget?ko:K13338	path:ko04146	2.14312e-06	1.17364e-05	7.8429	up	0.114697	yes	OK
comp176403_c2_seq12	0	0.09	0	0.55	K13338	PEX1	http://www.genome.jp/dbget-bin/www_bget?ko:K13338	path:ko04146	0.000290613	0.000915997	-6.46371	down	-1.66142	yes	OK
comp176403_c2_seq3	0.41	0	2.28	0.95	K13338	PEX1	http://www.genome.jp/dbget-bin/www_bget?ko:K13338	path:ko04146	3.88701e-05	0.000159059	7.26108	up	-0.437098	yes	OK
comp176403_c2_seq6	0.86	0	0.11	0	K13338	PEX1	http://www.genome.jp/dbget-bin/www_bget?ko:K13338	path:ko04146	1.31616e-07	9.26229e-07	8.34016	up	0.589118	yes	OK
comp176490_c0_seq1	64.12	0.16	0	0	K00232	E1.3.3.6,ACOX1,ACOX3	http://www.genome.jp/dbget-bin/www_bget?ko:K00232	path:ko00071;path:ko00592;path:ko01040;path:ko01100;path:ko03320;path:ko04146	4.97307e-16	1.50514e-14	7.27864	up	5.60087	yes	OK
comp176490_c0_seq2	18.9	0.44	2.47	1.76	K00232	E1.3.3.6,ACOX1,ACOX3	http://www.genome.jp/dbget-bin/www_bget?ko:K00232	path:ko00071;path:ko00592;path:ko01040;path:ko01100;path:ko03320;path:ko04146	1.35657e-07	9.53785e-07	4.04235	up	3.8036	yes	OK
comp176690_c1_seq1	1.44	0.13	1.33	1.1	K13354	SLC25A17,PMP34	http://www.genome.jp/dbget-bin/www_bget?ko:K13354	path:ko04146	0.00645369	0.0137072	2.14777	up	1.10588	yes	OK
comp176690_c1_seq4	0.2	0.01	2.38	1.5	K13354	SLC25A17,PMP34	http://www.genome.jp/dbget-bin/www_bget?ko:K13354	path:ko04146	0.0219002	0.0404628	5.10962	up	-2.48904	yes	OK
comp176976_c0_seq2	6.98	0.31	10.9	16.65	K13335	PEX16	http://www.genome.jp/dbget-bin/www_bget?ko:K13335	path:ko04146	2.84689e-05	0.000120234	3.16631	up	2.69492	yes	OK
comp177061_c1_seq2	10.56	0.63	15.13	9.57	K13336	PEX3	http://www.genome.jp/dbget-bin/www_bget?ko:K13336	path:ko04146	0.000196282	0.000661705	2.71326	up	2.92831	yes	OK
comp177729_c0_seq2	1.71	0.11	3.2	0.2	K05676	ABCD2,ALDL1	http://www.genome.jp/dbget-bin/www_bget?ko:K05676	path:ko02010;path:ko04146	0.00104074	0.00275648	2.62264	up	1.06953	yes	OK
comp177729_c0_seq3	2.06	0.1	0.83	0.12	K05676	ABCD2,ALDL1	http://www.genome.jp/dbget-bin/www_bget?ko:K05676	path:ko02010;path:ko04146	0.000154461	0.000547654	3.03427	up	1.54658	yes	OK
comp178654_c2_seq3	28.49	2.26	7.41	14.72	K11187	PRDX5	http://www.genome.jp/dbget-bin/www_bget?ko:K11187	path:ko04146	0.00104265	0.00276134	2.323	up	3.28148	yes	OK
comp178751_c0_seq1	1	0.04	0.61	1.09	K00649	GNPAT	http://www.genome.jp/dbget-bin/www_bget?ko:K00649	path:ko00564;path:ko04146	0.000773646	0.00216289	3.10111	up	0.104953	yes	OK
comp178751_c0_seq2	2.58	0.32	2.01	6.25	K00649	GNPAT	http://www.genome.jp/dbget-bin/www_bget?ko:K00649	path:ko00564;path:ko04146	0.0251443	0.045928	1.63066	up	1.6746	yes	OK
comp178902_c0_seq1	42.7	0.5	2.28	10.21	K00232	E1.3.3.6,ACOX1,ACOX3	http://www.genome.jp/dbget-bin/www_bget?ko:K00232	path:ko00071;path:ko00592;path:ko01040;path:ko01100;path:ko03320;path:ko04146	1.43878e-10	1.73164e-09	5.04489	up	5.58118	yes	OK
comp179029_c4_seq4	0.17	0.34	0.53	1.89	K00232	E1.3.3.6,ACOX1,ACOX3	http://www.genome.jp/dbget-bin/www_bget?ko:K00232	path:ko00071;path:ko00592;path:ko01040;path:ko01100;path:ko03320;path:ko04146	0.00404627	0.00916336	-2.39293	down	-0.19397	yes	OK
comp179029_c4_seq7	1.19	1.48	24.37	6.87	K00232	E1.3.3.6,ACOX1,ACOX3	http://www.genome.jp/dbget-bin/www_bget?ko:K00232	path:ko00071;path:ko00592;path:ko01040;path:ko01100;path:ko03320;path:ko04146	0.0182557	0.0351086	-1.66487	down	1.92206	yes	OK
comp179513_c0_seq2	0.75	1.59	2.4	0.95	K13337	PEX19	http://www.genome.jp/dbget-bin/www_bget?ko:K13337	path:ko04146	0.000597891	0.00174073	-2.43826	down	2.96652	yes	OK
comp179613_c3_seq12	0.16	0	0	0	K13356	FAR	http://www.genome.jp/dbget-bin/www_bget?ko:K13356	path:ko00073;path:ko04146	0.000290613	0.000915997	6.3801	up	-1.27055	yes	OK
comp179655_c0_seq1	1.95	0.12	5.47	6.76	K05678	ABCD4,PXMP1L	http://www.genome.jp/dbget-bin/www_bget?ko:K05678	path:ko02010;path:ko04146	0.000744515	0.00208589	2.62033	up	1.40309	yes	OK
comp179655_c0_seq3	0.49	0.01	0.69	0.54	K05678	ABCD4,PXMP1L	http://www.genome.jp/dbget-bin/www_bget?ko:K05678	path:ko02010;path:ko04146	0.0219002	0.0404628	5.10962	up	-2.48904	yes	OK
comp179662_c1_seq2	3.04	0	0	0	K00106	XDH	http://www.genome.jp/dbget-bin/www_bget?ko:K00106	path:ko00230;path:ko00232;path:ko00983;path:ko01100;path:ko01110;path:ko01120;path:ko04146	4.26396e-12	6.59691e-11	10.027	up	2.22364	yes	OK
comp179662_c1_seq4	0.2	0	0	0	K00106	XDH	http://www.genome.jp/dbget-bin/www_bget?ko:K00106	path:ko00230;path:ko00232;path:ko00983;path:ko01100;path:ko01110;path:ko01120;path:ko04146	0.000530405	0.00155114	6.21234	up	-1.42972	yes	OK
comp179662_c1_seq5	2.08	0	0	0	K00106	XDH	http://www.genome.jp/dbget-bin/www_bget?ko:K00106	path:ko00230;path:ko00232;path:ko00983;path:ko01100;path:ko01110;path:ko01120;path:ko04146	4.78666e-11	6.2816e-10	9.6485	up	1.8536	yes	OK
comp179662_c1_seq6	0.2	0	0	0	K00106	XDH	http://www.genome.jp/dbget-bin/www_bget?ko:K00106	path:ko00230;path:ko00232;path:ko00983;path:ko01100;path:ko01110;path:ko01120;path:ko04146	0.000290613	0.000915997	6.3801	up	-1.27055	yes	OK
comp179662_c1_seq7	0.13	0	11.79	0	K00106	XDH	http://www.genome.jp/dbget-bin/www_bget?ko:K00106	path:ko00230;path:ko00232;path:ko00983;path:ko01100;path:ko01110;path:ko01120;path:ko04146	0.0140787	0.0277618	5.23166	up	-2.37022	yes	OK
comp180045_c1_seq11	5.62	0.16	0.82	2.09	K01796	E5.1.99.4,AMACR,mcr	http://www.genome.jp/dbget-bin/www_bget?ko:K01796	path:ko00120;path:ko01100;path:ko04146	4.62837e-06	2.35624e-05	3.75061	up	1.93674	yes	OK
comp180045_c1_seq9	2.68	0	0	0	K01796	E5.1.99.4,AMACR,mcr	http://www.genome.jp/dbget-bin/www_bget?ko:K01796	path:ko00120;path:ko01100;path:ko04146	2.84279e-07	1.86951e-06	8.21257	up	0.467083	yes	OK
comp180209_c1_seq11	15.88	0	0	0	K13299	GSTK1	http://www.genome.jp/dbget-bin/www_bget?ko:K13299	path:ko00480;path:ko00980;path:ko00982;path:ko04146;path:ko05204	1.68913e-14	3.89934e-13	10.8683	up	3.05139	yes	OK
comp180209_c1_seq9	35.18	0	0	0	K13299	GSTK1	http://www.genome.jp/dbget-bin/www_bget?ko:K13299	path:ko00480;path:ko00980;path:ko00982;path:ko04146;path:ko05204	2.56192e-16	8.16981e-15	11.4925	up	3.66908	yes	OK
comp182290_c0_seq1	165.85	9.67	2.85	3.68	K00306	PIPOX	http://www.genome.jp/dbget-bin/www_bget?ko:K00306	path:ko00260;path:ko00310;path:ko01100;path:ko04146	8.38568e-05	0.000315952	2.75113	up	6.56379	yes	OK
comp209003_c0_seq1	20.78	0.55	1.3	7.22	K13239	PECI	http://www.genome.jp/dbget-bin/www_bget?ko:K13239	path:ko00071;path:ko04146	5.96536e-07	3.67703e-06	3.87883	up	2.95584	yes	OK
comp78500_c0_seq1	181.53	1.67	6.92	5.31	K12405	HSD17B4	http://www.genome.jp/dbget-bin/www_bget?ko:K12405	path:ko00120;path:ko01100;path:ko04146	9.14301e-12	1.34456e-10	5.40561	up	7.11235	yes	OK
comp1016487_c0_seq1	0.53	0	0.12	0	K00106	XDH	http://www.genome.jp/dbget-bin/www_bget?ko:K00106	path:ko00230;path:ko00232;path:ko00983;path:ko01100;path:ko01110;path:ko01120;path:ko04146	noTest	noTest	noTest	noTest	noTest	no	NOTEST
comp115585_c0_seq1	0.38	0.18	0.47	1.67	K13273	PMVK	http://www.genome.jp/dbget-bin/www_bget?ko:K13273	path:ko00900;path:ko01100;path:ko04146	1	1	-0.245299	down	-2.12062	no	OK
comp115585_c0_seq2	1.93	0.76	1.28	3.54	K13273	PMVK	http://www.genome.jp/dbget-bin/www_bget?ko:K13273	path:ko00900;path:ko01100;path:ko04146	1	1	-0.00653686	down	0.022576	no	OK
comp145944_c0_seq1	9.25	3.86	0.64	2.12	K00624	E2.3.1.7	http://www.genome.jp/dbget-bin/www_bget?ko:K00624	path:ko04146	0.982707	1	-0.0378527	down	1.83454	no	OK
comp145944_c0_seq2	11.16	3.59	0.4	5.46	K00624	E2.3.1.7	http://www.genome.jp/dbget-bin/www_bget?ko:K00624	path:ko04146	0.667588	0.754537	0.312474	up	2.00286	no	OK
comp145944_c0_seq3	0.35	0	19.68	19.16	K00624	E2.3.1.7	http://www.genome.jp/dbget-bin/www_bget?ko:K00624	path:ko04146	noTest	noTest	noTest	noTest	noTest	no	NOTEST
comp148635_c0_seq1	1.57	0.19	0.73	2.96	K00659	BAAT	http://www.genome.jp/dbget-bin/www_bget?ko:K00659	path:ko00120;path:ko00430;path:ko01040;path:ko01100;path:ko04146;path:ko04976	0.0706332	0.116464	1.70202	up	-0.516535	no	OK
comp149821_c0_seq1	1.96	0.24	10.86	2.83	K13346	PEX10	http://www.genome.jp/dbget-bin/www_bget?ko:K13346	path:ko04146	0.03639	0.0646232	1.67776	up	0.422509	no	OK
comp153723_c0_seq1	15.56	2.38	15.54	10.25	K00031	IDH1,IDH2,icd	http://www.genome.jp/dbget-bin/www_bget?ko:K00031	path:ko00020;path:ko00480;path:ko00720;path:ko01100;path:ko01110;path:ko01120;path:ko01210;path:ko01230;path:ko04146	0.045547	0.078663	1.3474	up	4.22085	no	OK
comp155812_c0_seq1	0	0.13	1.54	0.54	K04565	E1.15.1.1C,sodC,SOD1	http://www.genome.jp/dbget-bin/www_bget?ko:K04565	path:ko04146;path:ko05014;path:ko05016;path:ko05020	noTest	noTest	noTest	noTest	noTest	no	NOTEST
comp160371_c0_seq1	3.56	2.91	5.26	1.77	K04565	E1.15.1.1C,sodC,SOD1	http://www.genome.jp/dbget-bin/www_bget?ko:K04565	path:ko04146;path:ko05014;path:ko05016;path:ko05020	0.154124	0.227894	-1.03578	down	1.38515	no	OK
comp160371_c0_seq2	4.18	4.1	4.82	6.18	K04565	E1.15.1.1C,sodC,SOD1	http://www.genome.jp/dbget-bin/www_bget?ko:K04565	path:ko04146;path:ko05014;path:ko05016;path:ko05020	0.0700794	0.115686	-1.28502	down	1.76469	no	OK
comp164252_c0_seq1	6.66	0.88	2.56	1.39	K07753	PECR	http://www.genome.jp/dbget-bin/www_bget?ko:K07753	path:ko01040;path:ko04146	0.0323861	0.0579386	1.57322	up	1.48202	no	OK
comp164905_c0_seq1	0.81	0.06	0.11	0	K11517	HAO	http://www.genome.jp/dbget-bin/www_bget?ko:K11517	path:ko00630;path:ko01100;path:ko01110;path:ko04146	0.0520938	0.088753	2.17437	up	-1.07013	no	OK
comp164905_c0_seq2	0	0.11	0.2	0	K11517	HAO	http://www.genome.jp/dbget-bin/www_bget?ko:K11517	path:ko00630;path:ko01100;path:ko01110;path:ko04146	noTest	noTest	noTest	noTest	noTest	no	NOTEST
comp164905_c0_seq4	0	0.43	0	0	K11517	HAO	http://www.genome.jp/dbget-bin/www_bget?ko:K11517	path:ko00630;path:ko01100;path:ko01110;path:ko04146	noTest	noTest	noTest	noTest	noTest	no	NOTEST
comp164905_c0_seq6	0.24	0	0.08	0.13	K11517	HAO	http://www.genome.jp/dbget-bin/www_bget?ko:K11517	path:ko00630;path:ko01100;path:ko01110;path:ko04146	noTest	noTest	noTest	noTest	noTest	no	NOTEST
comp165698_c0_seq1	11.76	1.78	5.15	2.16	K13343	PEX14	http://www.genome.jp/dbget-bin/www_bget?ko:K13343	path:ko04146	0.0484674	0.0833814	1.37136	up	2.74924	no	OK
comp165732_c0_seq2	0	0	0.12	0	K01578	E4.1.1.9,MLYCD	http://www.genome.jp/dbget-bin/www_bget?ko:K01578	path:ko00410;path:ko00640;path:ko01100;path:ko04146	noTest	noTest	noTest	noTest	noTest	no	NOTEST
comp165732_c0_seq3	2.18	0.53	5.57	0	K01578	E4.1.1.9,MLYCD	http://www.genome.jp/dbget-bin/www_bget?ko:K01578	path:ko00410;path:ko00640;path:ko01100;path:ko04146	0.367428	0.471432	0.66313	up	1.25922	no	OK
comp165732_c0_seq4	0	0	0.02	0	K01578	E4.1.1.9,MLYCD	http://www.genome.jp/dbget-bin/www_bget?ko:K01578	path:ko00410;path:ko00640;path:ko01100;path:ko04146	noTest	noTest	noTest	noTest	noTest	no	NOTEST
comp165732_c0_seq5	0	0	1.07	0.59	K01578	E4.1.1.9,MLYCD	http://www.genome.jp/dbget-bin/www_bget?ko:K01578	path:ko00410;path:ko00640;path:ko01100;path:ko04146	noTest	noTest	noTest	noTest	noTest	no	NOTEST
comp168391_c0_seq2	0.55	0.16	20.06	6.44	K00624	E2.3.1.7	http://www.genome.jp/dbget-bin/www_bget?ko:K00624	path:ko04146	0.672306	0.75809	0.439422	up	-0.707176	no	OK
comp168493_c0_seq1	10.79	1.53	1.12	6.74	K01897	ACSL,fadD	http://www.genome.jp/dbget-bin/www_bget?ko:K01897	path:ko00071;path:ko01100;path:ko03320;path:ko04146;path:ko04920	0.0315987	0.0566037	1.45336	up	4.15863	no	OK
comp169062_c0_seq1	0	0	0	0.12	K00106	XDH	http://www.genome.jp/dbget-bin/www_bget?ko:K00106	path:ko00230;path:ko00232;path:ko00983;path:ko01100;path:ko01110;path:ko01120;path:ko04146	noTest	noTest	noTest	noTest	noTest	no	NOTEST
comp170335_c0_seq1	34.59	6.64	20.83	32.44	K04564	E1.15.1.1A,sodA,sodB,SOD2	http://www.genome.jp/dbget-bin/www_bget?ko:K04564	path:ko04146;path:ko05016	0.121387	0.186505	1.03297	up	4.59474	no	OK
comp170704_c0_seq2	1.19	0.15	1.18	1.87	K13355	NUDT19	http://www.genome.jp/dbget-bin/www_bget?ko:K13355	path:ko04146	0.074136	0.121356	1.6661	up	-0.794096	no	OK
comp170704_c0_seq3	0	0	0	2.56	K13355	NUDT19	http://www.genome.jp/dbget-bin/www_bget?ko:K13355	path:ko04146	noTest	noTest	noTest	noTest	noTest	no	NOTEST
comp170704_c0_seq6	0	0.13	1.45	0.27	K13355	NUDT19	http://www.genome.jp/dbget-bin/www_bget?ko:K13355	path:ko04146	noTest	noTest	noTest	noTest	noTest	no	NOTEST
comp171804_c0_seq1	5.13	0.72	5.51	9.85	K13341	PEX7,PTS2R	http://www.genome.jp/dbget-bin/www_bget?ko:K13341	path:ko04146	0.0416304	0.0724547	1.48319	up	1.46622	no	OK
comp172740_c0_seq1	0.42	0.22	0.13	0	K00273	E1.4.3.3,DAO	http://www.genome.jp/dbget-bin/www_bget?ko:K00273	path:ko00260;path:ko00311;path:ko00330;path:ko00472;path:ko01100;path:ko04146	0.717697	0.797804	-0.423033	down	-0.938615	no	OK
comp173268_c0_seq1	4.04	1.79	8.97	9.92	K00869	E2.7.1.36,MVK,mvaK1	http://www.genome.jp/dbget-bin/www_bget?ko:K00869	path:ko00900;path:ko01100;path:ko01110;path:ko04146	0.799021	0.867981	-0.18135	down	2.55703	no	OK
comp174003_c0_seq2	0	0	0.38	0.52	K00232	E1.3.3.6,ACOX1,ACOX3	http://www.genome.jp/dbget-bin/www_bget?ko:K00232	path:ko00071;path:ko00592;path:ko01040;path:ko01100;path:ko03320;path:ko04146	noTest	noTest	noTest	noTest	noTest	no	NOTEST
comp174003_c0_seq4	0.02	0	0	0	K00232	E1.3.3.6,ACOX1,ACOX3	http://www.genome.jp/dbget-bin/www_bget?ko:K00232	path:ko00071;path:ko00592;path:ko01040;path:ko01100;path:ko03320;path:ko04146	noTest	noTest	noTest	noTest	noTest	no	NOTEST
comp174003_c0_seq5	0	0	0	0	K10214	ACOX2	http://www.genome.jp/dbget-bin/www_bget?ko:K10214	path:ko00120;path:ko01100;path:ko03320;path:ko04146	noTest	noTest	noTest	noTest	noTest	no	NOTEST
comp174478_c0_seq1	0	0	6.39	0	K13356	FAR	http://www.genome.jp/dbget-bin/www_bget?ko:K13356	path:ko00073;path:ko04146	noTest	noTest	noTest	noTest	noTest	no	NOTEST
comp174478_c0_seq2	0.06	0.07	16.82	1.7	K13356	FAR	http://www.genome.jp/dbget-bin/www_bget?ko:K13356	path:ko00073;path:ko04146	0.119582	0.183903	-1.48009	down	-1.39271	no	OK
comp174664_c0_seq1	1.06	0.33	3.1	1.38	K13339	PEX6,PXAAA1	http://www.genome.jp/dbget-bin/www_bget?ko:K13339	path:ko04146	0.752733	0.827991	0.327092	up	-0.198479	no	OK
comp174746_c0_seq5	0	0	0	11.63	K01897	ACSL,fadD	http://www.genome.jp/dbget-bin/www_bget?ko:K01897	path:ko00071;path:ko01100;path:ko03320;path:ko04146;path:ko04920	noTest	noTest	noTest	noTest	noTest	no	NOTEST
comp175208_c1_seq25	0.04	0	4.59	140.8	K04565	E1.15.1.1C,sodC,SOD1	http://www.genome.jp/dbget-bin/www_bget?ko:K04565	path:ko04146;path:ko05014;path:ko05016;path:ko05020	noTest	noTest	noTest	noTest	noTest	no	NOTEST
comp175208_c1_seq6	0	0	0	0.06	K04565	E1.15.1.1C,sodC,SOD1	http://www.genome.jp/dbget-bin/www_bget?ko:K04565	path:ko04146;path:ko05014;path:ko05016;path:ko05020	noTest	noTest	noTest	noTest	noTest	no	NOTEST
comp176467_c0_seq1	7.99	1.25	8.02	3.11	K13239	PECI	http://www.genome.jp/dbget-bin/www_bget?ko:K13239	path:ko00071;path:ko04146	0.0569156	0.0959327	1.31214	up	3.06878	no	OK
comp176620_c0_seq2	3.08	0.91	10.2	8.4	K00803	E2.5.1.26,AGPS	http://www.genome.jp/dbget-bin/www_bget?ko:K00803	path:ko00565;path:ko01100;path:ko04146	0.571789	0.672909	0.39297	up	1.89762	no	OK
comp176690_c1_seq2	0	0.04	0.49	0.78	K13354	SLC25A17,PMP34	http://www.genome.jp/dbget-bin/www_bget?ko:K13354	path:ko04146	noTest	noTest	noTest	noTest	noTest	no	NOTEST
comp176690_c1_seq3	0	0.07	0.4	0.51	K13354	SLC25A17,PMP34	http://www.genome.jp/dbget-bin/www_bget?ko:K13354	path:ko04146	noTest	noTest	noTest	noTest	noTest	no	NOTEST
comp176976_c0_seq1	0	0.09	1.85	1.37	K13335	PEX16	http://www.genome.jp/dbget-bin/www_bget?ko:K13335	path:ko04146	noTest	noTest	noTest	noTest	noTest	no	NOTEST
comp177729_c0_seq1	0.04	0	0.13	0	K05676	ABCD2,ALDL1	http://www.genome.jp/dbget-bin/www_bget?ko:K05676	path:ko02010;path:ko04146	noTest	noTest	noTest	noTest	noTest	no	NOTEST
comp177729_c0_seq4	0.11	0	0.83	0.55	K05676	ABCD2,ALDL1	http://www.genome.jp/dbget-bin/www_bget?ko:K05676	path:ko02010;path:ko04146	noTest	noTest	noTest	noTest	noTest	no	NOTEST
comp179513_c0_seq4	0	0	0.3	2.17	K13337	PEX19	http://www.genome.jp/dbget-bin/www_bget?ko:K13337	path:ko04146	noTest	noTest	noTest	noTest	noTest	no	NOTEST
comp179513_c0_seq5	0	0	0.15	0.92	K13337	PEX19	http://www.genome.jp/dbget-bin/www_bget?ko:K13337	path:ko04146	noTest	noTest	noTest	noTest	noTest	no	NOTEST
comp179513_c0_seq6	2.09	0.32	1.19	0.39	K13337	PEX19	http://www.genome.jp/dbget-bin/www_bget?ko:K13337	path:ko04146	0.0543095	0.091931	1.35345	up	2.27868	no	OK
comp179655_c0_seq2	0	0	3.41	0.19	K05678	ABCD4,PXMP1L	http://www.genome.jp/dbget-bin/www_bget?ko:K05678	path:ko02010;path:ko04146	noTest	noTest	noTest	noTest	noTest	no	NOTEST
comp179662_c1_seq10	0	0	0	0	K00106	XDH	http://www.genome.jp/dbget-bin/www_bget?ko:K00106	path:ko00230;path:ko00232;path:ko00983;path:ko01100;path:ko01110;path:ko01120;path:ko04146	noTest	noTest	noTest	noTest	noTest	no	NOTEST
comp179662_c1_seq11	0.25	0.04	3.49	0.02	K00106	XDH	http://www.genome.jp/dbget-bin/www_bget?ko:K00106	path:ko00230;path:ko00232;path:ko00983;path:ko01100;path:ko01110;path:ko01120;path:ko04146	0.219277	0.308912	1.42139	up	-1.28974	no	OK
comp179662_c1_seq3	0	0	0	0	K00106	XDH	http://www.genome.jp/dbget-bin/www_bget?ko:K00106	path:ko00230;path:ko00232;path:ko00983;path:ko01100;path:ko01110;path:ko01120;path:ko04146	noTest	noTest	noTest	noTest	noTest	no	NOTEST
comp179662_c1_seq8	0	0	2.13	0	K00106	XDH	http://www.genome.jp/dbget-bin/www_bget?ko:K00106	path:ko00230;path:ko00232;path:ko00983;path:ko01100;path:ko01110;path:ko01120;path:ko04146	noTest	noTest	noTest	noTest	noTest	no	NOTEST
comp179662_c1_seq9	0	0	3.83	0	K00106	XDH	http://www.genome.jp/dbget-bin/www_bget?ko:K00106	path:ko00230;path:ko00232;path:ko00983;path:ko01100;path:ko01110;path:ko01120;path:ko04146	noTest	noTest	noTest	noTest	noTest	no	NOTEST
comp179904_c0_seq1	4.26	1.54	2.95	8.87	K01897	ACSL,fadD	http://www.genome.jp/dbget-bin/www_bget?ko:K01897	path:ko00071;path:ko01100;path:ko03320;path:ko04146;path:ko04920	0.881683	0.933169	0.105314	up	2.79221	no	OK
comp179904_c0_seq2	0	0	1.15	10.64	K01897	ACSL,fadD	http://www.genome.jp/dbget-bin/www_bget?ko:K01897	path:ko00071;path:ko01100;path:ko03320;path:ko04146;path:ko04920	noTest	noTest	noTest	noTest	noTest	no	NOTEST
comp180045_c1_seq14	0	0	0	0	K01796	E5.1.99.4,AMACR,mcr	http://www.genome.jp/dbget-bin/www_bget?ko:K01796	path:ko00120;path:ko01100;path:ko04146	noTest	noTest	noTest	noTest	noTest	no	NOTEST
comp180045_c1_seq3	0	0	0	0	K01796	E5.1.99.4,AMACR,mcr	http://www.genome.jp/dbget-bin/www_bget?ko:K01796	path:ko00120;path:ko01100;path:ko04146	noTest	noTest	noTest	noTest	noTest	no	NOTEST
comp180045_c1_seq5	0.32	0.04	0.12	0.51	K01796	E5.1.99.4,AMACR,mcr	http://www.genome.jp/dbget-bin/www_bget?ko:K01796	path:ko00120;path:ko01100;path:ko04146	0.189984	0.273106	1.78923	up	-1.92726	no	OK
comp180209_c1_seq3	0	0	0.21	0	K13299	GSTK1	http://www.genome.jp/dbget-bin/www_bget?ko:K13299	path:ko00480;path:ko00980;path:ko00982;path:ko04146;path:ko05204	noTest	noTest	noTest	noTest	noTest	no	NOTEST
comp180209_c1_seq6	0	0	0.23	0	K13299	GSTK1	http://www.genome.jp/dbget-bin/www_bget?ko:K13299	path:ko00480;path:ko00980;path:ko00982;path:ko04146;path:ko05204	noTest	noTest	noTest	noTest	noTest	no	NOTEST
comp229668_c0_seq1	0.55	0.18	16.32	1.64	K01640	E4.1.3.4,HMGCL,hmgL	http://www.genome.jp/dbget-bin/www_bget?ko:K01640	path:ko00072;path:ko00280;path:ko00281;path:ko00650;path:ko01100;path:ko01110;path:ko04146	0.866239	0.919868	0.282469	up	-1.53497	no	OK

## Sheet: S8
Table S8. Transcripts identified in the insect hormone biosynthesis pathway (ko00981)
transcript_id	hepatopancreas_fpkm	muscle_fpkm	ovary_fpkm	testis_fpkm	Ko id(Gene id)	Ko name(Gene name)	hyperlink	Paths
comp157086_c0_seq1	0.17	0.35	0.2	3.93	K10721	DIB	http://www.genome.jp/dbget-bin/www_bget?ko:K10721	path:ko00981;path:ko01110
comp157086_c1_seq1	0.09	0.13	0.38	1.51	K10721	DIB	http://www.genome.jp/dbget-bin/www_bget?ko:K10721	path:ko00981;path:ko01110
[truncated: 14 more rows]

## Sheet: S9
Table S9. Transcripts identified in the DNA replication pathway (ko03030) and differential expression analysis between the ovary and the hepatopancreas and between the testis and the hepatopancreas
[truncated: 52 more rows]

[truncated: 2 more sheets: S10, S11]
